# Supplementary material for: Quantification of epitope abundance reveals the effect of direct and cross-presentation on influenza CTL responses
Source: Nat Commun. 2019 Jun 28;10:2846. doi: 10.1038/s41467-019-10661-8 (PMC6599079; doi:10.1038/s41467-019-10661-8)
Supplement: Supplementary file 4 — Supplementary Data 1 [file 41467_2019_10661_MOESM4_ESM.xlsx]

## Sheet: DC24_Db_uninfected_i
Peptide Locus	Best N (Peptide)	All N	Accessions	Names	Start Position	Best Conf (Peptide)	Best Hypoth Conf	Sequence	Modifications	Protein Modifications	Cleavages	dMass	Obs MW	Obs m/z	Theor MW	Theor m/z	Theor z	Redundant Acqs	Best Spectrum	Score	Feature Prob	Acq Time	Intensity (Peptide)	Intensity at Acq	Apex Time (Peptide)	Elution Peak Width (Peptide)	Sum MS2 Counts	f Seq Signal	f Seq Fam Signal	Max Peptide in Seq Fam	Specific	Used for Quant	Quant Annotation
1.001	1	1	sp|P01887|B2MG_MOUSE	Beta-2-microglobulin OS=Mus musculus GN=B2m PE=1 SV=2	21	99	85.02	IQKTPQIQVY				0.00773145	1216.69	609.352	1216.68	609.348	2	4	4.1.1.1450.17	12	1	19.3779	118.71	117.15	19.39	0.3	765.766	0.5323	0.5323	TRUE	1
2.001	1	1	sp|P01887|B2MG_MOUSE	Beta-2-microglobulin OS=Mus musculus GN=B2m PE=1 SV=2	21	99	99	IQKTPQIQVY	Deamidated(Q)@8			0.0162696	1217.68	609.848	1217.67	609.84	2	1	1.1.1.1453.2	9	0.1236	19.3175	104.29	101.83	19.33	0.3	202.408	0.4677	0.4677	FALSE	1
3.001	1	1	sp|P01887|B2MG_MOUSE	Beta-2-microglobulin OS=Mus musculus GN=B2m PE=1 SV=2	26	99	99	QIQVYSRHPPEN	Deamidated(N)@12			0.111354	1467.82	734.918	1467.71	734.863	2	1	1.1.1.1161.15	11	0.1132	12.7478	18.31	12.86	12.65	0.18	236.663	1	0.0593	FALSE	1
4.001	1	1	sp|P01887|B2MG_MOUSE	Beta-2-microglobulin OS=Mus musculus GN=B2m PE=1 SV=2	27	99	99	IQVYSRHPPEN	Deamidated(N)@11			0.00184027	1339.65	670.834	1339.65	670.833	2	1	1.1.1.1160.9	10	0.1905	12.6829	122.17	110.46	12.76	0.54	541.684	1	0.3955	FALSE	1
5.001	1	1	sp|P01887|B2MG_MOUSE	Beta-2-microglobulin OS=Mus musculus GN=B2m PE=1 SV=2	28	98.7	98.65	QVYSRHPPEN	Deamidated(N)@10			0.00240816	1226.57	614.293	1226.57	614.291	2	1	1.1.1.1160.7	10	0.1905	12.6729	168.4	143.37	12.76	0.42	514.38	1	0.5452	TRUE	1
6.001	1	1	sp|P01887|B2MG_MOUSE	Beta-2-microglobulin OS=Mus musculus GN=B2m PE=1 SV=2	100	67.5	67.47	CRVKHASMAEPKTVYWDRDM				0.0690394	2422.2	1212.11	2422.13	1212.07	2	1	2.1.1.2538.8	11	0.8353	47.2263	6.58703	6.58703			1663.34	1	0.1028	FALSE	1
7.001	1	1	sp|P01887|B2MG_MOUSE	Beta-2-microglobulin OS=Mus musculus GN=B2m PE=1 SV=2	110	99	99	PKTVYWDRDM				-0.001816	1309.61	655.813	1309.61	655.814	2	1	1.1.1.1525.3	11	0.99	20.3185	57.47	48.58	20.25	0.27	373.9	1	0.8972	TRUE	1
8.001	2	2	tr|Q8C253|Q8C253_MOUSE; sp|P16110|LEG3_MOUSE	Galectin OS=Mus musculus GN=Lgals3 PE=2 SV=1; Galectin-3 OS=Mus musculus GN=Lgals3 PE=1 SV=3	2	33.5	33.53	ADSFSLNDALAGSGNPNPQG	Acetyl@N-term	Acetyl@2		0.0139695	1972.89	987.452	1972.88	987.445	2	2	4.1.1.1799.5	10	0.1111	40.1393	8.04431	8.04431			555.621	1	0.0557	FALSE	1
10.001	2	2	tr|Q8C253|Q8C253_MOUSE; sp|P16110|LEG3_MOUSE	Galectin OS=Mus musculus GN=Lgals3 PE=2 SV=1; Galectin-3 OS=Mus musculus GN=Lgals3 PE=1 SV=3	224	99	99	KVAVNDAHL				0.0048457	965.534	483.774	965.529	483.772	2	2	2.1.1.1077.8	13	1	11.6544	810.36	755.24	11.63	0.12	1906.71	1	1	TRUE	1
11.001	2	2	tr|Q8C253|Q8C253_MOUSE; sp|P16110|LEG3_MOUSE	Galectin OS=Mus musculus GN=Lgals3 PE=2 SV=1; Galectin-3 OS=Mus musculus GN=Lgals3 PE=1 SV=3	250	97.9	97.86	ISGDITLTSANHAMI	Oxidation(M)@14			0.0159706	1558.78	780.398	1558.77	780.39	2	1	6.1.1.2007.4	12	0.1765	24.929	5.05348	5.05348			156.506	1	0.0005	FALSE	1
12.001	2	2	tr|Q8C253|Q8C253_MOUSE; sp|P16110|LEG3_MOUSE	Galectin OS=Mus musculus GN=Lgals3 PE=2 SV=1; Galectin-3 OS=Mus musculus GN=Lgals3 PE=1 SV=3	253	88.4	65.89	DITLTSANHAMI	Oxidation(M)@11			0.0109486	1301.64	651.827	1301.63	651.822	2	3	4.1.1.1515.19	11	0.1765	23.109	291.2	279.35	23.06	0.18	1078.59	1	0.0299	FALSE	1
14.001	2	2	tr|Q8C253|Q8C253_MOUSE; sp|P16110|LEG3_MOUSE	Galectin OS=Mus musculus GN=Lgals3 PE=2 SV=1; Galectin-3 OS=Mus musculus GN=Lgals3 PE=1 SV=3	254	99	92.92	ITLTSANHAMI				0.00460802	1170.61	586.313	1170.61	586.311	2	3	6.1.1.1992.6	12	1	24.1477	125.66	125.08	24.15	0.24	519.912	0.0135	0.0129	FALSE	1
13.001	2	2	tr|Q8C253|Q8C253_MOUSE; sp|P16110|LEG3_MOUSE	Galectin OS=Mus musculus GN=Lgals3 PE=2 SV=1; Galectin-3 OS=Mus musculus GN=Lgals3 PE=1 SV=3	254	99	99	ITLTSANHAMI	Oxidation(M)@10			0.00700785	1186.61	594.312	1186.6	594.308	2	6	4.1.1.1446.14	16	0.1765	19.1368	5974.6	3617.73	19.22	0.18	5768.34	0.6416	0.6144	TRUE	1
15.001	2	2	tr|Q8C253|Q8C253_MOUSE; sp|P16110|LEG3_MOUSE	Galectin OS=Mus musculus GN=Lgals3 PE=2 SV=1; Galectin-3 OS=Mus musculus GN=Lgals3 PE=1 SV=3	255	53.6	53.61	TLTSANHAMI	Oxidation(M)@9			0.00867437	1073.53	537.77	1073.52	537.766	2	1	4.1.1.1447.9	8	0.1765	19.1772	116.9	100.61	19.22	0.3	410.181	1	0.012	FALSE	1
17.001	3	3	tr|Q91VB8|Q91VB8_MOUSE; sp|P01942|HBA_MOUSE	Alpha globin 1 OS=Mus musculus GN=Hba-a1 PE=2 SV=1; Hemoglobin subunit alpha OS=Mus musculus GN=Hba PE=1 SV=2	18	97.7	97.74	IGGHGAEYGAEALER	Methyl(H)@4	Methyl(H)@21		0.00912144	1542.75	515.258	1542.74	515.255	3	1	6.1.1.1587.2	11	0.002	14.9571	32.36	27.9	14.91	0.12	95.5911	0.0222	0.0175	FALSE	1
16.001	3	3	tr|Q91VB8|Q91VB8_MOUSE; sp|P01942|HBA_MOUSE	Alpha globin 1 OS=Mus musculus GN=Hba-a1 PE=2 SV=1; Hemoglobin subunit alpha OS=Mus musculus GN=Hba PE=1 SV=2	18	99	99	IGGHGAEYGAEALER	Formyl@N-term			0.0493271	1556.77	519.931	1556.72	519.915	3	10	6.1.1.1593.2	17	0.002	15.1809	972.46	586.34	15.27	0.12	1231.96	0.6674	0.5255	TRUE	1
16.002	3	533	RRRRRsp|Q5GIG6|TNI3K_MOUSE; RRRRRsp|Q5GIG6-2|TNI3K_MOUSE	REVERSED Serine/threonine-protein kinase TNNI3K OS=Mus musculus GN=Tnni3k PE=2 SV=4; REVERSED Isoform 2 of Serine/threonine-protein kinase TNNI3K OS=Mus musculus GN=Tnni3k		99	55.21	HLATLGGYGAQQVDAG				0.00451874	1556.76	519.928	1556.76	519.927	3	1	5.1.1.1457.2	11	1	15.2824	449.98	405.92	15.26	0.18	1165.2	1	1	TRUE	0
16.003	3					99	20.02	AAAQQSAKGGAPAKSSK				-0.0583702	1556.77	519.93	1556.83	519.95	3	1	4.1.1.1381.5	9	0.9048	15.263	243.87	178.77	15.18	0.12	703.873	1	1	TRUE	0
18.001	3	3	tr|Q91VB8|Q91VB8_MOUSE; sp|P01942|HBA_MOUSE	Alpha globin 1 OS=Mus musculus GN=Hba-a1 PE=2 SV=1; Hemoglobin subunit alpha OS=Mus musculus GN=Hba PE=1 SV=2	19	99	99	GGHGAEYGAEALER	Methyl(H)@3	Methyl(H)@21		0.00506395	1429.66	715.839	1429.66	715.837	2	3	1.1.1.1226.4	16	0.002	15.2749	5.05348	5.05348			414.268	0.0308	0.0027	FALSE	1
19.001	3	3	tr|Q91VB8|Q91VB8_MOUSE; sp|P01942|HBA_MOUSE	Alpha globin 1 OS=Mus musculus GN=Hba-a1 PE=2 SV=1; Hemoglobin subunit alpha OS=Mus musculus GN=Hba PE=1 SV=2	21	99	99	HGAEYGAEALER	Lys-add@N-term			-0.0205794	1429.67	715.845	1429.69	715.855	2	2	6.1.1.1594.6	17	0.001	15.266	164.26	163.09	15.27	0.12	616.235	1	0.0888	FALSE	1
21.001	3	3	tr|Q91VB8|Q91VB8_MOUSE; sp|P01942|HBA_MOUSE	Alpha globin 1 OS=Mus musculus GN=Hba-a1 PE=2 SV=1; Hemoglobin subunit alpha OS=Mus musculus GN=Hba PE=1 SV=2	33	90.7	90.65	MFASFPTTK				0.0111007	1028.51	515.263	1028.5	515.257	2	2	6.1.1.1916.2	10	1	22.8807	82.32	65.7	22.91	0.23	373.458	0.9422	0.9422	TRUE	1
23.001	3	3	tr|Q91VB8|Q91VB8_MOUSE; sp|P01942|HBA_MOUSE	Alpha globin 1 OS=Mus musculus GN=Hba-a1 PE=2 SV=1; Hemoglobin subunit alpha OS=Mus musculus GN=Hba PE=1 SV=2	129	99	99	FLASVSTVLTSK				0.00614306	1251.71	626.864	1251.71	626.861	2	2	6.1.1.2169.2	15	1	30.2662	366.52	359.49	30.27	0.18	480.124	1	1	TRUE	1
25.001	4	4	sp|Q6PFD9|NUP98_MOUSE	Nuclear pore complex protein Nup98-Nup96 OS=Mus musculus GN=Nup98 PE=1 SV=2	480	99	99	GAPQAPVALTDPNASAAQQAVLQQHL				0.0126575	2595.35	866.125	2595.34	866.121	3	2	4.1.1.1714.15	23	1	35.0231	258.79	252.99	35.03	0.18	1065.16	1	0.4202	FALSE	1
24.001	4	4	sp|Q6PFD9|NUP98_MOUSE	Nuclear pore complex protein Nup98-Nup96 OS=Mus musculus GN=Nup98 PE=1 SV=2	480	99	99	GAPQAPVALTDPNASAAQQAVLQQHLNSL				0.0265502	2909.53	970.849	2909.5	970.84	3	2	4.1.1.1775.10	23	0.99	38.7033	357.12	355.39	38.7	0.18	1287.2	1	0.5798	TRUE	1
26.001	4	4	sp|Q6PFD9|NUP98_MOUSE	Nuclear pore complex protein Nup98-Nup96 OS=Mus musculus GN=Nup98 PE=1 SV=2	983	99	99	SLGINPHVL				0.00575149	948.545	475.28	948.539	475.277	2	2	4.1.1.1577.2	12	1	26.7164	1235.79	927.11	26.82	0.18	2125.01	1	1	TRUE	1
28.001	5	5	sp|P26039|TLN1_MOUSE	Talin-1 OS=Mus musculus GN=Tln1 PE=1 SV=2	119	99	93.45	IGITNHDEYSL				0.00339296	1260.6	631.308	1260.6	631.307	2	4	4.1.1.1531.16	12	1	24.0602	317.73	299.12	24.08	0.18	1230.72	1	1	TRUE	1
31.001	5	5	sp|P26039|TLN1_MOUSE	Talin-1 OS=Mus musculus GN=Tln1 PE=1 SV=2	1395	99	99	SVMENSKVLGEAM				0.00846264	1393.67	697.841	1393.66	697.836	2	4	3.1.1.1437.18	22	1	23.9294	2765.23	2724.16	23.94	0.18	5008.4	0.283	0.283	FALSE	1
33.001	5	5	sp|P26039|TLN1_MOUSE	Talin-1 OS=Mus musculus GN=Tln1 PE=1 SV=2	1395	99	99	SVMENSKVLGEAM	Oxidation(M)@3			0.00854314	1409.66	705.838	1409.65	705.834	2	3	3.1.1.1350.19	20	0.1765	18.7127	1809.94	1710.93	18.78	0.18	2849.61	0.1852	0.1852	FALSE	1
30.001	5	5	sp|P26039|TLN1_MOUSE	Talin-1 OS=Mus musculus GN=Tln1 PE=1 SV=2	1395	99	99	SVMENSKVLGEAM	Oxidation(M)@13			0.00964177	1409.66	705.839	1409.65	705.834	2	5	3.1.1.1313.18	22	0.1765	16.506	2822.21	2759.16	16.52	0.18	4182.76	0.2888	0.2888	TRUE	1
32.001	5	5	sp|P26039|TLN1_MOUSE	Talin-1 OS=Mus musculus GN=Tln1 PE=1 SV=2	1395	99	99	SVMENSKVLGEAM	Oxidation(M)@3; Oxidation(M)@13			0.00984434	1425.66	713.836	1425.65	713.831	2	3	3.1.1.1250.21	21	0.0311	12.788	2373.66	2309.78	12.8	0.18	3991.39	0.2429	0.2429	FALSE	1
34.001	5	5	sp|P26039|TLN1_MOUSE	Talin-1 OS=Mus musculus GN=Tln1 PE=1 SV=2	2120	96.7	96.68	VMVTNVTSL				0.00615126	962.517	482.266	962.511	482.263	2	6	4.1.1.1607.7	12	1	28.5361	4059.73	1970.32	28.69	0.18	3218.85	0.3572	0.3539	FALSE	1
36.001	5	5	sp|P26039|TLN1_MOUSE	Talin-1 OS=Mus musculus GN=Tln1 PE=1 SV=2	2120	23.9	23.85	VMVTNVTSL	Deamidated(N)@5			0.0809736	963.576	482.795	963.495	482.755	2	1	3.1.1.1523.2	10	0.1469	28.8538	52.09	50.16	28.84	0.12	850.563	0.0046	0.0045	FALSE	1
35.001	5	5	sp|P26039|TLN1_MOUSE	Talin-1 OS=Mus musculus GN=Tln1 PE=1 SV=2	2120	23.9	23.89	VMVTNVTSL	Oxidation(M)@2			0.00604865	978.512	490.263	978.506	490.26	2	1	4.1.1.1540.5	12	0.1765	24.5688	7254.83	2247.77	24.73	0.24	3222.45	0.6383	0.6325	TRUE	1
35.002	5					23.9	19.4	CPFVNVTSI				0.027178	978.512	490.263	978.484	490.25	2	2	4.1.1.1541.4	13	0.9802	24.6282	7254.83	4264.74	24.73	0.24	9444.39	1	1	TRUE	0
39.001	6	6	sp|P97311|MCM6_MOUSE; tr|Q3ULG5|Q3ULG5_MOUSE	DNA replication licensing factor MCM6 OS=Mus musculus GN=Mcm6 PE=1 SV=1; DNA helicase OS=Mus musculus GN=Mcm6 PE=2 SV=1	304	85.5	85.48	APTNPRFGGKEL				0.011786	1285.69	643.852	1285.68	643.846	2	1	3.1.1.1296.18	11	1	15.487	154.75	153.43	15.49	0.18	580.846	1	0.2673	FALSE	1
39.002	6	591	tr|E9Q1M6|E9Q1M6_MOUSE	Protein Ankhd1 OS=Mus musculus GN=Ankhd1 PE=4 SV=1		85.5	43.23	APTNIFHQPMV	Dioxidation(M)@10			0.0771635	1285.69	643.852	1285.61	643.814	2	1	3.1.1.1297.19	8	0.0081	15.5422	154.75	128.6	15.49	0.18	434.937	1	1	TRUE	0
40.001	6	6	sp|P97311|MCM6_MOUSE; tr|Q3ULG5|Q3ULG5_MOUSE	DNA replication licensing factor MCM6 OS=Mus musculus GN=Mcm6 PE=1 SV=1; DNA helicase OS=Mus musculus GN=Mcm6 PE=2 SV=1	305	98.6	98.59	PTNPRFGGKEL				0.00971527	1214.65	608.332	1214.64	608.328	2	1	3.1.1.1296.17	11	1	15.482	424.23	410.34	15.49	0.12	1011.45	1	0.7327	TRUE	1
41.001	6	6	sp|P97311|MCM6_MOUSE; tr|Q3ULG5|Q3ULG5_MOUSE	DNA replication licensing factor MCM6 OS=Mus musculus GN=Mcm6 PE=1 SV=1; DNA helicase OS=Mus musculus GN=Mcm6 PE=2 SV=1	623	99	99	SMIRLSESM	Oxidation(M)@9			0.0256271	1068.52	535.267	1068.49	535.254	2	1	4.1.1.1405.6	10	0.1747	16.7141	147.15	63.46	17.28	0.78	477.471	1	1	TRUE	1
42.001	6	6	sp|P97311|MCM6_MOUSE	DNA replication licensing factor MCM6 OS=Mus musculus GN=Mcm6 PE=1 SV=1	810	87.4	87.41	YLVVNPNYL				0.00450423	1093.59	547.8	1093.58	547.798	2	1	5.1.1.2050.8	10	1	38.2752	125.92	125.31	38.25	0.24	511.379	1	1	TRUE	1
43.001	7	7	tr|Q3UPZ0|Q3UPZ0_MOUSE; sp|Q62217|SEM5A_MOUSE	Sema domain, seven thrombospondin repeats (Type 1 and type 1-like), transmembrane domain (TM) and short cytoplasmic domain, (Semaphorin) 5A, isoform CRA_a OS=Mus musculus GN=Sema5a PE=2 SV=1; Semaphorin-5A OS=Mus musculus GN=Sema5a PE=2 SV=1	1016	99	99	SSITNHINKL				0.0102634	1125.62	563.819	1125.61	563.814	2	1	3.1.1.1271.9	16	1	13.9875	728.42	715.35	13.99	0.12	1793.27	1	0.4608	TRUE	1
44.001	7	7	tr|Q3UPZ0|Q3UPZ0_MOUSE; sp|Q62217|SEM5A_MOUSE	Sema domain, seven thrombospondin repeats (Type 1 and type 1-like), transmembrane domain (TM) and short cytoplasmic domain, (Semaphorin) 5A, isoform CRA_a OS=Mus musculus GN=Sema5a PE=2 SV=1; Semaphorin-5A OS=Mus musculus GN=Sema5a PE=2 SV=1	1017	97.9	97.92	SITNHINKL				0.00811212	1038.59	520.302	1038.58	520.298	2	2	3.1.1.1272.6	12	1	14.012	350.84	334.42	13.99	0.12	814.752	1	0.2219	FALSE	1
45.001	7	7	tr|Q3UPZ0|Q3UPZ0_MOUSE; sp|Q62217|SEM5A_MOUSE	Sema domain, seven thrombospondin repeats (Type 1 and type 1-like), transmembrane domain (TM) and short cytoplasmic domain, (Semaphorin) 5A, isoform CRA_a OS=Mus musculus GN=Sema5a PE=2 SV=1; Semaphorin-5A OS=Mus musculus GN=Sema5a PE=2 SV=1	1018	94.4	94.39	ITNHINKL				0.00589981	951.556	476.785	951.55	476.782	2	2	3.1.1.1272.4	12	1	14.0045	270.74	261.53	13.99	0.12	716.554	1	0.1713	FALSE	1
49.001	8	8	tr|H9H9S3|H9H9S3_MOUSE; sp|Q9R0G7|ZEB2_MOUSE	Zinc finger E-box-binding homeobox 2 OS=Mus musculus GN=Zeb2 PE=4 SV=1; Zinc finger E-box-binding homeobox 2 OS=Mus musculus GN=Zeb2 PE=2 SV=2	645	95.8	95.79	TSPINPYKDHM				0.00424595	1301.61	651.813	1301.61	651.811	2	2	2.1.1.1124.14	11	1	14.4941	119.49	116.1	14.5	0.24	413.856	0.2765	0.0877	FALSE	1
48.001	8	8	tr|H9H9S3|H9H9S3_MOUSE; sp|Q9R0G7|ZEB2_MOUSE	Zinc finger E-box-binding homeobox 2 OS=Mus musculus GN=Zeb2 PE=4 SV=1; Zinc finger E-box-binding homeobox 2 OS=Mus musculus GN=Zeb2 PE=2 SV=2	645	99	99	TSPINPYKDHM	Oxidation(M)@11			0.0049368	1317.61	659.811	1317.6	659.808	2	4	2.1.1.1071.8	13	0.1765	11.3045	312.63	303.25	11.27	0.18	800.798	0.7235	0.2295	FALSE	1
50.001	8	8	tr|H9H9S3|H9H9S3_MOUSE; sp|Q9R0G7|ZEB2_MOUSE	Zinc finger E-box-binding homeobox 2 OS=Mus musculus GN=Zeb2 PE=4 SV=1; Zinc finger E-box-binding homeobox 2 OS=Mus musculus GN=Zeb2 PE=2 SV=2	646	96	87.97	SPINPYKDHM	Oxidation(M)@10			0.00256644	1216.56	609.286	1216.55	609.285	2	2	2.1.1.1071.7	11	0.1765	11.2995	187.84	187.23	11.27	0.18	609.141	1	0.1379	FALSE	1
52.001	8	8	tr|H9H9S3|H9H9S3_MOUSE; sp|Q9R0G7|ZEB2_MOUSE	Zinc finger E-box-binding homeobox 2 OS=Mus musculus GN=Zeb2 PE=4 SV=1; Zinc finger E-box-binding homeobox 2 OS=Mus musculus GN=Zeb2 PE=2 SV=2	647	99	99	PINPYKDHM				0.0059499	1113.53	557.774	1113.53	557.771	2	4	2.1.1.1125.9	10	1	14.5342	195.02	176.14	14.5	0.24	458.714	0.2628	0.1432	FALSE	1
51.001	8	8	tr|H9H9S3|H9H9S3_MOUSE; sp|Q9R0G7|ZEB2_MOUSE	Zinc finger E-box-binding homeobox 2 OS=Mus musculus GN=Zeb2 PE=4 SV=1; Zinc finger E-box-binding homeobox 2 OS=Mus musculus GN=Zeb2 PE=2 SV=2	647	99	99	PINPYKDHM	Oxidation(M)@9			0.00200208	1129.52	565.77	1129.52	565.769	2	4	2.1.1.1071.5	13	0.1765	11.2895	547.06	537.26	11.27	0.18	1200.34	0.7372	0.4016	TRUE	1
53.001	9	9	sp|Q8R4R6|NUP53_MOUSE	Nucleoporin NUP53 OS=Mus musculus GN=Nup35 PE=1 SV=2	193	99	99	AQYGNILKHVM				0.00501818	1272.67	637.342	1272.66	637.34	2	3	4.1.1.1556.14	18	1	25.4886	997.13	992.17	25.51	0.18	2667.99	0.5708	0.2242	TRUE	1
54.001	9	9	sp|Q8R4R6|NUP53_MOUSE	Nucleoporin NUP53 OS=Mus musculus GN=Nup35 PE=1 SV=2	193	99	99	AQYGNILKHVM	Oxidation(M)@11			0.00741801	1288.67	645.341	1288.66	645.337	2	2	4.1.1.1425.13	15	0.1765	17.868	749.7	547.84	18.01	0.3	1413.84	0.4292	0.1685	FALSE	1
56.001	9	9	sp|Q8R4R6|NUP53_MOUSE	Nucleoporin NUP53 OS=Mus musculus GN=Nup35 PE=1 SV=2	194	49.9	49.93	QYGNILKHVM	Gln->pyro-Glu@N-term			0.00740177	1184.61	593.312	1184.6	593.308	2	2	4.1.1.1557.11	12	0.3699	25.5433	388.98	331.3	25.46	0.18	1033.2	0.2769	0.0874	FALSE	1
55.001	9	9	sp|Q8R4R6|NUP53_MOUSE	Nucleoporin NUP53 OS=Mus musculus GN=Nup35 PE=1 SV=2	194	94.8	94.78	QYGNILKHVM	Gln->pyro-Glu@N-term; Oxidation(M)@10			0.00748227	1200.6	601.309	1200.6	601.305	2	2	4.1.1.1425.8	14	0.0653	17.8505	438.38	304.3	17.95	0.3	1002.67	0.3121	0.0985	FALSE	1
57.001	9	9	sp|Q8R4R6|NUP53_MOUSE	Nucleoporin NUP53 OS=Mus musculus GN=Nup35 PE=1 SV=2	194	19.1	19.12	QYGNILKHVM				0.00563294	1201.63	601.824	1201.63	601.821	2	1	4.1.1.1557.12	9	1	25.5483	235.18	193.8	25.5	0.24	755.337	0.1674	0.0529	FALSE	1
60.001	9	9	sp|Q8R4R6|NUP53_MOUSE	Nucleoporin NUP53 OS=Mus musculus GN=Nup35 PE=1 SV=2	195	96.3	95.74	YGNILKHVM				0.00488429	1073.57	537.794	1073.57	537.792	2	2	4.1.1.1556.11	14	1	25.4786	501.72	489.7	25.5	0.18	962.463	0.4465	0.1128	FALSE	1
59.001	9	9	sp|Q8R4R6|NUP53_MOUSE	Nucleoporin NUP53 OS=Mus musculus GN=Nup35 PE=1 SV=2	195	98.9	98.92	YGNILKHVM	Oxidation(M)@9			0.00630756	1089.57	545.793	1089.56	545.789	2	2	4.1.1.1426.5	14	0.1765	17.9031	621.87	532.62	18	0.3	1008.37	0.5535	0.1398	FALSE	1
61.001	9	9	sp|Q8R4R6|NUP53_MOUSE	Nucleoporin NUP53 OS=Mus musculus GN=Nup35 PE=1 SV=2	196	95.6	93	GNILKHVM	Oxidation(M)@8			0.0060985	926.507	464.261	926.501	464.258	2	2	4.1.1.1426.3	10	0.1765	17.8981	173.34	139.58	18	0.3	533.656	1	0.039	FALSE	1
62.001	10	10	sp|A2AN08|UBR4_MOUSE; sp|A2AN08-5|UBR4_MOUSE; sp|A2AN08-3|UBR4_MOUSE	E3 ubiquitin-protein ligase UBR4 OS=Mus musculus GN=Ubr4 PE=1 SV=1; Isoform 5 of E3 ubiquitin-protein ligase UBR4 OS=Mus musculus GN=Ubr4; Isoform 3 of E3 ubiquitin-protein ligase UBR4 OS=Mus musculus GN=Ubr4	293	69.2	69.18	TAVRNGFHSL				0.012121	1100.58	551.3	1100.57	551.294	2	1	3.1.1.1261.11	10	1	13.4264	182.47	170.33	13.45	0.18	410.441	1	1	TRUE	1
64.001	10	10	sp|A2AN08|UBR4_MOUSE; sp|A2AN08-5|UBR4_MOUSE; sp|A2AN08-3|UBR4_MOUSE; tr|Z4YMA7|Z4YMA7_MOUSE; sp|A2AN08-2|UBR4_MOUSE	E3 ubiquitin-protein ligase UBR4 OS=Mus musculus GN=Ubr4 PE=1 SV=1; Isoform 5 of E3 ubiquitin-protein ligase UBR4 OS=Mus musculus GN=Ubr4; Isoform 3 of E3 ubiquitin-protein ligase UBR4 OS=Mus musculus GN=Ubr4; E3 ubiquitin-protein ligase UBR4 (Fragment) OS=Mus musculus GN=Ubr4 PE=4 SV=1; Isoform 2 of E3 ubiquitin-protein ligase UBR4 OS=Mus musculus GN=Ubr4	3786	98.4	98.41	SASVNRYIL				0.008233	1021.56	511.789	1021.56	511.785	2	2	4.1.1.1506.6	12	1	22.5525	157.22	143.71	22.52	0.3	658.414	1	1	TRUE	1
65.001	10	10	sp|A2AN08|UBR4_MOUSE; sp|A2AN08-5|UBR4_MOUSE; sp|A2AN08-3|UBR4_MOUSE; tr|Z4YMA7|Z4YMA7_MOUSE; sp|A2AN08-2|UBR4_MOUSE	E3 ubiquitin-protein ligase UBR4 OS=Mus musculus GN=Ubr4 PE=1 SV=1; Isoform 5 of E3 ubiquitin-protein ligase UBR4 OS=Mus musculus GN=Ubr4; Isoform 3 of E3 ubiquitin-protein ligase UBR4 OS=Mus musculus GN=Ubr4; E3 ubiquitin-protein ligase UBR4 (Fragment) OS=Mus musculus GN=Ubr4 PE=4 SV=1; Isoform 2 of E3 ubiquitin-protein ligase UBR4 OS=Mus musculus GN=Ubr4	4004	99	99	VVVENITLM	Oxidation(M)@9			0.000175119	1032.55	517.284	1032.55	517.284	2	2	5.1.1.1877.2	13	0.1765	27.8319	132.07	103.31	27.98	0.48	554.101	1	1	TRUE	1
70.001	11	11	tr|Q5SXR6|Q5SXR6_MOUSE; sp|Q68FD5|CLH1_MOUSE	Clathrin heavy chain OS=Mus musculus GN=Cltc PE=1 SV=1; Clathrin heavy chain 1 OS=Mus musculus GN=Cltc PE=1 SV=3	70	79.1	79.06	SAIMNPASKV	Dehydrated(S)@8	Dehydrated(S)@77		0.00877284	998.531	500.273	998.522	500.268	2	1	3.1.1.1432.3	14	0.0027	23.6002	269.18	250.24	23.64	0.36	783.225	1	0.0224	FALSE	1
67.001	11	11	tr|Q5SXR6|Q5SXR6_MOUSE; sp|Q68FD5|CLH1_MOUSE	Clathrin heavy chain OS=Mus musculus GN=Cltc PE=1 SV=1; Clathrin heavy chain 1 OS=Mus musculus GN=Cltc PE=1 SV=3	70	99	96.98	SAIMNPASKVI				0.00917591	1129.63	565.82	1129.62	565.816	2	5	3.1.1.1431.4	16	1	23.5433	4488.91	3011.32	23.64	0.24	1912.26	0.4709	0.3668	FALSE	1
66.001	11	11	tr|Q5SXR6|Q5SXR6_MOUSE; sp|Q68FD5|CLH1_MOUSE	Clathrin heavy chain OS=Mus musculus GN=Cltc PE=1 SV=1; Clathrin heavy chain 1 OS=Mus musculus GN=Cltc PE=1 SV=3	70	99	99	SAIMNPASKVI	Oxidation(M)@4			0.00718121	1145.62	573.817	1145.61	573.813	2	7	3.1.1.1365.20	18	0.1765	19.6172	5043.55	4547.96	19.56	0.3	7133.74	0.5291	0.4121	TRUE	1
68.001	11	11	tr|Q5SXR6|Q5SXR6_MOUSE; sp|Q68FD5|CLH1_MOUSE	Clathrin heavy chain OS=Mus musculus GN=Cltc PE=1 SV=1; Clathrin heavy chain 1 OS=Mus musculus GN=Cltc PE=1 SV=3	70	99	99	SAIMNPASKVIAL				0.00579599	1313.74	657.879	1313.74	657.876	2	2	4.1.1.1677.12	19	1	32.7869	1097.04	1072.81	32.79	0.18	2135.97	0.4956	0.0896	FALSE	1
69.001	11	11	tr|Q5SXR6|Q5SXR6_MOUSE; sp|Q68FD5|CLH1_MOUSE	Clathrin heavy chain OS=Mus musculus GN=Cltc PE=1 SV=1; Clathrin heavy chain 1 OS=Mus musculus GN=Cltc PE=1 SV=3	70	99	99	SAIMNPASKVIAL	Oxidation(M)@4			0.00563235	1329.74	665.876	1329.73	665.874	2	5	4.1.1.1605.19	12	0.1765	28.4455	1116.3	491.17	28.64	0.3	1320.9	0.5044	0.0912	FALSE	1
72.001	11	11	tr|Q5SXR6|Q5SXR6_MOUSE; sp|Q68FD5|CLH1_MOUSE	Clathrin heavy chain OS=Mus musculus GN=Cltc PE=1 SV=1; Clathrin heavy chain 1 OS=Mus musculus GN=Cltc PE=1 SV=3	72	18.1	18.05	IMNPASKVI				0.00483178	971.552	486.783	971.547	486.781	2	1	3.1.1.1434.5	9	1	23.7146	164.87	103.85	23.63	0.24	473.87	1	0.0138	FALSE	1
75.001	12	12	sp|Q6GQT9|NOMO1_MOUSE	Nodal modulator 1 OS=Mus musculus GN=Nomo1 PE=1 SV=1	231	99	99	SSLVNKEDV				0.00393046	989.507	495.761	989.503	495.759	2	2	2.1.1.1097.14	13	1	12.8636	555.63	539.06	12.83	0.18	1890.59	1	0.3752	FALSE	1
74.001	12	12	sp|Q6GQT9|NOMO1_MOUSE	Nodal modulator 1 OS=Mus musculus GN=Nomo1 PE=1 SV=1	231	99	99	SSLVNKEDVL				0.00659743	1102.59	552.304	1102.59	552.301	2	2	3.1.1.1371.6	15	1	19.9607	925.42	859.92	19.92	0.18	1945.84	1	0.6248	TRUE	1
77.001	13	13	tr|A8DUK4|A8DUK4_MOUSE; tr|E9Q223|E9Q223_MOUSE	Beta-globin OS=Mus musculus GN=Hbbt1 PE=3 SV=1; Protein Hbb-bs (Fragment) OS=Mus musculus GN=Hbb-bs PE=3 SV=1	21	99	99	ADEVGGEALGR	Formyl@N-term			0.0467978	1100.56	551.286	1100.51	551.262	2	5	6.1.1.1566.2	13	0.0019	13.8118	83.24	82.35	13.76	0.19	179.012	1	1	TRUE	1
78.001	13	13	tr|A8DUK4|A8DUK4_MOUSE; sp|P02089|HBB2_MOUSE; sp|P02088|HBB1_MOUSE	Beta-globin OS=Mus musculus GN=Hbbt1 PE=3 SV=1; Hemoglobin subunit beta-2 OS=Mus musculus GN=Hbb-b2 PE=1 SV=2; Hemoglobin subunit beta-1 OS=Mus musculus GN=Hbb-b1 PE=1 SV=2	122	99	97.98	DFTPAAQAAFQK				0.00793286	1293.64	647.829	1293.64	647.825	2	3	6.1.1.1820.4	11	1	20.7294	99.13	97.75	20.69	0.18	277.435	1	1	TRUE	1
79.001	14	14	tr|S4R1I6|S4R1I6_MOUSE; tr|Q8BTS0|Q8BTS0_MOUSE; tr|Q3U741|Q3U741_MOUSE; sp|Q61656|DDX5_MOUSE; sp|Q501J6|DDX17_MOUSE; sp|Q501J6-2|DDX17_MOUSE	MCG2872, isoform CRA_b OS=Mus musculus GN=Ddx5 PE=3 SV=1; DEAD (Asp-Glu-Ala-Asp) box polypeptide 5 OS=Mus musculus GN=Ddx5 PE=2 SV=1; DEAD (Asp-Glu-Ala-Asp) box polypeptide 17, isoform CRA_a OS=Mus musculus GN=Ddx17 PE=2 SV=1; Probable ATP-dependent RNA helicase DDX5 OS=Mus musculus GN=Ddx5 PE=1 SV=2; Probable ATP-dependent RNA helicase DDX17 OS=Mus musculus GN=Ddx17 PE=1 SV=1; Isoform 2 of Proba…	223	99	99	ATPGRLIDFL				0.00257855	1101.62	551.818	1101.62	551.816	2	5	1.1.1.2245.2	12	1	40.5352	2306.55	2304	40.53	0.18	3296.26	1	0.6752	TRUE	1
80.001	14	14	tr|S4R1I6|S4R1I6_MOUSE; tr|Q8BTS0|Q8BTS0_MOUSE; tr|Q3U741|Q3U741_MOUSE; sp|Q61656|DDX5_MOUSE; sp|Q501J6|DDX17_MOUSE; sp|Q501J6-2|DDX17_MOUSE	MCG2872, isoform CRA_b OS=Mus musculus GN=Ddx5 PE=3 SV=1; DEAD (Asp-Glu-Ala-Asp) box polypeptide 5 OS=Mus musculus GN=Ddx5 PE=2 SV=1; DEAD (Asp-Glu-Ala-Asp) box polypeptide 17, isoform CRA_a OS=Mus musculus GN=Ddx17 PE=2 SV=1; Probable ATP-dependent RNA helicase DDX5 OS=Mus musculus GN=Ddx5 PE=1 SV=2; Probable ATP-dependent RNA helicase DDX17 OS=Mus musculus GN=Ddx17 PE=1 SV=1; Isoform 2 of Proba…	224	99	99	TPGRLIDFL				0.00587886	1030.59	516.301	1030.58	516.298	2	7	1.1.1.2233.2	13	1	39.813	1109.4	1104.73	39.81	0.18	2169.95	1	0.3248	FALSE	1
81.001	15	15	sp|Q8R0X7|SGPL1_MOUSE; tr|D6REF7|D6REF7_MOUSE; tr|D3YZT4|D3YZT4_MOUSE	Sphingosine-1-phosphate lyase 1 OS=Mus musculus GN=Sgpl1 PE=1 SV=1; Sphingosine-1-phosphate lyase 1 OS=Mus musculus GN=Sgpl1 PE=3 SV=1; Sphingosine-1-phosphate lyase 1 (Fragment) OS=Mus musculus GN=Sgpl1 PE=4 SV=1	147	99	99	GAVYNGEPKL				0.00755483	1046.55	524.281	1046.54	524.277	2	6	3.1.1.1327.4	13	1	17.3086	503.61	499.27	17.35	0.53	1041.61	1	1	TRUE	1
83.001	15	15	sp|Q8R0X7|SGPL1_MOUSE	Sphingosine-1-phosphate lyase 1 OS=Mus musculus GN=Sgpl1 PE=1 SV=1	550	99	99	YTTDPVTQGNQMNGSPKPR				0.00631355	2089.99	697.671	2089.99	697.669	3	2	1.1.1.1152.2	21	1	12.3789	73.8	73.07	12.38	0.13	183.953	0.22	0.22	FALSE	1
82.001	15	15	sp|Q8R0X7|SGPL1_MOUSE	Sphingosine-1-phosphate lyase 1 OS=Mus musculus GN=Sgpl1 PE=1 SV=1	550	99	99	YTTDPVTQGNQMNGSPKPR	Oxidation(M)@12			0.00712647	2105.99	703.003	2105.98	703.001	3	2	1.1.1.1028.2	24	0.1765	10.589	256.49	252.49	10.61	0.18	1493.48	0.7645	0.7645	TRUE	1
84.001	15	15	sp|Q8R0X7|SGPL1_MOUSE	Sphingosine-1-phosphate lyase 1 OS=Mus musculus GN=Sgpl1 PE=1 SV=1	550	99	99	YTTDPVTQGNQMNGSPKPR	Oxidation(M)@12; Deamidated(N)@13			0.0173736	2106.98	703.334	2106.96	703.329	3	1	2.1.1.1064.5	13	0.0336	10.8646	5.21691	5.21691			305.23	0.0155	0.0155	FALSE	1
86.001	16	16	sp|Q811J3|IREB2_MOUSE	Iron-responsive element-binding protein 2 OS=Mus musculus GN=Ireb2 PE=2 SV=2	399	99	99	TGFDKTKLESM				0.0105715	1255.62	628.818	1255.61	628.813	2	2	3.1.1.1336.16	17	1	17.8741	302.44	294	17.83	0.18	605.752	0.4918	0.267	FALSE	1
85.001	16	16	sp|Q811J3|IREB2_MOUSE	Iron-responsive element-binding protein 2 OS=Mus musculus GN=Ireb2 PE=2 SV=2	399	99	99	TGFDKTKLESM	Oxidation(M)@11			0.00711193	1271.61	636.814	1271.61	636.811	2	2	3.1.1.1240.15	17	0.1765	12.1901	312.5	309.33	12.19	0.12	644.461	0.5082	0.2759	TRUE	1
89.001	16	16	sp|Q811J3|IREB2_MOUSE	Iron-responsive element-binding protein 2 OS=Mus musculus GN=Ireb2 PE=2 SV=2	400	58.2	58.17	GFDKTKLESM	Dethiomethyl(M)@10			0.00327116	1106.56	554.289	1106.56	554.288	2	1	3.1.1.1240.10	9	0.0101	12.1651	96.57	93.47	12.19	0.18	301.929	0.1865	0.0852	FALSE	1
87.001	16	16	sp|Q811J3|IREB2_MOUSE	Iron-responsive element-binding protein 2 OS=Mus musculus GN=Ireb2 PE=2 SV=2	400	99	99	GFDKTKLESM				0.0121074	1154.58	578.295	1154.56	578.289	2	1	3.1.1.1335.17	13	1	17.8093	252.74	146.59	18.12	0.48	555.266	0.488	0.2231	FALSE	1
87.002	16					99	23.66	SSGSSGLTGKGSM				0.0525156	1154.58	578.295	1154.52	578.269	2	1	3.1.1.1337.18	9	0.9139	17.9315	252.74	196.85	18.12	0.48	637.485	1	1	TRUE	0
88.001	16	16	sp|Q811J3|IREB2_MOUSE	Iron-responsive element-binding protein 2 OS=Mus musculus GN=Ireb2 PE=2 SV=2	400	98	97.98	GFDKTKLESM	Oxidation(M)@10			0.00620642	1170.57	586.29	1170.56	586.287	2	1	3.1.1.1240.13	12	0.1765	12.1801	168.6	164.63	12.19	0.12	494.313	0.3255	0.1488	FALSE	1
90.001	17	17	sp|P62852|RS25_MOUSE	40S ribosomal protein S25 OS=Mus musculus GN=Rps25 PE=1 SV=1	49	99	99	LFDKATYDKL				-0.00234732	1212.64	607.326	1212.64	607.327	2	2	4.1.1.1557.13	13	1	25.5533	16.749	16.749			621.565	1	1	TRUE	1
91.001	17	17	sp|P62852|RS25_MOUSE	40S ribosomal protein S25 OS=Mus musculus GN=Rps25 PE=1 SV=1	106	80.5	80.54	QVIYTRNTKGGDAPAAGEDA				0.0160612	2033	678.673	2032.98	678.668	3	2	6.1.1.1449.2	11	1	11.5344	81.83	57.77	11.47	0.12	61.9824	1	1	TRUE	1
93.001	18	18	sp|P32921|SYWC_MOUSE; sp|P32921-2|SYWC_MOUSE	Tryptophan--tRNA ligase, cytoplasmic OS=Mus musculus GN=Wars PE=1 SV=2; Isoform 2 of Tryptophan--tRNA ligase, cytoplasmic OS=Mus musculus GN=Wars	218	99	99	YTVENAKDI				0.00347814	1051.52	526.768	1051.52	526.767	2	2	2.1.1.1135.15	11	1	15.1428	261.93	248.77	15.16	0.24	722.405	1	0.1103	FALSE	1
92.001	18	18	sp|P32921|SYWC_MOUSE; sp|P32921-2|SYWC_MOUSE	Tryptophan--tRNA ligase, cytoplasmic OS=Mus musculus GN=Wars PE=1 SV=2; Isoform 2 of Tryptophan--tRNA ligase, cytoplasmic OS=Mus musculus GN=Wars	218	99	99	YTVENAKDII				0.00718272	1164.61	583.312	1164.6	583.309	2	4	3.1.1.1437.17	16	1	23.9244	2111.85	1799.56	23.99	0.18	3249.08	1	0.8897	TRUE	1
94.001	19	19	sp|P29341|PABP1_MOUSE	Polyadenylate-binding protein 1 OS=Mus musculus GN=Pabpc1 PE=1 SV=2	515	99	99	AGVRNPQQHL				0.00155338	1118.6	560.305	1118.59	560.305	2	2	1.1.1.937.4	14	1	9.8373	171.77	169.81	9.84	0.17	550.191	1	0.359	FALSE	1
95.001	19	19	sp|P29341|PABP1_MOUSE	Polyadenylate-binding protein 1 OS=Mus musculus GN=Pabpc1 PE=1 SV=2	516	99	99	GVRNPQQHL				0.00167987	1047.56	524.787	1047.56	524.786	2	2	1.1.1.937.3	13	1	9.8198	306.74	295.27	9.84	0.18	674.43	1	0.641	TRUE	1
98.001	20	20	sp|Q64152|BTF3_MOUSE; sp|Q64152-2|BTF3_MOUSE	Transcription factor BTF3 OS=Mus musculus GN=Btf3 PE=1 SV=3; Isoform 2 of Transcription factor BTF3 OS=Mus musculus GN=Btf3	45	81.6	81.55	ETIMNQEKL	Glu->pyro-Glu@N-term			0.00353207	1086.54	544.278	1086.54	544.276	2	1	3.1.1.1336.11	10	0.1236	17.8541	259.55	241.56	17.83	0.24	698.1	0.0544	0.0544	FALSE	1
96.001	20	20	sp|Q64152|BTF3_MOUSE; sp|Q64152-2|BTF3_MOUSE	Transcription factor BTF3 OS=Mus musculus GN=Btf3 PE=1 SV=3; Isoform 2 of Transcription factor BTF3 OS=Mus musculus GN=Btf3	45	98.9	91.03	ETIMNQEKL				0.00578477	1104.55	553.284	1104.55	553.282	2	3	3.1.1.1336.12	13	1	17.8565	3042.53	2873.36	17.83	0.18	5572.77	0.6377	0.6377	TRUE	1
97.001	20	20	sp|Q64152|BTF3_MOUSE; sp|Q64152-2|BTF3_MOUSE	Transcription factor BTF3 OS=Mus musculus GN=Btf3 PE=1 SV=3; Isoform 2 of Transcription factor BTF3 OS=Mus musculus GN=Btf3	45	94.3	94.3	ETIMNQEKL	Oxidation(M)@4			0.00720804	1120.55	561.283	1120.54	561.279	2	3	3.1.1.1248.10	14	0.1765	12.658	1469.2	1180.06	12.73	0.24	2926.96	0.3079	0.3079	FALSE	1
99.001	20	20	sp|Q64152|BTF3_MOUSE; sp|Q64152-2|BTF3_MOUSE	Transcription factor BTF3 OS=Mus musculus GN=Btf3 PE=1 SV=3; Isoform 2 of Transcription factor BTF3 OS=Mus musculus GN=Btf3	105	99	99	NMFTNQGTVIHF				-0.00148898	1407.66	704.837	1407.66	704.838	2	2	5.1.1.2028.11	10	0.99	36.9527	210.28	199.26	36.98	0.24	1038.41	1	1	TRUE	1
100.001	21	21	tr|A0A0A6YY72|A0A0A6YY72_MOUSE; sp|P24547|IMDH2_MOUSE	Inosine-5'-monophosphate dehydrogenase 2 (Fragment) OS=Mus musculus GN=Impdh2 PE=4 SV=1; Inosine-5'-monophosphate dehydrogenase 2 OS=Mus musculus GN=Impdh2 PE=1 SV=2	183	99	88.11	GGIQNVGHI				0.00755101	893.479	447.747	893.472	447.743	2	8	3.1.1.1306.9	15	1	16.0595	21269.3	18450.7	16.1	0.12	44152.1	1	0.8214	TRUE	1
101.001	21	21	tr|A0A0A6YY72|A0A0A6YY72_MOUSE; sp|P24547|IMDH2_MOUSE	Inosine-5'-monophosphate dehydrogenase 2 (Fragment) OS=Mus musculus GN=Impdh2 PE=4 SV=1; Inosine-5'-monophosphate dehydrogenase 2 OS=Mus musculus GN=Impdh2 PE=1 SV=2	184	88	87.04	GIQNVGHI				0.00698104	836.457	419.236	836.45	419.233	2	4	3.1.1.1306.6	9	1	16.052	1418.35	1204.36	16.09	0.12	3167.39	1	0.0548	FALSE	1
102.001	21	21	tr|A0A0A6YY72|A0A0A6YY72_MOUSE; sp|P24547|IMDH2_MOUSE	Inosine-5'-monophosphate dehydrogenase 2 (Fragment) OS=Mus musculus GN=Impdh2 PE=4 SV=1; Inosine-5'-monophosphate dehydrogenase 2 OS=Mus musculus GN=Impdh2 PE=1 SV=2	185	78.6	53.32	IQNVGHI				0.006289	779.435	390.725	779.429	390.722	2	4	3.1.1.1306.4	9	1	16.047	1974.17	1573.55	16.1	0.12	4236.01	1	0.0762	FALSE	1
103.001	21	21	tr|A0A0A6YY72|A0A0A6YY72_MOUSE; sp|P24547|IMDH2_MOUSE	Inosine-5'-monophosphate dehydrogenase 2 (Fragment) OS=Mus musculus GN=Impdh2 PE=4 SV=1; Inosine-5'-monophosphate dehydrogenase 2 OS=Mus musculus GN=Impdh2 PE=1 SV=2	186	43.7	43.68	QNVGHI				0.00594137	666.351	334.183	666.345	334.18	2	3	3.1.1.1307.2	8	1	16.104	1231.75	1192.38	16.09	0.12	2668.74	1	0.0476	FALSE	1
103.002	21					43.7	43.68	QNVGHL				0.00594137	666.351	334.183	666.345	334.18	2	3	3.1.1.1307.2	8	1	16.104	1231.75	1192.38	16.09	0.12	2668.74	1	1	TRUE	0
103.003	21					43.7	31.06	KNVGHL				-0.0304441	666.351	334.183	666.381	334.198	2	3	3.1.1.1307.2	8	0.9231	16.104	1231.75	1192.38	16.09	0.12	2668.74	1	1	TRUE	0
104.001	22	22	tr|Q8BGZ6|Q8BGZ6_MOUSE; sp|P51569|AGAL_MOUSE	Alpha-galactosidase A OS=Mus musculus GN=Gla PE=2 SV=1; Alpha-galactosidase A OS=Mus musculus GN=Gla PE=1 SV=1	311	99	99	ALLQNKDVI				0.00514084	1012.6	507.306	1012.59	507.303	2	2	3.1.1.1397.4	14	1	21.4943	1649.24	1432.68	21.54	0.18	2303.41	1	1	TRUE	1
105.001	22	22	tr|Q8BGZ6|Q8BGZ6_MOUSE; sp|P51569|AGAL_MOUSE	Alpha-galactosidase A OS=Mus musculus GN=Gla PE=2 SV=1; Alpha-galactosidase A OS=Mus musculus GN=Gla PE=1 SV=1	318	80.8	80.78	VIAINQDPL				0.00937614	981.559	491.787	981.549	491.782	2	1	4.1.1.1626.5	9	1	29.6783	141.17	133.04	29.72	0.18	528.409	1	1	TRUE	1
106.001	22	22	tr|Q8BGZ6|Q8BGZ6_MOUSE; sp|P51569|AGAL_MOUSE	Alpha-galactosidase A OS=Mus musculus GN=Gla PE=2 SV=1; Alpha-galactosidase A OS=Mus musculus GN=Gla PE=1 SV=1	353	82.1	80.18	VAVRNLQEI				0.00405874	1040.6	521.308	1040.6	521.306	2	2	3.1.1.1365.17	10	1	19.6097	2874.94	593.21	19.44	0.18	1246.33	1	1	TRUE	1
106.002	22	557	RRRRRsp|P16406|AMPE_MOUSE	REVERSED Glutamyl aminopeptidase OS=Mus musculus GN=Enpep PE=1 SV=1		82.1	19.28	TKIINPDKL				-0.0210934	1040.6	521.308	1040.62	521.319	2	1	3.1.1.1371.4	9	0.9512	19.9457	2874.94	136.84	19.44	0.18	728.641	1	1	TRUE	0
107.001	23	23	tr|A2AVJ7|A2AVJ7_MOUSE; sp|Q99PL5|RRBP1_MOUSE; sp|Q99PL5-9|RRBP1_MOUSE; sp|Q99PL5-8|RRBP1_MOUSE; sp|Q99PL5-7|RRBP1_MOUSE; sp|Q99PL5-6|RRBP1_MOUSE; sp|Q99PL5-5|RRBP1_MOUSE; sp|Q99PL5-4|RRBP1_MOUSE; sp|Q99PL5-3|RRBP1_MOUSE; sp|Q99PL5-2|RRBP1_MOUSE; sp|Q99PL5-12|RRBP1_MOUSE; sp|Q99PL5-11|RRBP1_MOUSE; sp|Q99PL5-10|RRBP1_MOUSE	Ribosome-binding protein 1 OS=Mus musculus GN=Rrbp1 PE=1 SV=1; Ribosome-binding protein 1 OS=Mus musculus GN=Rrbp1 PE=1 SV=2; Isoform RRp5.4 of Ribosome-binding protein 1 OS=Mus musculus GN=Rrbp1; Isoform RRp10 of Ribosome-binding protein 1 OS=Mus musculus GN=Rrbp1; Isoform RRp15b of Ribosome-binding protein 1 OS=Mus musculus GN=Rrbp1; Isoform RRp15a of Ribosome-binding protein 1 OS=Mus musculus …	154	96.3	89.1	SSIVNSIQVL				0.00521573	1058.6	530.308	1058.6	530.306	2	6	4.1.1.1755.5	13	1	37.4643	841.34	838.14	37.5	0.18	1617.29	1	1	TRUE	1
108.001	23	23	tr|A2AVJ7|A2AVJ7_MOUSE; sp|Q99PL5|RRBP1_MOUSE	Ribosome-binding protein 1 OS=Mus musculus GN=Rrbp1 PE=1 SV=1; Ribosome-binding protein 1 OS=Mus musculus GN=Rrbp1 PE=1 SV=2	1136	98.8	98.29	SAHQNYAEWL				0.00836895	1217.55	609.785	1217.55	609.781	2	3	4.1.1.1622.19	11	1	29.4718	1019.08	978.56	29.48	0.18	2065.08	0.5042	0.5042	TRUE	1
110.001	23	23	tr|A2AVJ7|A2AVJ7_MOUSE; sp|Q99PL5|RRBP1_MOUSE	Ribosome-binding protein 1 OS=Mus musculus GN=Rrbp1 PE=1 SV=1; Ribosome-binding protein 1 OS=Mus musculus GN=Rrbp1 PE=1 SV=2	1136	15.8	15.81	SAHQNYAEWL	Trp->Kynurenin(W)@9			0.00637426	1221.55	611.781	1221.54	611.778	2	1	4.1.1.1601.17	8	0.0204	28.1984	310.39	295.57	28.21	0.18	999.372	0.1536	0.1536	FALSE	1
109.001	23	23	tr|A2AVJ7|A2AVJ7_MOUSE; sp|Q99PL5|RRBP1_MOUSE	Ribosome-binding protein 1 OS=Mus musculus GN=Rrbp1 PE=1 SV=1; Ribosome-binding protein 1 OS=Mus musculus GN=Rrbp1 PE=1 SV=2	1136	96.2	53.08	SAHQNYAEWL	Dioxidation(W)@9			0.00633268	1249.54	625.779	1249.54	625.775	2	2	4.1.1.1579.17	10	0.0132	26.8716	691.68	649.19	26.83	0.18	1808.37	0.3422	0.3422	FALSE	1
112.001	24	24	sp|Q9Z1T1|AP3B1_MOUSE	AP-3 complex subunit beta-1 OS=Mus musculus GN=Ap3b1 PE=1 SV=2	240	66.5	66.49	GQVVIIHML				0.00322659	1008.58	505.298	1008.58	505.297	2	2	5.1.1.1988.5	9	1	34.5293	232.48	215.16	34.57	0.18	1356.16	0.362	0.362	FALSE	1
111.001	24	24	sp|Q9Z1T1|AP3B1_MOUSE	AP-3 complex subunit beta-1 OS=Mus musculus GN=Ap3b1 PE=1 SV=2	240	99	99	GQVVIIHML	Oxidation(M)@8			0.0024526	1024.58	513.295	1024.57	513.294	2	2	5.1.1.1827.2	13	0.1765	24.933	409.68	339.44	24.97	0.18	847.572	0.638	0.638	TRUE	1
114.001	24	24	sp|Q9Z1T1|AP3B1_MOUSE	AP-3 complex subunit beta-1 OS=Mus musculus GN=Ap3b1 PE=1 SV=2	1023	94.9	94.92	AAPQNFTPSMI				0.00420465	1175.57	588.792	1175.56	588.79	2	3	4.1.1.1661.19	13	1	31.8181	1102.42	1089.65	31.83	0.3	2174.24	0.3747	0.3747	FALSE	1
113.001	24	24	sp|Q9Z1T1|AP3B1_MOUSE	AP-3 complex subunit beta-1 OS=Mus musculus GN=Ap3b1 PE=1 SV=2	1023	98.8	98.75	AAPQNFTPSMI	Oxidation(M)@10			0.00428515	1191.56	596.789	1191.56	596.787	2	2	4.1.1.1539.7	17	0.1765	24.519	1839.56	1542.31	24.61	0.36	2859.74	0.6253	0.6253	TRUE	1
115.001	25	25	sp|P01899|HA11_MOUSE; sp|P01897|HA1L_MOUSE; sp|P01900|HA12_MOUSE; sp|P01898|HA10_MOUSE	H-2 class I histocompatibility antigen, D-B alpha chain OS=Mus musculus GN=H2-D1 PE=1 SV=2; H-2 class I histocompatibility antigen, L-D alpha chain OS=Mus musculus GN=H2-L PE=1 SV=2; H-2 class I histocompatibility antigen, D-D alpha chain OS=Mus musculus GN=H2-D1 PE=1 SV=1; H-2 class I histocompatibility antigen, Q10 alpha chain OS=Mus musculus GN=H2-Q10 PE=1 SV=3	3	99	99	AMAPRTLLL				0.00139554	984.58	493.298	984.579	493.297	2	1	5.1.1.1904.2	11	1	29.4411	255.3	253.17	29.44	0.18	585.273	0.3119	0.3119	FALSE	1
116.001	25	25	sp|P01899|HA11_MOUSE; sp|P01897|HA1L_MOUSE; sp|P01900|HA12_MOUSE; sp|P01898|HA10_MOUSE	H-2 class I histocompatibility antigen, D-B alpha chain OS=Mus musculus GN=H2-D1 PE=1 SV=2; H-2 class I histocompatibility antigen, L-D alpha chain OS=Mus musculus GN=H2-L PE=1 SV=2; H-2 class I histocompatibility antigen, D-D alpha chain OS=Mus musculus GN=H2-D1 PE=1 SV=1; H-2 class I histocompatibility antigen, Q10 alpha chain OS=Mus musculus GN=H2-Q10 PE=1 SV=3	3	68.1	68.07	AMAPRTLLL	Oxidation(M)@2			0.00172018	1000.58	501.295	1000.57	501.294	2	1	5.1.1.1835.2	12	0.1765	25.4119	563.26	482.38	25.5	0.24	1043.52	0.6881	0.6881	TRUE	1
118.001	25	25	sp|P01899|HA11_MOUSE	H-2 class I histocompatibility antigen, D-B alpha chain OS=Mus musculus GN=H2-D1 PE=1 SV=2	140	90.7	87.07	FAYEGRDYI				0.00607347	1132.53	567.27	1132.52	567.267	2	9	4.1.1.1545.2	15	1	24.9052	63082.6	29904.3	25.03	0.18	15495.7	1	0.9808	TRUE	1
119.001	25	25	sp|P01899|HA11_MOUSE	H-2 class I histocompatibility antigen, D-B alpha chain OS=Mus musculus GN=H2-D1 PE=1 SV=2	142	40.7	40.74	YEGRDYI				0.00442345	914.418	458.216	914.413	458.214	2	1	4.1.1.1548.2	9	1	25.0381	1233.04	1205.97	25.03	0.18	2888.85	1	0.0192	FALSE	1
120.001	26	26	sp|P83741|WNK1_MOUSE; sp|P83741-5|WNK1_MOUSE; sp|P83741-4|WNK1_MOUSE; sp|P83741-3|WNK1_MOUSE; sp|P83741-2|WNK1_MOUSE; tr|F7CC62|F7CC62_MOUSE; sp|P83741-6|WNK1_MOUSE	Serine/threonine-protein kinase WNK1 OS=Mus musculus GN=Wnk1 PE=1 SV=2; Isoform 5 of Serine/threonine-protein kinase WNK1 OS=Mus musculus GN=Wnk1; Isoform 4 of Serine/threonine-protein kinase WNK1 OS=Mus musculus GN=Wnk1; Isoform 3 of Serine/threonine-protein kinase WNK1 OS=Mus musculus GN=Wnk1; Isoform 2 of Serine/threonine-protein kinase WNK1 OS=Mus musculus GN=Wnk1; Serine/threonine-protein ki…	442	98	96.39	ASFDKVAIPEV				0.00780958	1174.63	588.323	1174.62	588.319	2	2	4.1.1.1652.3	13	1	31.2574	244.97	221.33	31.29	0.54	688.684	1	1	TRUE	1
121.001	26	26	sp|P83741|WNK1_MOUSE; sp|P83741-5|WNK1_MOUSE; sp|P83741-4|WNK1_MOUSE; sp|P83741-3|WNK1_MOUSE; sp|P83741-2|WNK1_MOUSE	Serine/threonine-protein kinase WNK1 OS=Mus musculus GN=Wnk1 PE=1 SV=2; Isoform 5 of Serine/threonine-protein kinase WNK1 OS=Mus musculus GN=Wnk1; Isoform 4 of Serine/threonine-protein kinase WNK1 OS=Mus musculus GN=Wnk1; Isoform 3 of Serine/threonine-protein kinase WNK1 OS=Mus musculus GN=Wnk1; Isoform 2 of Serine/threonine-protein kinase WNK1 OS=Mus musculus GN=Wnk1	2364	97.4	97.41	KSISNPPGSNL				0.00368988	1112.59	557.3	1112.58	557.299	2	2	2.1.1.1094.19	13	1	12.6954	896.45	793.07	12.76	0.24	2124.79	1	1	TRUE	1
122.001	27	27	sp|P17918|PCNA_MOUSE	Proliferating cell nuclear antigen OS=Mus musculus GN=Pcna PE=1 SV=2	32	87.7	87.72	SGGVNLQSM				0.00385052	891.416	446.715	891.412	446.713	2	2	3.1.1.1392.3	8	1	21.1848	190.7	181.96	21.17	0.18	508.004	1	1	TRUE	1
125.001	27	27	sp|P17918|PCNA_MOUSE	Proliferating cell nuclear antigen OS=Mus musculus GN=Pcna PE=1 SV=2	67	98.4	98.37	AMGVNLTSM				0.00742796	922.433	462.224	922.425	462.22	2	3	4.1.1.1635.8	13	1	30.2298	2148.83	1303.81	30.33	0.18	2966.49	0.1117	0.1078	FALSE	1
123.001	27	27	sp|P17918|PCNA_MOUSE	Proliferating cell nuclear antigen OS=Mus musculus GN=Pcna PE=1 SV=2	67	99	98.04	AMGVNLTSM	Oxidation(M)@9			0.00573843	938.426	470.22	938.42	470.217	2	4	4.1.1.1450.6	15	0.1765	19.3504	6057.71	3025.9	19.46	0.18	5829.41	0.3149	0.3039	FALSE	1
126.001	27	27	sp|P17918|PCNA_MOUSE	Proliferating cell nuclear antigen OS=Mus musculus GN=Pcna PE=1 SV=2	67	96.6	96.61	AMGVNLTSM	Oxidation(M)@2			0.006715	938.427	470.221	938.42	470.217	2	3	4.1.1.1527.4	11	0.1765	23.7897	3602.02	437.87	23.48	0.24	1186.02	0.1873	0.1807	FALSE	1
124.001	27	27	sp|P17918|PCNA_MOUSE	Proliferating cell nuclear antigen OS=Mus musculus GN=Pcna PE=1 SV=2	67	99	99	AMGVNLTSM	Oxidation(M)@2; Oxidation(M)@9			0.00777205	954.423	478.219	954.415	478.215	2	6	4.1.1.1356.3	13	0.0311	13.7402	7427.16	1628.59	13.91	0.18	1509.94	0.3861	0.3726	TRUE	1
127.001	27	27	sp|P17918|PCNA_MOUSE	Proliferating cell nuclear antigen OS=Mus musculus GN=Pcna PE=1 SV=2	68	94.5	94.53	MGVNLTSM	Oxidation(M)@8			0.00684148	867.39	434.702	867.383	434.699	2	2	4.1.1.1451.5	12	0.1765	19.4084	440.59	346.23	19.46	0.18	900.798	0.6298	0.0221	FALSE	1
128.001	27	27	sp|P17918|PCNA_MOUSE	Proliferating cell nuclear antigen OS=Mus musculus GN=Pcna PE=1 SV=2	68	74.7	74.7	MGVNLTSM	Oxidation(M)@1; Oxidation(M)@8			0.00649473	883.384	442.7	883.378	442.696	2	2	4.1.1.1359.8	10	0.0311	13.9338	258.93	245.41	13.91	0.18	988.719	0.3702	0.013	FALSE	1
129.001	28	28	tr|F8WIR1|F8WIR1_MOUSE; tr|F6Y6L6|F6Y6L6_MOUSE; sp|P18242|CATD_MOUSE	Cathepsin D OS=Mus musculus GN=Ctsd PE=3 SV=1; Cathepsin D (Fragment) OS=Mus musculus GN=Ctsd PE=3 SV=1; Cathepsin D OS=Mus musculus GN=Ctsd PE=1 SV=1	250	99	99	SKYYHGELSYL				0.0076318	1358.66	680.336	1358.65	680.333	2	2	4.1.1.1500.21	12	1	22.2186	745.36	731.13	22.22	0.12	1974.76	1	0.2837	FALSE	1
130.001	28	28	tr|F8WIR1|F8WIR1_MOUSE; tr|F6Y6L6|F6Y6L6_MOUSE; sp|P18242|CATD_MOUSE	Cathepsin D OS=Mus musculus GN=Ctsd PE=3 SV=1; Cathepsin D (Fragment) OS=Mus musculus GN=Ctsd PE=3 SV=1; Cathepsin D OS=Mus musculus GN=Ctsd PE=1 SV=1	251	91.8	91.81	KYYHGELSYL				0.00584673	1271.62	636.819	1271.62	636.817	2	2	4.1.1.1484.19	12	1	21.3664	1543.51	1439.39	21.43	0.18	3519.82	1	0.5876	TRUE	1
132.001	29	29	sp|Q6ZWR6|SYNE1_MOUSE; sp|Q6ZWR6-4|SYNE1_MOUSE	Nesprin-1 OS=Mus musculus GN=Syne1 PE=1 SV=2; Isoform 4 of Nesprin-1 OS=Mus musculus GN=Syne1	1575	22.2	22.19	DPIKICSSAAE				0.171026	1132.71	567.365	1132.54	567.279	2	1	4.1.1.1700.6	7	0.2698	34.1543	28.95	20.94	34.3	0.42	402.434	1	1	TRUE	1
134.001	29	29	sp|Q6ZWR6|SYNE1_MOUSE; sp|Q6ZWR6-4|SYNE1_MOUSE	Nesprin-1 OS=Mus musculus GN=Syne1 PE=1 SV=2; Isoform 4 of Nesprin-1 OS=Mus musculus GN=Syne1	3164	99	98.87	SALENLKIQM				0.00803571	1145.62	573.817	1145.61	573.813	2	2	4.1.1.1649.17	12	1	31.0923	319.63	318.94	31.1	0.18	1048.13	0.3877	0.3877	FALSE	1
133.001	29	29	sp|Q6ZWR6|SYNE1_MOUSE; sp|Q6ZWR6-4|SYNE1_MOUSE	Nesprin-1 OS=Mus musculus GN=Syne1 PE=1 SV=2; Isoform 4 of Nesprin-1 OS=Mus musculus GN=Syne1	3164	99	99	SALENLKIQM	Oxidation(M)@10			0.00604101	1161.61	581.813	1161.61	581.81	2	1	4.1.1.1476.11	14	0.1765	20.8664	504.69	360.48	20.96	0.24	1119.4	0.6123	0.6123	TRUE	1
136.001	29	29	sp|Q6ZWR6|SYNE1_MOUSE; sp|Q6ZWR6-4|SYNE1_MOUSE	Nesprin-1 OS=Mus musculus GN=Syne1 PE=1 SV=2; Isoform 4 of Nesprin-1 OS=Mus musculus GN=Syne1	8132	90.9	90.87	LQLTNIEHF				0.00637128	1113.59	557.801	1113.58	557.798	2	1	4.1.1.1664.13	9	1	31.9839	689.2	463.02	31.89	0.18	1049.78	1	1	TRUE	1
137.001	30	30	sp|O70145|NCF2_MOUSE	Neutrophil cytosol factor 2 OS=Mus musculus GN=Ncf2 PE=1 SV=1	191	99	89.38	AQLAKKDYL				0.00800949	1048.6	525.307	1048.59	525.303	2	2	3.1.1.1249.12	13	1	12.7054	4741.44	4270.31	12.73	0.12	9490.05	1	0.9104	TRUE	1
137.002	30	496	sp|Q5QR91|CQ078_MOUSE	Uncharacterized protein C17orf78 homolog OS=Mus musculus GN=Gm11437 PE=2 SV=2		99	60.82	GAAIIVFVIF				-0.0323988	1048.6	525.307	1048.63	525.323	2	1	3.1.1.1247.6	8	0.9139	12.5832	4741.44	766.2	12.73	0.12	379.048	1	1	TRUE	0
138.001	30	30	sp|O70145|NCF2_MOUSE	Neutrophil cytosol factor 2 OS=Mus musculus GN=Ncf2 PE=1 SV=1	193	86.1	86.06	LAKKDYL				0.00421349	849.5	425.757	849.496	425.755	2	3	3.1.1.1250.9	9	1	12.758	466.4	428.55	12.73	0.12	846.185	1	0.0896	FALSE	1
139.001	30	30	sp|O70145|NCF2_MOUSE	Neutrophil cytosol factor 2 OS=Mus musculus GN=Ncf2 PE=1 SV=1	486	43.5	43.48	LSHVNEEWL				0.00833296	1125.55	563.784	1125.55	563.78	2	2	4.1.1.1574.4	10	1	26.5704	823.7	809.92	26.53	0.18	1794	1	1	TRUE	1
140.001	31	31	tr|E9QPI5|E9QPI5_MOUSE; sp|Q6A026|PDS5A_MOUSE	Sister chromatid cohesion protein PDS5 homolog A OS=Mus musculus GN=Pds5a PE=1 SV=1; Sister chromatid cohesion protein PDS5 homolog A OS=Mus musculus GN=Pds5a PE=1 SV=3	653	99	99	SAIRSGLEL				0.00774353	944.537	473.276	944.529	473.272	2	2	4.1.1.1493.2	13	1	21.7573	331.21	315.25	21.75	0.18	954.415	1	1	TRUE	1
141.001	31	31	tr|E9QPI5|E9QPI5_MOUSE; sp|Q6A026|PDS5A_MOUSE	Sister chromatid cohesion protein PDS5 homolog A OS=Mus musculus GN=Pds5a PE=1 SV=1; Sister chromatid cohesion protein PDS5 homolog A OS=Mus musculus GN=Pds5a PE=1 SV=3	1207	91.4	90.71	TPVKNIDTV				0.00304795	985.547	493.781	985.544	493.779	2	2	2.1.1.1105.12	13	1	13.3352	599.7	571.98	13.36	0.18	1367.41	1	1	TRUE	1
142.001	32	32	sp|Q91XU3|PI42C_MOUSE	Phosphatidylinositol 5-phosphate 4-kinase type-2 gamma OS=Mus musculus GN=Pip4k2c PE=2 SV=1	115	97.5	82.53	FAIDDHDYL				0.0067021	1107.49	554.754	1107.49	554.751	2	6	4.1.1.1657.16	10	1	31.5691	19577.8	1390.58	31.22	0.18	2316.84	1	1	TRUE	1
143.001	32	32	sp|Q91XU3|PI42C_MOUSE	Phosphatidylinositol 5-phosphate 4-kinase type-2 gamma OS=Mus musculus GN=Pip4k2c PE=2 SV=1	164	96.8	96.82	SNLSNYHQYI				0.00913175	1237.58	619.798	1237.57	619.794	2	2	3.1.1.1421.12	10	1	22.9555	337.66	335.02	22.92	0.18	771.391	1	1	TRUE	1
144.001	33	33	sp|P07742|RIR1_MOUSE	Ribonucleoside-diphosphate reductase large subunit OS=Mus musculus GN=Rrm1 PE=1 SV=2	591	66.5	54.47	YGIRNSLLI				0.00362175	1047.61	524.813	1047.61	524.811	2	2	5.1.1.1941.5	12	1	31.6868	3443.18	3323.03	31.73	0.18	6467.58	1	1	TRUE	1
145.001	33	33	sp|P07742|RIR1_MOUSE	Ribonucleoside-diphosphate reductase large subunit OS=Mus musculus GN=Rrm1 PE=1 SV=2	634	99	88.72	FQIVNPHLL				0.00451781	1079.62	540.816	1079.61	540.814	2	16	5.1.1.2008.11	14	1	35.7516	39599.3	33328.3	35.84	0.24	48872.5	1	0.9791	TRUE	1
145.002	33					99	32.15	FIMTNVDQI				0.0836866	1079.62	540.815	1079.53	540.773	2	1	4.1.1.1722.5	10	0.7558	35.4765	550.9	13.71	35.93	0.24	402.153	1	1	TRUE	0
145.003	33					99	31.7	PPNVGQVLRT				0.00854055	1079.62	540.816	1079.61	540.812	2	1	5.1.1.2034.5	8	1	37.3098	39599.3	210.92	35.84	0.24	707.926	1	1	TRUE	0
147.001	33	33	sp|P07742|RIR1_MOUSE	Ribonucleoside-diphosphate reductase large subunit OS=Mus musculus GN=Rrm1 PE=1 SV=2	635	33.5	33.48	QIVNPHLL	Gln->pyro-Glu@N-term			0.0144111	915.532	916.539	915.518	916.525	1	1	5.1.1.2007.21	8	0.3699	35.7162	9.69941	9.69941			3042.71	0.0115	0.0002	FALSE	1
146.001	33	33	sp|P07742|RIR1_MOUSE	Ribonucleoside-diphosphate reductase large subunit OS=Mus musculus GN=Rrm1 PE=1 SV=2	635	68.1	59.53	QIVNPHLL				0.00408407	932.548	467.281	932.544	467.279	2	2	5.1.1.2008.4	9	1	35.7341	836.52	648.23	35.84	0.24	1579.56	0.9885	0.0207	FALSE	1
149.001	34	34	tr|E9QKG6|E9QKG6_MOUSE; sp|Q99NH0|ANR17_MOUSE	Ankyrin repeat domain-containing protein 17 OS=Mus musculus GN=Ankrd17 PE=1 SV=1; Ankyrin repeat domain-containing protein 17 OS=Mus musculus GN=Ankrd17 PE=1 SV=2	1944	99	99	ASVLNVNHI				0.00582226	965.535	483.775	965.529	483.772	2	9	3.1.1.1393.9	14	1	21.2601	16528.4	8787.73	21.36	0.18	13739.8	1	0.9165	TRUE	1
150.001	34	34	tr|E9QKG6|E9QKG6_MOUSE; sp|Q99NH0|ANR17_MOUSE	Ankyrin repeat domain-containing protein 17 OS=Mus musculus GN=Ankrd17 PE=1 SV=1; Ankyrin repeat domain-containing protein 17 OS=Mus musculus GN=Ankrd17 PE=1 SV=2	1945	87.2	87.18	SVLNVNHI				0.00735256	894.5	448.257	894.492	448.253	2	2	3.1.1.1394.5	11	1	21.3104	1505.27	1244.37	21.36	0.18	3063.11	1	0.0835	FALSE	1
151.001	35	35	sp|Q6NS46|RRP5_MOUSE	Protein RRP5 homolog OS=Mus musculus GN=Pdcd11 PE=2 SV=2	942	87.9	87.91	ASLVETGHL				0.0379798	925.525	463.77	925.487	463.751	2	1	4.1.1.1643.4	10	0.9608	30.6992	230.41	129.89	30.62	0.18	631.934	1	1	TRUE	1
152.001	35	35	sp|Q6NS46|RRP5_MOUSE	Protein RRP5 homolog OS=Mus musculus GN=Pdcd11 PE=2 SV=2	1653	99	99	VALLNLENM	Oxidation(M)@9			0.00568363	1031.54	516.776	1031.53	516.773	2	1	5.1.1.1938.4	11	0.1765	31.5026	227.2	204.21	31.43	0.24	624.282	1	1	TRUE	1
154.001	36	36	tr|Q059Z2|Q059Z2_MOUSE; tr|F6X7Z3|F6X7Z3_MOUSE; sp|P70166|CPEB1_MOUSE	Cytoplasmic polyadenylation element binding protein 1 OS=Mus musculus GN=Cpeb1 PE=2 SV=1; Cytoplasmic polyadenylation element-binding protein 1 (Fragment) OS=Mus musculus GN=Cpeb1 PE=4 SV=1; Cytoplasmic polyadenylation element-binding protein 1 OS=Mus musculus GN=Cpeb1 PE=1 SV=1	130	99	99	SMLQNPLGNVL				0.00214155	1184.62	593.319	1184.62	593.318	2	1	5.1.1.2163.5	13	1	45.0878	799.72	456.77	45.19	0.18	851.21	0.341	0.341	FALSE	1
153.001	36	36	tr|Q059Z2|Q059Z2_MOUSE; tr|F6X7Z3|F6X7Z3_MOUSE; sp|P70166|CPEB1_MOUSE	Cytoplasmic polyadenylation element binding protein 1 OS=Mus musculus GN=Cpeb1 PE=2 SV=1; Cytoplasmic polyadenylation element-binding protein 1 (Fragment) OS=Mus musculus GN=Cpeb1 PE=4 SV=1; Cytoplasmic polyadenylation element-binding protein 1 OS=Mus musculus GN=Cpeb1 PE=1 SV=1	130	99	99	SMLQNPLGNVL	Oxidation(M)@2			0.00295447	1200.62	601.317	1200.62	601.316	2	4	5.1.1.2067.8	11	0.1765	39.2931	1545.34	473.48	39.51	0.24	938.757	0.659	0.659	TRUE	1
155.001	36	36	tr|Q059Z2|Q059Z2_MOUSE; tr|F6X7Z3|F6X7Z3_MOUSE; sp|P70166|CPEB1_MOUSE	Cytoplasmic polyadenylation element binding protein 1 OS=Mus musculus GN=Cpeb1 PE=2 SV=1; Cytoplasmic polyadenylation element-binding protein 1 (Fragment) OS=Mus musculus GN=Cpeb1 PE=4 SV=1; Cytoplasmic polyadenylation element-binding protein 1 OS=Mus musculus GN=Cpeb1 PE=1 SV=1	438	87.5	87.45	HGMLNAEAL				0.00276958	954.462	478.238	954.459	478.237	2	2	3.1.1.1390.6	9	1	21.0717	160.08	157.94	21.11	0.42	602.315	0.4631	0.4631	FALSE	1
157.001	37	37	tr|G3UYC5|G3UYC5_MOUSE; tr|G3UYB1|G3UYB1_MOUSE; sp|O35280|CHK1_MOUSE; sp|O35280-2|CHK1_MOUSE	Serine/threonine-protein kinase Chk1 OS=Mus musculus GN=Chek1 PE=4 SV=1; Serine/threonine-protein kinase Chk1 OS=Mus musculus GN=Chek1 PE=4 SV=1; Serine/threonine-protein kinase Chk1 OS=Mus musculus GN=Chek1 PE=1 SV=2; Isoform 2 of Serine/threonine-protein kinase Chk1 OS=Mus musculus GN=Chek1	330	99	99	TGPSNVDKL				0.00461305	929.486	465.75	929.482	465.748	2	2	2.1.1.1094.10	15	1	12.6729	1963.57	1261.64	12.76	0.12	2129.59	1	0.7167	TRUE	1
158.001	37	37	tr|G3UYC5|G3UYC5_MOUSE; tr|G3UYB1|G3UYB1_MOUSE; sp|O35280|CHK1_MOUSE; sp|O35280-2|CHK1_MOUSE	Serine/threonine-protein kinase Chk1 OS=Mus musculus GN=Chek1 PE=4 SV=1; Serine/threonine-protein kinase Chk1 OS=Mus musculus GN=Chek1 PE=4 SV=1; Serine/threonine-protein kinase Chk1 OS=Mus musculus GN=Chek1 PE=1 SV=2; Isoform 2 of Serine/threonine-protein kinase Chk1 OS=Mus musculus GN=Chek1	331	58.3	58.32	GPSNVDKL				0.00273097	828.437	415.226	828.434	415.224	2	1	2.1.1.1094.4	11	1	12.6579	349.93	208.35	12.76	0.18	408.38	1	0.1277	FALSE	1
159.001	37	37	tr|G3UYC5|G3UYC5_MOUSE; tr|G3UYB1|G3UYB1_MOUSE; sp|O35280|CHK1_MOUSE; sp|O35280-2|CHK1_MOUSE	Serine/threonine-protein kinase Chk1 OS=Mus musculus GN=Chek1 PE=4 SV=1; Serine/threonine-protein kinase Chk1 OS=Mus musculus GN=Chek1 PE=4 SV=1; Serine/threonine-protein kinase Chk1 OS=Mus musculus GN=Chek1 PE=1 SV=2; Isoform 2 of Serine/threonine-protein kinase Chk1 OS=Mus musculus GN=Chek1	332	70.1	70.11	PSNVDKL				0.00216101	771.415	386.715	771.413	386.714	2	2	2.1.1.1096.2	11	1	12.7734	426.1	416.25	12.77	0.12	713.403	1	0.1555	FALSE	1
160.001	38	38	sp|Q91WG4|ELP2_MOUSE; sp|Q91WG4-2|ELP2_MOUSE	Elongator complex protein 2 OS=Mus musculus GN=Elp2 PE=1 SV=1; Isoform 2 of Elongator complex protein 2 OS=Mus musculus GN=Elp2	467	99	95.33	SAPRNFVENF				0.00875167	1179.58	590.795	1179.57	590.791	2	13	4.1.1.1568.16	15	1	26.2128	38856.6	16276.4	26.35	0.24	18188.7	1	0.9769	TRUE	1
161.001	38	38	sp|Q91WG4|ELP2_MOUSE; sp|Q91WG4-2|ELP2_MOUSE	Elongator complex protein 2 OS=Mus musculus GN=Elp2 PE=1 SV=1; Isoform 2 of Elongator complex protein 2 OS=Mus musculus GN=Elp2	467	63.2	63.22	SAPRNFVENFSVI				-0.00217065	1478.75	740.382	1478.75	740.383	2	2	5.1.1.2057.10	9	0.99	38.7222	9.32077	9.32077			637.109	1	0.0002	FALSE	1
162.001	38	38	sp|Q91WG4|ELP2_MOUSE; sp|Q91WG4-2|ELP2_MOUSE	Elongator complex protein 2 OS=Mus musculus GN=Elp2 PE=1 SV=1; Isoform 2 of Elongator complex protein 2 OS=Mus musculus GN=Elp2	469	57.9	53.08	PRNFVENF				0.00690999	1021.51	511.76	1021.5	511.756	2	2	4.1.1.1571.2	11	1	26.3697	910.35	902.8	26.35	0.3	1833.16	1	0.0229	FALSE	1
163.001	39	39	tr|K4DI71|K4DI71_MOUSE; tr|E9Q507|E9Q507_MOUSE; sp|Q9DB00|GON4L_MOUSE	GON-4-like protein OS=Mus musculus GN=Gon4l PE=4 SV=1; GON-4-like protein OS=Mus musculus GN=Gon4l PE=4 SV=1; GON-4-like protein OS=Mus musculus GN=Gon4l PE=1 SV=3	867	66.5	66.47	RAPNNVIKF				-0.112567	1057.49	529.753	1057.6	529.809	2	1	3.1.1.1320.12	7	0.4771	16.9039	124.55	85.23	16.81	0.24	536.661	1	1	TRUE	1
164.001	39	39	tr|K4DI71|K4DI71_MOUSE; tr|E9Q507|E9Q507_MOUSE; sp|Q9DB00|GON4L_MOUSE	GON-4-like protein OS=Mus musculus GN=Gon4l PE=4 SV=1; GON-4-like protein OS=Mus musculus GN=Gon4l PE=4 SV=1; GON-4-like protein OS=Mus musculus GN=Gon4l PE=1 SV=3	1229	17.8	17.75	NAPQNPESKL				0.00239723	1096.55	549.284	1096.55	549.283	2	1	2.1.1.1082.14	9	1	11.9619	1654.59	1003.32	12.05	0.18	1515.64	1	0.7777	TRUE	1
165.001	39	39	tr|K4DI71|K4DI71_MOUSE; tr|E9Q507|E9Q507_MOUSE; sp|Q9DB00|GON4L_MOUSE	GON-4-like protein OS=Mus musculus GN=Gon4l PE=4 SV=1; GON-4-like protein OS=Mus musculus GN=Gon4l PE=4 SV=1; GON-4-like protein OS=Mus musculus GN=Gon4l PE=1 SV=3	1230	36.3	36.32	APQNPESKL				-0.00112307	982.507	492.261	982.508	492.261	2	1	2.1.1.1085.3	7	0.99	12.1197	81.62	70.31	12.05	1.02	296.952	1	0.0384	FALSE	1
166.001	39	39	tr|K4DI71|K4DI71_MOUSE; tr|E9Q507|E9Q507_MOUSE; sp|Q9DB00|GON4L_MOUSE	GON-4-like protein OS=Mus musculus GN=Gon4l PE=4 SV=1; GON-4-like protein OS=Mus musculus GN=Gon4l PE=4 SV=1; GON-4-like protein OS=Mus musculus GN=Gon4l PE=1 SV=3	1231	99	99	PQNPESKL				0.0029707	911.474	456.744	911.471	456.743	2	4	1.1.1.1143.2	12	1	12.0604	73.15	71.48	12.07	0.18	91.9719	0.1869	0.0344	FALSE	1
167.001	40	40	sp|Q8R3J5|CHAC1_MOUSE	Glutathione-specific gamma-glutamylcyclotransferase 1 OS=Mus musculus GN=Chac1 PE=1 SV=2	172	81.7	81.65	FSGHNLEYL				0.00589597	1078.51	540.264	1078.51	540.261	2	2	4.1.1.1554.3	11	1	25.3468	11595.1	5532.05	25.45	0.18	4867.2	1	1	TRUE	1
169.001	40	40	sp|Q8R3J5|CHAC1_MOUSE	Glutathione-specific gamma-glutamylcyclotransferase 1 OS=Mus musculus GN=Chac1 PE=1 SV=2	179	99	99	YLLRLADFM				0.00126227	1140.6	571.308	1140.6	571.307	2	2	2.1.1.2554.2	11	1	48.1573	99.32	95.16	48.14	0.24	344.351	0.2569	0.2569	FALSE	1
168.001	40	40	sp|Q8R3J5|CHAC1_MOUSE	Glutathione-specific gamma-glutamylcyclotransferase 1 OS=Mus musculus GN=Chac1 PE=1 SV=2	179	99	99	YLLRLADFM	Oxidation(M)@9			0.0024414	1156.6	579.306	1156.6	579.305	2	2	2.1.1.2375.3	14	0.1765	38.3772	287.23	281.99	38.39	0.18	798.96	0.7431	0.7431	TRUE	1
171.001	41	41	tr|E9Q6V3|E9Q6V3_MOUSE; tr|E9PZH4|E9PZH4_MOUSE; sp|Q8R016|BLMH_MOUSE	Bleomycin hydrolase OS=Mus musculus GN=Blmh PE=4 SV=1; Bleomycin hydrolase (Fragment) OS=Mus musculus GN=Blmh PE=4 SV=1; Bleomycin hydrolase OS=Mus musculus GN=Blmh PE=1 SV=1	27	87.1	87.06	AQNVGTTHDLL				0.00568871	1167.59	584.804	1167.59	584.801	2	1	6.1.1.1720.3	12	1	18.2048	202.5	183.29	18.24	0.18	422.52	1	0.7195	TRUE	1
170.001	41	41	tr|E9Q6V3|E9Q6V3_MOUSE; tr|E9PZH4|E9PZH4_MOUSE; sp|Q8R016|BLMH_MOUSE	Bleomycin hydrolase OS=Mus musculus GN=Blmh PE=4 SV=1; Bleomycin hydrolase (Fragment) OS=Mus musculus GN=Blmh PE=4 SV=1; Bleomycin hydrolase OS=Mus musculus GN=Blmh PE=1 SV=1	27	98.8	98.78	AQNVGTTHDLLD				0.0135357	1282.63	642.322	1282.62	642.315	2	2	6.1.1.1665.2	11	1	16.9282	78.94	77.81	16.93	0.19	123.048	1	0.2805	FALSE	1
172.001	42	42	sp|Q8QZY9|SF3B4_MOUSE	Splicing factor 3B subunit 4 OS=Mus musculus GN=Sf3b4 PE=2 SV=1	150	98.6	98.62	ASFDASDAAIEAM	Oxidation(M)@13			0.0125556	1313.56	657.786	1313.54	657.78	2	2	4.1.1.1482.15	13	0.1765	21.2409	298.62	271.4	21.31	0.18	768.391	1	1	TRUE	1
173.001	42	42	sp|Q8QZY9|SF3B4_MOUSE	Splicing factor 3B subunit 4 OS=Mus musculus GN=Sf3b4 PE=2 SV=1	157	99	99	AAIEAMNGQYL				0.00660448	1179.57	590.79	1179.56	590.787	2	4	4.1.1.1641.16	16	1	30.6092	2950.81	2779.76	30.63	0.18	4296.26	0.4816	0.4565	FALSE	1
174.001	42	42	sp|Q8QZY9|SF3B4_MOUSE	Splicing factor 3B subunit 4 OS=Mus musculus GN=Sf3b4 PE=2 SV=1	157	99	68.96	AAIEAMNGQYL	Oxidation(M)@6			0.00668498	1195.56	598.788	1195.55	598.784	2	4	4.1.1.1501.19	14	0.1765	22.2739	3175.89	2437.09	22.4	0.24	4186.13	0.5184	0.4913	TRUE	1
176.001	43	43	tr|F8VQ05|F8VQ05_MOUSE	Protein Fryl OS=Mus musculus GN=Fryl PE=4 SV=1	165	99	99	YSGTNTGNVHI				0.00405492	1161.55	581.78	1161.54	581.778	2	1	2.1.1.1129.4	13	1	14.7786	213.05	196.77	14.8	0.18	690.953	1	1	TRUE	1
177.001	43	43	tr|F8VQ05|F8VQ05_MOUSE	Protein Fryl OS=Mus musculus GN=Fryl PE=4 SV=1	1925	75.7	75.65	PINSSGHL				0.00303203	823.422	412.718	823.419	412.717	2	1	2.1.1.1109.2	10	1	13.55	331.35	326.34	13.54	0.12	720.561	1	1	TRUE	1
178.001	44	44	tr|G5E8N7|G5E8N7_MOUSE; tr|E9Q9A5|E9Q9A5_MOUSE; sp|Q9JLV6|PNKP_MOUSE; sp|Q9JLV6-2|PNKP_MOUSE	Bifunctional polynucleotide phosphatase/kinase OS=Mus musculus GN=Pnkp PE=4 SV=1; Bifunctional polynucleotide phosphatase/kinase OS=Mus musculus GN=Pnkp PE=1 SV=1; Bifunctional polynucleotide phosphatase/kinase OS=Mus musculus GN=Pnkp PE=1 SV=2; Isoform 2 of Bifunctional polynucleotide phosphatase/kinase OS=Mus musculus GN=Pnkp	390	95.3	95.29	YVHVNRDTL				0.00574149	1115.58	558.796	1115.57	558.793	2	2	2.1.1.1096.19	12	1	12.8159	3052.13	1960.25	12.89	0.12	2469.72	1	0.5894	TRUE	1
179.001	44	44	tr|G5E8N7|G5E8N7_MOUSE; tr|E9Q9A5|E9Q9A5_MOUSE; sp|Q9JLV6|PNKP_MOUSE; sp|Q9JLV6-2|PNKP_MOUSE	Bifunctional polynucleotide phosphatase/kinase OS=Mus musculus GN=Pnkp PE=4 SV=1; Bifunctional polynucleotide phosphatase/kinase OS=Mus musculus GN=Pnkp PE=1 SV=1; Bifunctional polynucleotide phosphatase/kinase OS=Mus musculus GN=Pnkp PE=1 SV=2; Isoform 2 of Bifunctional polynucleotide phosphatase/kinase OS=Mus musculus GN=Pnkp	391	90.9	90.93	VHVNRDTL				0.00284688	952.512	477.263	952.509	477.262	2	3	2.1.1.1098.5	12	1	12.9181	969.41	934.41	12.89	0.18	3072.17	1	0.1872	FALSE	1
180.001	44	44	tr|G5E8N7|G5E8N7_MOUSE; tr|E9Q9A5|E9Q9A5_MOUSE; sp|Q9JLV6|PNKP_MOUSE; sp|Q9JLV6-2|PNKP_MOUSE	Bifunctional polynucleotide phosphatase/kinase OS=Mus musculus GN=Pnkp PE=4 SV=1; Bifunctional polynucleotide phosphatase/kinase OS=Mus musculus GN=Pnkp PE=1 SV=1; Bifunctional polynucleotide phosphatase/kinase OS=Mus musculus GN=Pnkp PE=1 SV=2; Isoform 2 of Bifunctional polynucleotide phosphatase/kinase OS=Mus musculus GN=Pnkp	392	61.7	61.72	HVNRDTL				0.00381695	853.444	427.729	853.441	427.728	2	2	2.1.1.1098.2	9	1	12.8956	1157.1	1137.45	12.89	0.12	2915.25	1	0.2234	FALSE	1
181.001	45	45	tr|G3UXB6|G3UXB6_MOUSE; tr|G3UX33|G3UX33_MOUSE; tr|G3UWA3|G3UWA3_MOUSE; sp|Q8BHY8|SNX14_MOUSE; tr|G3UX13|G3UX13_MOUSE	Sorting nexin-14 OS=Mus musculus GN=Snx14 PE=4 SV=1; Sorting nexin-14 OS=Mus musculus GN=Snx14 PE=4 SV=1; Sorting nexin 14, isoform CRA_a OS=Mus musculus GN=Snx14 PE=4 SV=1; Sorting nexin-14 OS=Mus musculus GN=Snx14 PE=2 SV=1; Sorting nexin-14 OS=Mus musculus GN=Snx14 PE=4 SV=1	193	99	99	QKVKNTEYL	Gln->pyro-Glu@N-term			0.00450837	1104.59	553.3	1104.58	553.298	2	2	2.1.1.1137.18	13	0.3699	15.2707	615.51	602.65	15.28	0.18	1405.01	1	1	TRUE	1
182.001	45	45	tr|G3UXB6|G3UXB6_MOUSE; tr|G3UX33|G3UX33_MOUSE; tr|G3UWA3|G3UWA3_MOUSE; sp|Q8BHY8|SNX14_MOUSE	Sorting nexin-14 OS=Mus musculus GN=Snx14 PE=4 SV=1; Sorting nexin-14 OS=Mus musculus GN=Snx14 PE=4 SV=1; Sorting nexin 14, isoform CRA_a OS=Mus musculus GN=Snx14 PE=4 SV=1; Sorting nexin-14 OS=Mus musculus GN=Snx14 PE=2 SV=1	619	75.5	75.48	IGPKNYEFL				0.0090459	1079.57	540.794	1079.57	540.79	2	7	4.1.1.1633.4	9	1	30.0987	6312.59	475.55	29.67	0.3	733.958	1	1	TRUE	1
184.001	46	46	sp|Q8BGR2|LRC8D_MOUSE	Volume-regulated anion channel subunit LRRC8D OS=Mus musculus GN=Lrrc8d PE=2 SV=1	511	35.5	35.45	SQMTNLQEL				0.00585997	1062.51	532.261	1062.5	532.258	2	1	3.1.1.1481.10	11	1	26.4489	129.25	123.27	26.47	0.24	528.783	1	0.2862	FALSE	1
183.001	46	46	sp|Q8BGR2|LRC8D_MOUSE	Volume-regulated anion channel subunit LRRC8D OS=Mus musculus GN=Lrrc8d PE=2 SV=1	511	99	99	SQMTNLQELHL				0.00826985	1312.65	657.334	1312.64	657.33	2	2	4.1.1.1674.9	11	1	32.5992	322.32	303.99	32.61	0.18	1075.88	1	0.7138	TRUE	1
185.001	46	46	sp|Q8BGR2|LRC8D_MOUSE	Volume-regulated anion channel subunit LRRC8D OS=Mus musculus GN=Lrrc8d PE=2 SV=1	750	61.6	61.58	GLLQNLQHL				0.00192811	1034.59	518.302	1034.59	518.301	2	2	5.1.1.2036.5	8	1	37.4305	129.33	103.64	37.53	0.24	405.904	1	1	TRUE	1
186.001	47	47	tr|Q3UYU2|Q3UYU2_MOUSE; tr|F6ZHN3|F6ZHN3_MOUSE; tr|E9PUQ7|E9PUQ7_MOUSE; sp|Q8BNV1|TRM2A_MOUSE	HpaII tinys locus 9c, isoform CRA_a OS=Mus musculus GN=Trmt2a PE=2 SV=1; tRNA (uracil-5-)-methyltransferase homolog A (Fragment) OS=Mus musculus GN=Trmt2a PE=4 SV=1; tRNA (uracil-5-)-methyltransferase homolog A OS=Mus musculus GN=Trmt2a PE=4 SV=1; tRNA (uracil-5-)-methyltransferase homolog A OS=Mus musculus GN=Trmt2a PE=2 SV=1	263	90.2	90.23	AAPFDTVHI				0.00524551	969.497	485.756	969.492	485.753	2	2	4.1.1.1605.5	9	1	28.4105	713.32	685.1	28.33	0.48	1305.38	1	0.3685	FALSE	1
187.001	47	47	tr|Q3UYU2|Q3UYU2_MOUSE; tr|F6ZHN3|F6ZHN3_MOUSE; tr|E9PUQ7|E9PUQ7_MOUSE; sp|Q8BNV1|TRM2A_MOUSE	HpaII tinys locus 9c, isoform CRA_a OS=Mus musculus GN=Trmt2a PE=2 SV=1; tRNA (uracil-5-)-methyltransferase homolog A (Fragment) OS=Mus musculus GN=Trmt2a PE=4 SV=1; tRNA (uracil-5-)-methyltransferase homolog A OS=Mus musculus GN=Trmt2a PE=4 SV=1; tRNA (uracil-5-)-methyltransferase homolog A OS=Mus musculus GN=Trmt2a PE=2 SV=1	264	94.3	94.28	APFDTVHI				0.00335783	898.458	450.236	898.455	450.235	2	1	4.1.1.1601.2	8	1	28.1608	151.43	124.19	28.39	0.42	316.925	1	0.0782	FALSE	1
188.001	47	47	tr|Q3UYU2|Q3UYU2_MOUSE; tr|F6ZHN3|F6ZHN3_MOUSE; tr|E9PUQ7|E9PUQ7_MOUSE; sp|Q8BNV1|TRM2A_MOUSE	HpaII tinys locus 9c, isoform CRA_a OS=Mus musculus GN=Trmt2a PE=2 SV=1; tRNA (uracil-5-)-methyltransferase homolog A (Fragment) OS=Mus musculus GN=Trmt2a PE=4 SV=1; tRNA (uracil-5-)-methyltransferase homolog A OS=Mus musculus GN=Trmt2a PE=4 SV=1; tRNA (uracil-5-)-methyltransferase homolog A OS=Mus musculus GN=Trmt2a PE=2 SV=1	265	69.5	69.46	PFDTVHI				0.00507123	827.423	414.719	827.418	414.716	2	2	4.1.1.1599.2	9	1	28.04	1070.96	453.82	28.33	0.48	642.286	1	0.5533	TRUE	1
189.001	48	48	sp|Q8K1H7|T11L2_MOUSE	T-complex protein 11-like protein 2 OS=Mus musculus GN=Tcp11l2 PE=2 SV=1	67	99	99	AAAKNLSDMTL	Oxidation(M)@9			0.00641577	1149.58	575.795	1149.57	575.792	2	1	3.1.1.1274.10	16	0.1765	14.1418	510.58	396.05	14.23	0.24	774.992	1	1	TRUE	1
190.001	48	48	sp|Q8K1H7|T11L2_MOUSE	T-complex protein 11-like protein 2 OS=Mus musculus GN=Tcp11l2 PE=2 SV=1	202	73.1	62.49	KATTNIVEM				0.00717353	1005.52	503.769	1005.52	503.766	2	2	3.1.1.1314.13	10	1	16.5459	1188.97	1114.82	16.57	0.12	3135.73	0.9489	0.9489	TRUE	1
192.001	49	49	sp|Q3U1J4|DDB1_MOUSE	DNA damage-binding protein 1 OS=Mus musculus GN=Ddb1 PE=1 SV=2	56	98.7	72.86	GMYGKIAVM	Oxidation(M)@9			0.00660088	984.484	493.249	984.477	493.246	2	2	4.1.1.1405.3	10	0.1765	16.6991	131.41	128.69	16.69	0.24	520.381	0.3733	0.3733	FALSE	1
193.001	49	49	sp|Q3U1J4|DDB1_MOUSE	DNA damage-binding protein 1 OS=Mus musculus GN=Ddb1 PE=1 SV=2	56	48.9	48.9	GMYGKIAVM	Oxidation(M)@2; Oxidation(M)@9			0.00808518	1000.48	501.247	1000.47	501.243	2	2	4.1.1.1353.2	12	0.0311	13.557	220.63	206.61	13.61	0.18	465.394	0.6267	0.6267	TRUE	1
194.001	49	49	sp|Q3U1J4|DDB1_MOUSE	DNA damage-binding protein 1 OS=Mus musculus GN=Ddb1 PE=1 SV=2	668	96.4	93.15	FSNVNLKEV				0.00472215	1048.56	525.287	1048.56	525.285	2	2	3.1.1.1385.12	14	1	20.7879	2306.95	2044.83	20.82	0.18	3612.1	1	1	TRUE	1
195.001	50	50	tr|Q3UKV0|Q3UKV0_MOUSE; tr|B1AUN3|B1AUN3_MOUSE; tr|B1AUN2|B1AUN2_MOUSE	Protein Eif2b3 OS=Mus musculus GN=Eif2b3 PE=2 SV=1; Protein Eif2b3 OS=Mus musculus GN=Eif2b3 PE=4 SV=1; MCG14442 OS=Mus musculus GN=Eif2b3 PE=4 SV=1	344	98.5	98.48	AQIVNKHLI				0.00741272	1034.63	518.323	1034.62	518.319	2	2	3.1.1.1279.10	13	1	14.4417	1050.46	926.83	14.47	0.12	1580.68	1	0.7404	TRUE	1
196.001	50	50	tr|Q3UKV0|Q3UKV0_MOUSE; tr|B1AUN3|B1AUN3_MOUSE; tr|B1AUN2|B1AUN2_MOUSE	Protein Eif2b3 OS=Mus musculus GN=Eif2b3 PE=2 SV=1; Protein Eif2b3 OS=Mus musculus GN=Eif2b3 PE=4 SV=1; MCG14442 OS=Mus musculus GN=Eif2b3 PE=4 SV=1	345	90.7	90.69	QIVNKHLI	Gln->pyro-Glu@N-term			0.00827044	946.568	474.291	946.56	474.287	2	2	3.1.1.1280.5	12	0.3699	14.4916	226.44	217.23	14.47	0.18	611.753	0.6149	0.1596	FALSE	1
197.001	50	50	tr|Q3UKV0|Q3UKV0_MOUSE; tr|B1AUN3|B1AUN3_MOUSE; tr|B1AUN2|B1AUN2_MOUSE	Protein Eif2b3 OS=Mus musculus GN=Eif2b3 PE=2 SV=1; Protein Eif2b3 OS=Mus musculus GN=Eif2b3 PE=4 SV=1; MCG14442 OS=Mus musculus GN=Eif2b3 PE=4 SV=1	345	43.5	43.46	QIVNKHLI				0.00448744	963.591	482.803	963.587	482.801	2	1	3.1.1.1279.8	8	1	14.4342	141.79	126.59	14.47	0.18	416.632	0.3851	0.0999	FALSE	1
198.001	51	51	sp|Q99K90|TAB2_MOUSE; tr|D3Z564|D3Z564_MOUSE; tr|D3Z216|D3Z216_MOUSE	TGF-beta-activated kinase 1 and MAP3K7-binding protein 2 OS=Mus musculus GN=Tab2 PE=1 SV=1; TGF-beta-activated kinase 1 and MAP3K7-binding protein 2 (Fragment) OS=Mus musculus GN=Tab2 PE=1 SV=1; TGF-beta-activated kinase 1 and MAP3K7-binding protein 2 (Fragment) OS=Mus musculus GN=Tab2 PE=1 SV=1	352	99	99	SSLVNSQTL				0.00704885	947.499	474.757	947.492	474.753	2	1	3.1.1.1384.8	13	1	20.7183	1300.83	1273.35	20.7	0.18	2263.27	1	1	TRUE	1
199.001	51	51	sp|Q99K90|TAB2_MOUSE	TGF-beta-activated kinase 1 and MAP3K7-binding protein 2 OS=Mus musculus GN=Tab2 PE=1 SV=1	626	68.5	68.46	SAIHNFYDNI				0.0058152	1192.56	597.286	1192.55	597.283	2	1	4.1.1.1582.14	9	1	27.045	552.21	447.67	27.12	0.18	1237.93	1	1	TRUE	1
200.001	52	52	tr|E9PZW0|E9PZW0_MOUSE; sp|E9Q557|DESP_MOUSE	Desmoplakin OS=Mus musculus GN=Dsp PE=1 SV=1; Desmoplakin OS=Mus musculus GN=Dsp PE=1 SV=1	1714	63.9	63.93	IVDPVSNLRL				0.00587003	1124.66	563.338	1124.66	563.335	2	2	6.1.1.2288.3	9	1	34.7759	71.4	70.78	34.84	0.3	507.89	1	1	TRUE	1
201.001	52	52	tr|E9PZW0|E9PZW0_MOUSE; sp|E9Q557|DESP_MOUSE	Desmoplakin OS=Mus musculus GN=Dsp PE=1 SV=1; Desmoplakin OS=Mus musculus GN=Dsp PE=1 SV=1	1746	99	99	ERAVTGYNDPETGNIIS				0.00915893	1834.88	918.447	1834.87	918.442	2	2	6.1.1.1810.2	12	1	20.3057	81.19	80.1	20.31	0.18	90.621	1	1	TRUE	1
203.001	52	52	tr|E9PZW0|E9PZW0_MOUSE; sp|E9Q557|DESP_MOUSE	Desmoplakin OS=Mus musculus GN=Dsp PE=1 SV=1; Desmoplakin OS=Mus musculus GN=Dsp PE=1 SV=1	2067	24.5	24.46	QACTGGIIH				0.0777514	898.511	450.263	898.433	450.224	2	1	4.1.1.1471.2	7	0.7945	20.5446	124.41	120.05	20.54	0.24	280.25	1	1	TRUE	0
203.002	52	200	tr|Q3TWH3|Q3TWH3_MOUSE	MCG12570 OS=Mus musculus GN=Pnrc1 PE=2 SV=1		24.5	20.48	QLVHGIHL	Gln->pyro-Glu@N-term			0.00835123	898.511	450.263	898.503	450.259	2	1	4.1.1.1470.4	8	0.3699	20.4895	124.41	108.88	20.54	0.24	383.474	1	1	TRUE	0
205.001	53	53	tr|E9QAE3|E9QAE3_MOUSE	Protein Btaf1 OS=Mus musculus GN=Btaf1 PE=4 SV=1	644	87.7	87.74	GQIQNKEVL				0.00383287	1027.57	514.792	1027.57	514.79	2	3	2.1.1.1107.14	13	1	13.4599	1720.95	1413.38	13.42	0.12	2319.09	1	0.8515	TRUE	1
204.001	53	53	tr|E9QAE3|E9QAE3_MOUSE	Protein Btaf1 OS=Mus musculus GN=Btaf1 PE=4 SV=1	644	97.9	97.87	GQIQNKEVLQEYI				0.00929806	1560.82	781.419	1560.81	781.415	2	1	4.1.1.1618.20	12	1	29.2353	300.19	294.87	29.24	0.24	1142.58	1	0.1485	FALSE	1
206.001	54	54	sp|A8C756|THADA_MOUSE; sp|A8C756-4|THADA_MOUSE	Thyroid adenoma-associated protein homolog OS=Mus musculus GN=Thada PE=2 SV=1; Isoform 4 of Thyroid adenoma-associated protein homolog OS=Mus musculus GN=Thada	18	61.3	61.3	HQDMET				0.111681	759.397	380.706	759.286	380.65	2	2	3.1.1.1300.3	6	0.6313	15.6829	136.87	126.66	15.73	0.18	348.966	1	1	TRUE	1
207.001	54	54	sp|A8C756|THADA_MOUSE; sp|A8C756-4|THADA_MOUSE	Thyroid adenoma-associated protein homolog OS=Mus musculus GN=Thada PE=2 SV=1; Isoform 4 of Thyroid adenoma-associated protein homolog OS=Mus musculus GN=Thada	153	99	90.04	ASVVNLLKDVL				0.00808232	1169.71	585.862	1169.7	585.858	2	2	3.1.1.2187.2	13	1	50.3208	74.52	72.38	50.33	0.13	82.0784	1	1	TRUE	1
208.001	55	55	tr|F6Q3W0|F6Q3W0_MOUSE; sp|Q9D7H2|WDR5B_MOUSE; sp|P61965|WDR5_MOUSE	WD repeat-containing protein 5 (Fragment) OS=Mus musculus GN=Wdr5 PE=4 SV=1; WD repeat-containing protein 5B OS=Mus musculus GN=Wdr5b PE=1 SV=1; WD repeat-containing protein 5 OS=Mus musculus GN=Wdr5 PE=1 SV=1	266	99	99	AALENDKTI				-0.0379591	973.47	487.742	973.508	487.761	2	2	2.1.1.1094.12	14	0.8958	12.6779	13770.8	1235.44	12.89	0.24	5929.55	1	0.9735	TRUE	0
208.002	55	206	sp|O35127|C10_MOUSE	Protein C10 OS=Mus musculus GN=Grcc10 PE=2 SV=1		99	93.03	SAPENAVRM				0.00495152	973.47	487.742	973.465	487.74	2	1	2.1.1.1102.5	13	1	13.1387	13770.8	3371.89	12.89	0.24	5235.93	1	1	TRUE	0
209.001	55	55	tr|F6Q3W0|F6Q3W0_MOUSE; sp|Q9D7H2|WDR5B_MOUSE; sp|P61965|WDR5_MOUSE	WD repeat-containing protein 5 (Fragment) OS=Mus musculus GN=Wdr5 PE=4 SV=1; WD repeat-containing protein 5B OS=Mus musculus GN=Wdr5b PE=1 SV=1; WD repeat-containing protein 5 OS=Mus musculus GN=Wdr5 PE=1 SV=1	267	28.3	10.83	ALENDKTI				-0.00108947	902.47	452.242	902.471	452.243	2	2	2.1.1.1095.11	8	0.99	12.7356	161.86	156.14	12.71	0.24	556.011	1	0.0114	FALSE	1
210.001	55	55	tr|F6Q3W0|F6Q3W0_MOUSE; sp|Q9D7H2|WDR5B_MOUSE; sp|P61965|WDR5_MOUSE	WD repeat-containing protein 5 (Fragment) OS=Mus musculus GN=Wdr5 PE=4 SV=1; WD repeat-containing protein 5B OS=Mus musculus GN=Wdr5b PE=1 SV=1; WD repeat-containing protein 5 OS=Mus musculus GN=Wdr5 PE=1 SV=1	268	44.9	44.94	LENDKTI				0.00507949	831.439	416.727	831.434	416.724	2	1	2.1.1.1094.5	10	1	12.6604	212.6	190.17	12.7	0.3	681.98	1	0.015	FALSE	1
212.001	56	56	sp|Q9Z2U1|PSA5_MOUSE	Proteasome subunit alpha type-5 OS=Mus musculus GN=Psma5 PE=1 SV=1	198	99	73.46	SLIILKQVM				0.00455933	1043.65	522.83	1043.64	522.828	2	8	5.1.1.1996.4	14	1	35.0093	5804.78	2109.5	35.17	0.18	2501.47	0.4682	0.4526	FALSE	1
212.002	56					99	25.62	VVDIIKKVM				0.00455933	1043.65	522.83	1043.64	522.828	2	1	5.1.1.1995.4	8	1	34.9488	5804.78	658.56	35.17	0.18	702.901	1	1	TRUE	0
211.001	56	56	sp|Q9Z2U1|PSA5_MOUSE	Proteasome subunit alpha type-5 OS=Mus musculus GN=Psma5 PE=1 SV=1	198	99	51.62	SLIILKQVM	Oxidation(M)@9			0.0026867	1059.64	530.827	1059.64	530.825	2	10	5.1.1.1854.3	14	0.1765	26.4885	6594.61	3048.22	26.83	0.36	3642.91	0.5318	0.5141	TRUE	1
213.001	56	56	sp|Q9Z2U1|PSA5_MOUSE	Proteasome subunit alpha type-5 OS=Mus musculus GN=Psma5 PE=1 SV=1	199	31	30.99	LIILKQVM				0.00918295	956.618	479.317	956.609	479.312	2	1	5.1.1.1999.4	9	1	35.1906	135.32	128.72	35.18	0.24	790.072	1	0.0105	FALSE	1
214.001	56	56	sp|Q9Z2U1|PSA5_MOUSE	Proteasome subunit alpha type-5 OS=Mus musculus GN=Psma5 PE=1 SV=1	200	37.6	36.42	IILKQVM				0.00267076	843.528	422.771	843.525	422.77	2	2	5.1.1.1998.2	10	1	35.1252	291.93	289.91	35.17	0.18	784.07	1	0.0228	FALSE	1
215.001	57	57	sp|P60335|PCBP1_MOUSE	Poly(rC)-binding protein 1 OS=Mus musculus GN=Pcbp1 PE=1 SV=1	222	99	99	YSIQGQHTI				0.00464048	1045.52	523.769	1045.52	523.767	2	1	2.1.1.1147.9	13	1	15.8603	1815.88	1613.33	15.82	0.12	2821.48	1	1	TRUE	1
216.001	57	57	sp|P60335|PCBP1_MOUSE	Poly(rC)-binding protein 1 OS=Mus musculus GN=Pcbp1 PE=1 SV=1	297	54.8	50.47	RQGANINEI				0.00282596	1013.53	507.771	1013.53	507.77	2	2	2.1.1.1109.17	10	1	13.5876	2159.95	2054.19	13.55	0.12	3835.8	1	0.8022	TRUE	1
218.001	58	58	tr|F8WGJ7|F8WGJ7_MOUSE; sp|O70551|SRPK1_MOUSE	SRSF protein kinase 1 (Fragment) OS=Mus musculus GN=Srpk1 PE=3 SV=1; SRSF protein kinase 1 OS=Mus musculus GN=Srpk1 PE=1 SV=2	81	98.9	98.88	ISGVNGTHI				0.0044674	896.476	449.245	896.472	449.243	2	2	2.1.1.1116.2	11	1	13.973	2871.35	1476.49	14.08	0.12	1396.59	1	0.9605	TRUE	1
219.001	58	58	tr|F8WGJ7|F8WGJ7_MOUSE; sp|O70551|SRPK1_MOUSE	SRSF protein kinase 1 (Fragment) OS=Mus musculus GN=Srpk1 PE=3 SV=1; SRSF protein kinase 1 OS=Mus musculus GN=Srpk1 PE=1 SV=2	82	69.7	69.66	SGVNGTHI				0.00173938	783.389	392.702	783.388	392.701	2	2	2.1.1.1118.2	8	1	14.0907	117.98	112.98	14.08	0.12	343.565	1	0.0395	FALSE	1
220.001	59	59	tr|W8DXL4|W8DXL4_MOUSE; tr|J3QNQ8|J3QNQ8_MOUSE	LRIT3 OS=Mus musculus GN=Lrit3 PE=2 SV=1; Protein Lrit3 OS=Mus musculus GN=Lrit3 PE=4 SV=1	123	99	99	VSLLDMPHL				0.0207814	1023.56	512.789	1023.54	512.778	2	5	5.1.1.2082.2	12	0.99	40.1837	9726.46	4681.37	40.3	0.18	5295.65	1	0.9799	TRUE	0
220.002	59	130	tr|E9PWH6|E9PWH6_MOUSE; sp|Q8BQM4|HEAT3_MOUSE	HEAT repeat-containing protein 3 OS=Mus musculus GN=Heatr3 PE=4 SV=1; HEAT repeat-containing protein 3 OS=Mus musculus GN=Heatr3 PE=2 SV=1		99	99	VSLLDIDHL				0.00302288	1023.56	512.789	1023.56	512.787	2	8	5.1.1.2081.3	12	1	40.1408	9726.46	2524.04	40.3	0.18	2028.07	1	1	TRUE	0
221.001	59	59	tr|W8DXL4|W8DXL4_MOUSE; tr|J3QNQ8|J3QNQ8_MOUSE	LRIT3 OS=Mus musculus GN=Lrit3 PE=2 SV=1; Protein Lrit3 OS=Mus musculus GN=Lrit3 PE=4 SV=1	124	51.8	51.77	SLLDMPHL				0.0213853	924.495	463.255	924.474	463.244	2	1	5.1.1.2084.2	7	0.99	40.3043	199.14	195.27	40.3	0.18	991.12	1	0.0201	FALSE	1
221.002	59					51.8	22.52	LSLMDFLS				0.0326187	924.495	463.255	924.463	463.239	2	1	5.1.1.2083.2	9	0.9704	40.244	199.14	179.74	40.3	0.18	851.436	1	1	TRUE	0
222.001	60	60	tr|Q5SUH7|Q5SUH7_MOUSE; tr|Q5SUH6|Q5SUH6_MOUSE; sp|Q99KN9|EPN4_MOUSE	Clathrin interactor 1 OS=Mus musculus GN=Clint1 PE=2 SV=1; Clathrin interactor 1 OS=Mus musculus GN=Clint1 PE=4 SV=1; Clathrin interactor 1 OS=Mus musculus GN=Clint1 PE=1 SV=2	109	50.4	50.45	RSLENYHFV				0.00574149	1163.58	582.796	1163.57	582.793	2	2	4.1.1.1449.10	7	1	19.3001	436.26	405.66	19.33	0.12	1036.43	1	1	TRUE	1
226.001	60	60	tr|Q5SUH7|Q5SUH7_MOUSE; tr|Q5SUH6|Q5SUH6_MOUSE; sp|Q99KN9|EPN4_MOUSE	Clathrin interactor 1 OS=Mus musculus GN=Clint1 PE=2 SV=1; Clathrin interactor 1 OS=Mus musculus GN=Clint1 PE=4 SV=1; Clathrin interactor 1 OS=Mus musculus GN=Clint1 PE=1 SV=2	569	48.9	48.91	GMSQGMVGMNM				0.075414	1141.51	571.764	1141.44	571.727	2	1	3.1.1.1508.13	7	0.8025	28.0352	22.67	22.39	28.04	0.18	291.427	0.0464	0.0464	FALSE	1
224.001	60	60	tr|Q5SUH7|Q5SUH7_MOUSE; tr|Q5SUH6|Q5SUH6_MOUSE; sp|Q99KN9|EPN4_MOUSE	Clathrin interactor 1 OS=Mus musculus GN=Clint1 PE=2 SV=1; Clathrin interactor 1 OS=Mus musculus GN=Clint1 PE=4 SV=1; Clathrin interactor 1 OS=Mus musculus GN=Clint1 PE=1 SV=2	569	99	99	GMSQGMVGMNM	Oxidation(M)@6; Oxidation(M)@9			0.00733769	1173.44	587.725	1173.43	587.722	2	1	3.1.1.1273.15	11	0.0311	14.0969	84.83	82.88	14.11	0.3	295.778	0.1737	0.1737	FALSE	1
225.001	60	60	tr|Q5SUH7|Q5SUH7_MOUSE; tr|Q5SUH6|Q5SUH6_MOUSE; sp|Q99KN9|EPN4_MOUSE	Clathrin interactor 1 OS=Mus musculus GN=Clint1 PE=2 SV=1; Clathrin interactor 1 OS=Mus musculus GN=Clint1 PE=4 SV=1; Clathrin interactor 1 OS=Mus musculus GN=Clint1 PE=1 SV=2	569	89.6	89.62	GMSQGMVGMNM	Oxidation(M)@2; Oxidation(M)@9			0.00819218	1173.44	587.726	1173.43	587.722	2	1	3.1.1.1292.12	9	0.0311	15.2315	81.68	77.03	15.25	0.18	294.577	0.1672	0.1672	FALSE	1
223.001	60	60	tr|Q5SUH7|Q5SUH7_MOUSE; tr|Q5SUH6|Q5SUH6_MOUSE; sp|Q99KN9|EPN4_MOUSE	Clathrin interactor 1 OS=Mus musculus GN=Clint1 PE=2 SV=1; Clathrin interactor 1 OS=Mus musculus GN=Clint1 PE=4 SV=1; Clathrin interactor 1 OS=Mus musculus GN=Clint1 PE=1 SV=2	569	99	99	GMSQGMVGMNM	Oxidation(M)@6; Oxidation(M)@11			0.0101453	1173.44	587.727	1173.43	587.722	2	1	3.1.1.1255.8	14	0.0311	13.0797	149.66	132.82	13.15	0.24	385.03	0.3064	0.3064	TRUE	1
223.002	60	60	tr|Q5SUH7|Q5SUH7_MOUSE; tr|Q5SUH6|Q5SUH6_MOUSE; sp|Q99KN9|EPN4_MOUSE	Clathrin interactor 1 OS=Mus musculus GN=Clint1 PE=2 SV=1; Clathrin interactor 1 OS=Mus musculus GN=Clint1 PE=4 SV=1; Clathrin interactor 1 OS=Mus musculus GN=Clint1 PE=1 SV=2	569	99	97.86	GMSQGMVGMNM	Oxidation(M)@9; Oxidation(M)@11			0.0101453	1173.44	587.727	1173.43	587.722	2	1	3.1.1.1256.7	12	0.0311	13.1395	149.66	148.18	13.15	0.24	479.853	0.3064	0.3064	TRUE	0
227.001	61	61	tr|S4R1H4|S4R1H4_MOUSE; sp|P59016|VP33B_MOUSE	Vacuolar protein sorting-associated protein 33B OS=Mus musculus GN=Vps33b PE=4 SV=1; Vacuolar protein sorting-associated protein 33B OS=Mus musculus GN=Vps33b PE=1 SV=1	96	99	99	ASLVNADKL				0.00625244	929.524	465.769	929.518	465.766	2	2	3.1.1.1349.3	15	1	18.6127	1824.43	1436.02	18.67	0.18	3237.15	1	0.9304	TRUE	1
228.001	61	61	tr|S4R1H4|S4R1H4_MOUSE; sp|P59016|VP33B_MOUSE	Vacuolar protein sorting-associated protein 33B OS=Mus musculus GN=Vps33b PE=4 SV=1; Vacuolar protein sorting-associated protein 33B OS=Mus musculus GN=Vps33b PE=1 SV=1	98	49.2	49.24	LVNADKL				0.00502111	771.454	386.734	771.449	386.732	2	1	3.1.1.1351.2	8	1	18.7305	136.44	129.93	18.67	0.18	355.268	1	0.0696	FALSE	1
229.001	62	62	sp|Q3UGY8|BIG3_MOUSE	Brefeldin A-inhibited guanine nucleotide-exchange protein 3 OS=Mus musculus GN=Arfgef3 PE=1 SV=1	694	94.3	94.26	SALQNFASTF				0.00326586	1084.52	543.268	1084.52	543.267	2	2	5.1.1.2078.5	10	1	39.9496	738.72	627.87	39.99	0.18	1352.41	1	1	TRUE	1
230.001	62	62	sp|Q3UGY8|BIG3_MOUSE	Brefeldin A-inhibited guanine nucleotide-exchange protein 3 OS=Mus musculus GN=Arfgef3 PE=1 SV=1	1819	93.8	93.82	AVLTNQETI				0.0041911	987.528	494.771	987.524	494.769	2	1	2.1.1.1230.3	14	1	19.9287	1347.98	1300.27	19.97	0.18	2552.47	1	1	TRUE	1
231.001	63	63	sp|P13864|DNMT1_MOUSE	DNA (cytosine-5)-methyltransferase 1 OS=Mus musculus GN=Dnmt1 PE=1 SV=5	90	99	99	LSLENGTHTL				0.00765597	1083.56	542.789	1083.56	542.785	2	4	3.1.1.1378.13	15	1	20.3737	8317.53	7299.32	20.4	0.18	10104.8	1	1	TRUE	1
232.001	63	63	sp|P13864|DNMT1_MOUSE	DNA (cytosine-5)-methyltransferase 1 OS=Mus musculus GN=Dnmt1 PE=1 SV=5	1527	79.5	79.5	TTVTNPEPM	Oxidation(M)@9			0.00695622	1004.46	503.235	1004.45	503.232	2	1	2.1.1.1066.2	9	0.1765	10.9746	117.05	112.83	11.02	0.24	338.211	1	1	TRUE	1
233.001	64	64	sp|P61161|ARP2_MOUSE	Actin-related protein 2 OS=Mus musculus GN=Actr2 PE=1 SV=1	22	99	91.25	YAGSNFPEHI				0.00642997	1133.52	567.768	1133.51	567.764	2	13	3.1.1.1408.15	8	1	22.1719	12261	9388.65	22.01	0.42	918.202	1	0.9886	TRUE	1
234.001	64	64	sp|P61161|ARP2_MOUSE	Actin-related protein 2 OS=Mus musculus GN=Actr2 PE=1 SV=1	23	39.3	39.32	AGSNFPEHI				0.00402364	970.455	486.235	970.451	486.233	2	2	3.1.1.1404.3	8	1	21.9022	140.83	118.59	21.95	0.6	570.269	1	0.0114	FALSE	1
235.001	65	65; 88	tr|Q8C266|Q8C266_MOUSE; sp|Q9CQD1|RAB5A_MOUSE; sp|P35278|RAB5C_MOUSE	Ras-related protein Rab-5C OS=Mus musculus GN=Rab5c PE=2 SV=1; Ras-related protein Rab-5A OS=Mus musculus GN=Rab5a PE=1 SV=1; Ras-related protein Rab-5C OS=Mus musculus GN=Rab5c PE=1 SV=2	17	37.7	37.66	NKICQFKL				-0.0486642	992.499	497.257	992.548	497.281	2	1	3.1.1.1387.6	8	0.8437	20.8921	870.3	812.33	20.93	0.18	2036.12	1	1	TRUE	0
236.001	65	65	tr|Q8C266|Q8C266_MOUSE; sp|P35278|RAB5C_MOUSE	Ras-related protein Rab-5C OS=Mus musculus GN=Rab5c PE=2 SV=1; Ras-related protein Rab-5C OS=Mus musculus GN=Rab5c PE=1 SV=2	186	99	99	AMNVNEIFM	Oxidation(M)@9			0.00314548	1083.48	542.745	1083.47	542.744	2	2	5.1.1.1988.10	12	0.1765	34.5418	598.46	581.35	34.57	0.24	1727.65	1	1	TRUE	1
237.001	66	66	sp|Q7TMB8|CYFP1_MOUSE; tr|E9PZS0|E9PZS0_MOUSE; sp|Q7TMB8-2|CYFP1_MOUSE	Cytoplasmic FMR1-interacting protein 1 OS=Mus musculus GN=Cyfip1 PE=1 SV=1; Cytoplasmic FMR1-interacting protein 1 OS=Mus musculus GN=Cyfip1 PE=4 SV=1; Isoform 2 of Cytoplasmic FMR1-interacting protein 1 OS=Mus musculus GN=Cyfip1	276	99	99	GSVSNIYKL				0.00561702	979.539	490.777	979.534	490.774	2	2	3.1.1.1409.6	13	1	22.2094	1058.52	1016.31	22.19	0.18	1901.54	1	1	TRUE	1
238.001	66	66	sp|Q7TMB8|CYFP1_MOUSE	Cytoplasmic FMR1-interacting protein 1 OS=Mus musculus GN=Cyfip1 PE=1 SV=1	603	36	36.02	THLINFSETL				0.00562766	1173.61	587.812	1173.6	587.809	2	1	5.1.1.1959.10	8	1	32.7889	99.04	91	32.76	0.24	939.657	1	1	TRUE	1
239.001	67	67	tr|Q3TTW5|Q3TTW5_MOUSE; tr|E9Q6M7|E9Q6M7_MOUSE; sp|Q80U78|PUM1_MOUSE; sp|Q80U78-3|PUM1_MOUSE; sp|Q80U78-2|PUM1_MOUSE	Pumilio homolog 1 OS=Mus musculus GN=Pum1 PE=2 SV=1; Pumilio homolog 1 OS=Mus musculus GN=Pum1 PE=1 SV=1; Pumilio homolog 1 OS=Mus musculus GN=Pum1 PE=1 SV=2; Isoform 3 of Pumilio homolog 1 OS=Mus musculus GN=Pum1; Isoform 2 of Pumilio homolog 1 OS=Mus musculus GN=Pum1	474	86.6	86.63	GARNGLGAPV				0.00358491	910.502	456.258	910.498	456.257	2	1	3.1.1.1348.3	8	1	18.5679	213.43	162.32	18.66	0.24	536.865	1	1	TRUE	1
240.001	67	67	tr|Q3TTW5|Q3TTW5_MOUSE; tr|E9Q6M7|E9Q6M7_MOUSE; sp|Q80U78|PUM1_MOUSE; sp|Q80U78-3|PUM1_MOUSE; sp|Q80U78-2|PUM1_MOUSE; tr|Q3UR91|Q3UR91_MOUSE; tr|Q3TQ29|Q3TQ29_MOUSE; tr|F6YD01|F6YD01_MOUSE; sp|Q80U58|PUM2_MOUSE; sp|Q80U58-3|PUM2_MOUSE; sp|Q80U58-2|PUM2_MOUSE	Pumilio homolog 1 OS=Mus musculus GN=Pum1 PE=2 SV=1; Pumilio homolog 1 OS=Mus musculus GN=Pum1 PE=1 SV=1; Pumilio homolog 1 OS=Mus musculus GN=Pum1 PE=1 SV=2; Isoform 3 of Pumilio homolog 1 OS=Mus musculus GN=Pum1; Isoform 2 of Pumilio homolog 1 OS=Mus musculus GN=Pum1; Pumilio homolog 2 OS=Mus musculus GN=Pum2 PE=2 SV=1; Pumilio homolog 2 OS=Mus musculus GN=Pum2 PE=2 SV=1; Pumilio homolog 2 (Fra…	679	97	97	GGLTNGSGRYI				0.00804432	1093.56	547.787	1093.55	547.783	2	1	3.1.1.1321.8	8	1	16.9539	168.21	152.46	16.93	0.18	528.109	1	1	TRUE	1
241.001	68	68	sp|P70168|IMB1_MOUSE	Importin subunit beta-1 OS=Mus musculus GN=Kpnb1 PE=1 SV=2	28	85.7	85.67	AAVENLPTFL				0.00409645	1073.58	537.797	1073.58	537.795	2	2	5.1.1.2130.2	11	1	43.0823	204.99	192.77	43.06	0.18	487.824	1	1	TRUE	1
242.001	68	68	sp|P70168|IMB1_MOUSE	Importin subunit beta-1 OS=Mus musculus GN=Kpnb1 PE=1 SV=2	236	97	97.04	AALQNLVKI				0.00479674	968.607	485.311	968.602	485.308	2	4	4.1.1.1643.7	15	1	30.7067	1547.97	1344.65	30.75	0.18	3583.14	1	1	TRUE	1
243.001	69	69	tr|E0CY07|E0CY07_MOUSE; sp|Q9CR64|KISHA_MOUSE; sp|Q9CR64-2|KISHA_MOUSE	Protein kish OS=Mus musculus GN=Tmem167 PE=3 SV=1; Protein kish-A OS=Mus musculus GN=Tmem167a PE=2 SV=1; Isoform 2 of Protein kish-A OS=Mus musculus GN=Tmem167a	2	99	99	SAIFNFQSL				0.00289551	1025.52	513.768	1025.52	513.766	2	8	5.1.1.2178.3	14	1	45.9776	2464.31	1388.46	46.09	0.24	1785.26	1	0.9763	TRUE	1
244.001	69	69	tr|E0CY07|E0CY07_MOUSE; sp|Q9CR64|KISHA_MOUSE; sp|Q9CR64-2|KISHA_MOUSE	Protein kish OS=Mus musculus GN=Tmem167 PE=3 SV=1; Protein kish-A OS=Mus musculus GN=Tmem167a PE=2 SV=1; Isoform 2 of Protein kish-A OS=Mus musculus GN=Tmem167a	2	29	17.74	SAIFNFQSLL				0.0085532	1138.61	570.313	1138.6	570.308	2	3	3.1.1.2658.2	8	1	56.4828	59.89	54.01	56.43	0.19	69.3355	1	0.0237	FALSE	1
245.001	70	70	tr|E9Q7G0|E9Q7G0_MOUSE	Protein Numa1 OS=Mus musculus GN=Numa1 PE=1 SV=1	233	25.9	25.85	LELSESLKLL				-0.0794141	1143.6	572.805	1143.68	572.845	2	1	3.1.1.1298.17	5	0.6703	15.6074	114.9	111.96	15.62	0.18	314.982	1	1	TRUE	1
246.001	70	70	tr|E9Q7G0|E9Q7G0_MOUSE	Protein Numa1 OS=Mus musculus GN=Numa1 PE=1 SV=1	1230	99	99	VSILNRQVL				0.0068578	1040.64	521.328	1040.63	521.324	2	2	4.1.1.1593.9	12	1	27.6963	3634.31	1375.27	27.85	0.18	1605.22	1	1	TRUE	1
247.001	71	71	sp|Q9CQG6|TM147_MOUSE	Transmembrane protein 147 OS=Mus musculus GN=Tmem147 PE=2 SV=1	139	60.8	60.75	SNISLVHYI				-0.172727	1044.39	523.201	1044.56	523.287	2	1	4.1.1.1655.5	8	0.1901	31.4386	47.87	26.4	31.53	0.54	566.273	1	1	TRUE	1
248.001	71	71	sp|Q9CQG6|TM147_MOUSE	Transmembrane protein 147 OS=Mus musculus GN=Tmem147 PE=2 SV=1	216	68.3	68.34	YVAVVNVHS				0.00292736	986.521	494.268	986.519	494.267	2	1	2.1.1.1146.6	11	1	15.7826	816.17	766.16	15.82	0.18	2237.62	1	1	TRUE	1
249.001	72	72	sp|P58064|RT06_MOUSE	28S ribosomal protein S6, mitochondrial OS=Mus musculus GN=Mrps6 PE=2 SV=3	34	20.7	20.72	AIVRNLESL				0.0405315	1013.63	507.821	1013.59	507.801	2	1	4.1.1.1540.6	11	0.9512	24.5712	143.65	140.75	24.61	0.12	1057.89	1	1	TRUE	1
250.001	72	72	sp|P58064|RT06_MOUSE	28S ribosomal protein S6, mitochondrial OS=Mus musculus GN=Mrps6 PE=2 SV=3	73	99	99	SAVENILEHL				0.00296717	1123.59	562.802	1123.59	562.801	2	4	2.1.1.2493.2	12	1	44.6824	888.42	329.89	44.85	0.18	434.261	1	1	TRUE	1
251.001	73	73	sp|P10126|EF1A1_MOUSE	Elongation factor 1-alpha 1 OS=Mus musculus GN=Eef1a1 PE=1 SV=3	280	99	99	FAPVNVTTEV				0.00652135	1075.56	538.788	1075.55	538.785	2	2	3.1.1.1526.4	14	1	29.0476	733.07	710.2	29.07	0.18	1657.63	1	0.9056	TRUE	1
252.001	73	73	sp|P10126|EF1A1_MOUSE	Elongation factor 1-alpha 1 OS=Mus musculus GN=Eef1a1 PE=1 SV=3	280	18.7	18.69	FAPVNVTTEVKSVE				-0.00113042	1518.79	760.403	1518.79	760.404	2	1	3.1.1.1503.8	7	0.99	27.7305	76.42	70.46	27.69	0.18	255.848	1	0.0944	FALSE	1
253.001	74	74	tr|F2Z470|F2Z470_MOUSE; sp|Q01237|HMDH_MOUSE; tr|E9PY17|E9PY17_MOUSE	3-hydroxy-3-methylglutaryl coenzyme A reductase OS=Mus musculus GN=Hmgcr PE=3 SV=1; 3-hydroxy-3-methylglutaryl-coenzyme A reductase OS=Mus musculus GN=Hmgcr PE=2 SV=3; 3-hydroxy-3-methylglutaryl-coenzyme A reductase (Fragment) OS=Mus musculus GN=Hmgcr PE=4 SV=1	200	99	98.66	SVLANYFVFM	Oxidation(M)@10			0.006585	1205.59	603.8	1205.58	603.797	2	4	4.1.1.1933.2	12	0.1765	47.8477	191.13	187.43	47.85	0.25	276.835	1	1	TRUE	1
256.001	75	75	tr|S4R248|S4R248_MOUSE; tr|S4R221|S4R221_MOUSE; tr|S4R203|S4R203_MOUSE; tr|B2RUJ8|B2RUJ8_MOUSE; tr|A0A0A0MQ95|A0A0A0MQ95_MOUSE; sp|Q8C0D4|RHG12_MOUSE; tr|S4R2V0|S4R2V0_MOUSE	Rho GTPase-activating protein 12 OS=Mus musculus GN=Arhgap12 PE=1 SV=1; Rho GTPase-activating protein 12 OS=Mus musculus GN=Arhgap12 PE=1 SV=1; Rho GTPase-activating protein 12 OS=Mus musculus GN=Arhgap12 PE=1 SV=1; Rho GTPase activating protein 12 OS=Mus musculus GN=Arhgap12 PE=2 SV=1; Rho GTPase-activating protein 12 OS=Mus musculus GN=Arhgap12 PE=4 SV=1; Rho GTPase-activating protein 12 OS=Mus…	412	99	99	YGLLNVTKI				0.000736564	1019.6	510.808	1019.6	510.808	2	1	5.1.1.1970.4	13	1	33.439	511.96	428.1	33.49	0.18	840.184	1	1	TRUE	1
258.001	76	76	tr|E9Q3L2|E9Q3L2_MOUSE	Protein Pi4ka OS=Mus musculus GN=Pi4ka PE=4 SV=1	535	99	99	ASLSNRLYI				0.00631585	1035.58	518.796	1035.57	518.793	2	2	4.1.1.1560.6	12	1	25.7055	588.66	554.62	25.74	0.18	1176.86	1	1	TRUE	1
260.001	77	77	sp|O08915|AIP_MOUSE	AH receptor-interacting protein OS=Mus musculus GN=Aip PE=1 SV=1	255	99	99	SSILNKYDDNV				0.00747671	1266.62	634.316	1266.61	634.312	2	2	3.1.1.1391.19	12	1	21.1645	384.11	370.5	21.12	0.18	868.54	1	1	TRUE	1
262.001	78	78	sp|Q99MY8|ASH1L_MOUSE	Histone-lysine N-methyltransferase ASH1L OS=Mus musculus GN=Ash1l PE=1 SV=3	295	99	99	VGLINKDSV				0.00518978	943.539	472.777	943.534	472.774	2	3	3.1.1.1326.3	15	1	17.2441	2400.31	2239.25	17.22	0.18	5078.44	1	1	TRUE	1
263.001	79	79	tr|J3QMC5|J3QMC5_MOUSE; tr|A2ANY6|A2ANY6_MOUSE	Midasin OS=Mus musculus GN=Mdn1 PE=1 SV=1; Midasin OS=Mus musculus GN=Mdn1 PE=1 SV=1	49	99	99	AQLLLDKDYTL				0.00793254	1291.71	646.862	1291.7	646.858	2	2	4.1.1.1687.12	13	1	33.3809	232.92	221.3	33.4	0.18	796.297	1	1	TRUE	1
265.001	80	80	sp|P55264|ADK_MOUSE; sp|P55264-2|ADK_MOUSE	Adenosine kinase OS=Mus musculus GN=Adk PE=1 SV=2; Isoform Short of Adenosine kinase OS=Mus musculus GN=Adk	36	99	99	SAVVDKDFL				0.00597645	992.524	497.269	992.518	497.266	2	4	4.1.1.1532.7	15	1	24.0976	10830	7144.6	24.01	0.18	12544.3	1	0.954	TRUE	1
267.001	81	81	tr|V9GXF7|V9GXF7_MOUSE; tr|D3Z071|D3Z071_MOUSE; tr|D3YXA7|D3YXA7_MOUSE; sp|Q9CXK4|SWET1_MOUSE	Sugar transporter SWEET1 OS=Mus musculus GN=Slc50a1 PE=4 SV=1; Sugar transporter SWEET1 (Fragment) OS=Mus musculus GN=Slc50a1 PE=4 SV=1; Sugar transporter SWEET OS=Mus musculus GN=Slc50a1 PE=3 SV=1; Sugar transporter SWEET1 OS=Mus musculus GN=Slc50a1 PE=2 SV=1	37	99	99	RSVDNIQFLPFL				0.00412274	1447.79	724.9	1447.78	724.898	2	1	3.1.1.2258.2	10	1	52.1941	73.04	72.87	52.14	0.19	96.9313	1	0.0592	FALSE	1
272.001	82	82	sp|Q64511|TOP2B_MOUSE; tr|F6V2E8|F6V2E8_MOUSE	DNA topoisomerase 2-beta OS=Mus musculus GN=Top2b PE=1 SV=2; DNA topoisomerase 2-beta (Fragment) OS=Mus musculus GN=Top2b PE=4 SV=1	1007	99	99	NSMVLFDHM				0.00378768	1092.48	547.246	1092.47	547.244	2	1	5.1.1.1971.4	9	1	33.4995	267.08	204.87	33.55	0.18	942.508	0.2342	0.2342	FALSE	1
270.001	82	82	sp|Q64511|TOP2B_MOUSE; tr|F6V2E8|F6V2E8_MOUSE	DNA topoisomerase 2-beta OS=Mus musculus GN=Top2b PE=1 SV=2; DNA topoisomerase 2-beta (Fragment) OS=Mus musculus GN=Top2b PE=4 SV=1	1007	99	68.07	NSMVLFDHM	Oxidation(M)@3			0.00203712	1108.47	555.242	1108.47	555.241	2	2	5.1.1.1841.4	11	0.1765	25.7844	505.17	458.35	25.86	0.18	930.241	0.443	0.443	TRUE	1
271.001	82	82	sp|Q64511|TOP2B_MOUSE; tr|F6V2E8|F6V2E8_MOUSE	DNA topoisomerase 2-beta OS=Mus musculus GN=Top2b PE=1 SV=2; DNA topoisomerase 2-beta (Fragment) OS=Mus musculus GN=Top2b PE=4 SV=1	1007	99	99	NSMVLFDHM	Oxidation(M)@9			0.00435646	1108.47	555.244	1108.47	555.241	2	2	5.1.1.1821.3	11	0.1765	24.5792	368.18	253.49	24.66	0.24	762.042	0.3228	0.3228	FALSE	1
274.001	83	83	tr|S4R1W1|S4R1W1_MOUSE; tr|D3YYI5|D3YYI5_MOUSE; tr|A0A0A0MQF6|A0A0A0MQF6_MOUSE; sp|P16858|G3P_MOUSE	Glyceraldehyde-3-phosphate dehydrogenase OS=Mus musculus GN=Gm3839 PE=3 SV=1; Glyceraldehyde-3-phosphate dehydrogenase OS=Mus musculus GN=Gm7293 PE=3 SV=1; Glyceraldehyde-3-phosphate dehydrogenase OS=Mus musculus GN=Gapdh PE=4 SV=1; Glyceraldehyde-3-phosphate dehydrogenase OS=Mus musculus GN=Gapdh PE=1 SV=2	316	99	99	YGYSNRVVDLM				0.0120334	1315.64	658.825	1315.62	658.819	2	2	4.1.1.1625.16	14	1	29.653	315.98	311.77	29.66	0.18	935.681	0.4152	0.4054	FALSE	1
273.001	83	83	tr|S4R1W1|S4R1W1_MOUSE; tr|D3YYI5|D3YYI5_MOUSE; tr|A0A0A0MQF6|A0A0A0MQF6_MOUSE; sp|P16858|G3P_MOUSE	Glyceraldehyde-3-phosphate dehydrogenase OS=Mus musculus GN=Gm3839 PE=3 SV=1; Glyceraldehyde-3-phosphate dehydrogenase OS=Mus musculus GN=Gm7293 PE=3 SV=1; Glyceraldehyde-3-phosphate dehydrogenase OS=Mus musculus GN=Gapdh PE=4 SV=1; Glyceraldehyde-3-phosphate dehydrogenase OS=Mus musculus GN=Gapdh PE=1 SV=2	316	99	99	YGYSNRVVDLM	Oxidation(M)@11			0.00942833	1331.63	666.821	1331.62	666.816	2	2	4.1.1.1478.11	14	0.1765	21.0111	445.12	440.94	21.02	0.24	1370.33	0.5848	0.571	TRUE	1
276.001	84	84	tr|G3X956|G3X956_MOUSE; sp|Q920B9|SP16H_MOUSE	FACT complex subunit SPT16 OS=Mus musculus GN=Supt16 PE=4 SV=1; FACT complex subunit SPT16 OS=Mus musculus GN=Supt16h PE=1 SV=2	510	99	99	VSYKNPSLM				0.0230842	1037.54	519.78	1037.52	519.768	2	1	3.1.1.1335.10	11	0.99	17.7918	214.54	182.41	17.71	0.3	506.804	0.4347	0.4347	FALSE	1
277.001	84	84	tr|G3X956|G3X956_MOUSE; sp|Q920B9|SP16H_MOUSE	FACT complex subunit SPT16 OS=Mus musculus GN=Supt16 PE=4 SV=1; FACT complex subunit SPT16 OS=Mus musculus GN=Supt16h PE=1 SV=2	510	99	99	VSYKNPSLM	Oxidation(M)@9			0.00790596	1053.52	527.769	1053.52	527.766	2	2	3.1.1.1262.10	12	0.1765	13.4813	278.94	168.24	13.39	0.36	403.353	0.5653	0.5653	TRUE	0
277.002	84	202	sp|Q78PG9|CCD25_MOUSE	Coiled-coil domain-containing protein 25 OS=Mus musculus GN=Ccdc25 PE=1 SV=1		99	99	SSLMKVENM	Oxidation(M)@9			0.0405544	1053.52	527.769	1053.48	527.749	2	1	3.1.1.1253.10	12	0.1679	12.9574	220.01	202.15	13.39	0.6	477.171	1	1	TRUE	0
277.003	84	384	tr|E9QPN7|E9QPN7_MOUSE; sp|Q8VDR9|DOCK6_MOUSE	Dedicator of cytokinesis protein 6 OS=Mus musculus GN=Dock6 PE=1 SV=1; Dedicator of cytokinesis protein 6 OS=Mus musculus GN=Dock6 PE=1 SV=4		99	77.44	SSLVGTTQNF	Deamidated(Q)@8			0.0261667	1053.52	527.769	1053.5	527.756	2	1	3.1.1.1254.10	10	0.1224	13.0274	220.01	217.38	13.39	0.6	462.131	1	1	TRUE	0
278.001	85	85	sp|Q99P91|GPNMB_MOUSE	Transmembrane glycoprotein NMB OS=Mus musculus GN=Gpnmb PE=1 SV=2	221	99	99	IPISKVKDVYVITDQIPVFVTMSQKN				0.0176086	2961.64	741.418	2961.62	741.414	4	13	1.1.1.2283.2	27	1	42.8146	8875.02	5906.25	42.93	0.24	12756	0.6502	0.6489	TRUE	1
279.001	85	85	sp|Q99P91|GPNMB_MOUSE	Transmembrane glycoprotein NMB OS=Mus musculus GN=Gpnmb PE=1 SV=2	221	99	99	IPISKVKDVYVITDQIPVFVTMSQKN	Oxidation(M)@22			0.0185436	2977.64	745.417	2977.62	745.412	4	11	1.1.1.2221.2	22	0.1765	39.0908	4775.51	3207.18	39.2	0.18	8156.53	0.3498	0.3492	FALSE	1
280.001	85	85	sp|Q99P91|GPNMB_MOUSE	Transmembrane glycoprotein NMB OS=Mus musculus GN=Gpnmb PE=1 SV=2	235	16.5	16.46	QIPVFVTMSQKN	Deamidated(Q)@1			-0.0375971	1391.67	696.844	1391.71	696.863	2	1	1.1.1.2057.12	8	0.1107	29.2096	25.7	24.19	29.23	0.12	760.439	1	0.0019	FALSE	1
281.001	86	86	sp|Q7TPV4|MBB1A_MOUSE	Myb-binding protein 1A OS=Mus musculus GN=Mybbp1a PE=1 SV=2	453	99	99	RLVSLVDHL				0.000413135	1050.62	526.317	1050.62	526.317	2	1	5.1.1.1842.3	11	1	25.8571	188.58	187.78	25.86	0.18	768.353	1	1	TRUE	1
282.001	86	86	sp|Q7TPV4|MBB1A_MOUSE	Myb-binding protein 1A OS=Mus musculus GN=Mybbp1a PE=1 SV=2	651	60.8	60.76	EILLSLLAQPS	Glu->pyro-Glu@N-term; Deamidated(Q)@9			0.0503717	1165.71	583.862	1165.66	583.837	2	1	5.1.1.2021.4	12	0.0141	36.5278	577.5	542.97	36.5	0.18	1807.4	1	1	TRUE	1
283.001	87	87	sp|A2A4P0|DHX8_MOUSE	ATP-dependent RNA helicase DHX8 OS=Mus musculus GN=Dhx8 PE=2 SV=1	84	99	99	NLLRLIQTM	Oxidation(M)@9			0.00271297	1116.64	559.325	1116.63	559.324	2	2	2.1.1.2169.2	12	0.1765	32.6956	5.05348	5.05348			72.9364	1	1	TRUE	1
285.001	88	88	sp|Q9CQD1|RAB5A_MOUSE	Ras-related protein Rab-5A OS=Mus musculus GN=Rab5a PE=1 SV=1	167	99	99	SMNVNEIFM	Oxidation(M)@9			0.00163906	1099.47	550.742	1099.47	550.741	2	7	5.1.1.1835.3	13	0.1765	25.4369	713.92	695.97	25.5	0.42	1548.83	0.7023	0.7023	TRUE	1
286.001	88	88	sp|Q9CQD1|RAB5A_MOUSE	Ras-related protein Rab-5A OS=Mus musculus GN=Rab5a PE=1 SV=1	167	99	99	SMNVNEIFM	Oxidation(M)@2; Oxidation(M)@9			0.00416096	1115.47	558.741	1115.46	558.739	2	1	5.1.1.1828.3	12	0.0311	25.0183	302.62	176.46	25.32	0.42	618.917	0.2977	0.2977	FALSE	1
287.001	89	89	sp|P48024|EIF1_MOUSE	Eukaryotic translation initiation factor 1 OS=Mus musculus GN=Eif1 PE=2 SV=2	2	99	99	SAIQNLHSFDPFADA				0.0074909	1631.77	816.89	1631.76	816.886	2	2	5.1.1.2092.10	15	1	40.807	631.61	536	40.85	0.18	1668.38	1	0.9835	TRUE	1
289.001	90	90	tr|Q9Z1R9|Q9Z1R9_MOUSE; tr|Q792Y9|Q792Y9_MOUSE; tr|Q792Y8|Q792Y8_MOUSE	MCG124046 OS=Mus musculus GN=Prss1 PE=2 SV=1; MCG140783 OS=Mus musculus GN=Gm5771 PE=2 SV=1; MCG15081 OS=Mus musculus GN=Gm10334 PE=3 SV=1	96	20	19.95	HPNFNRKTLNNDIMLIK	Deamidated(N)@3; Deamidated(N)@5; Deamidated(R)@6; Oxidation(M)@14	Deamidated(R)@101		0.0402765	2086.09	696.371	2086.05	696.358	3	1	2.1.1.1678.2	10	0	26.869	5.05348	5.05348			46.5301	1	0.0073	FALSE	1
290.001	90	90	tr|Q9Z1R9|Q9Z1R9_MOUSE; tr|Q792Y9|Q792Y9_MOUSE; tr|Q792Y8|Q792Y8_MOUSE; tr|Q9R0T7|Q9R0T7_MOUSE; tr|Q9QUK9|Q9QUK9_MOUSE	MCG124046 OS=Mus musculus GN=Prss1 PE=2 SV=1; MCG140783 OS=Mus musculus GN=Gm5771 PE=2 SV=1; MCG15081 OS=Mus musculus GN=Gm10334 PE=3 SV=1; MCG15085 OS=Mus musculus GN=Try4 PE=2 SV=1; MCG15083 OS=Mus musculus GN=Try5 PE=2 SV=1	103	99	98.9	TLNNDIMLIK	Oxidation(M)@7			0.00782194	1189.65	595.83	1189.64	595.826	2	10	6.1.1.1998.3	16	0.1765	24.5092	688.95	619.26	24.57	0.19	1378.39	1	0.9927	TRUE	1
290.002	90		tr|Q792Z0|Q792Z0_MOUSE	Protein Prss3 OS=Mus musculus GN=Prss3 PE=3 SV=1		99	98.9	TLNNDIMLLK	Oxidation(M)@7			0.00782194	1189.65	595.83	1189.64	595.826	2	10	6.1.1.1998.3	16	0.1765	24.5092	688.95	619.26	24.57	0.19	1378.39	1	1	TRUE	0
1037	91					38.2	38.17	ETFTPMET				0.0602181	954.461	478.238	954.4	478.207	2	1	4.1.1.1529.8	10	0.8781	23.92	903.7	765.96	23.96	0.18	1764.7	1	1	TRUE	0
291.001	91	91	tr|A2AMD7|A2AMD7_MOUSE; tr|A2AMD6|A2AMD6_MOUSE; sp|Q8C0L9|GPCP1_MOUSE	Glycerophosphocholine phosphodiesterase GPCPD1 (Fragment) OS=Mus musculus GN=Gpcpd1 PE=4 SV=1; Glycerophosphocholine phosphodiesterase GPCPD1 (Fragment) OS=Mus musculus GN=Gpcpd1 PE=4 SV=4; Glycerophosphocholine phosphodiesterase GPCPD1 OS=Mus musculus GN=Gpcpd1 PE=1 SV=1	113	99	99	FGIHNGVETL				0.00654348	1085.56	543.786	1085.55	543.783	2	5	4.1.1.1529.17	16	1	23.9425	11997	11260.1	23.96	0.18	21900.6	1	0.8691	TRUE	1
291.002	91					99	17.39	DNEFVVIHN				0.042929	1085.56	543.786	1085.51	543.764	2	1	4.1.1.1532.8	8	0.9418	24.1001	11997	5367.85	23.96	0.18	1270.34	1	1	TRUE	0
293.001	92	92	sp|Q8R4B8|NALP3_MOUSE; sp|Q8R4B8-3|NALP3_MOUSE	NACHT, LRR and PYD domains-containing protein 3 OS=Mus musculus GN=Nlrp3 PE=1 SV=1; Isoform 3 of NACHT, LRR and PYD domains-containing protein 3 OS=Mus musculus GN=Nlrp3	906	99	94.48	KTNQNFTHL				0.00588862	1101.56	551.789	1101.56	551.786	2	2	3.1.1.1249.15	11	1	12.7129	676.14	663.84	12.73	0.18	1509.64	1	1	TRUE	1
295.001	93	93	sp|Q61781|K1C14_MOUSE; tr|A2A513|A2A513_MOUSE; sp|Q9Z2K1|K1C16_MOUSE; sp|Q9QWL7|K1C17_MOUSE; sp|Q6IFX2|K1C42_MOUSE; sp|P19001|K1C19_MOUSE; sp|P05784|K1C18_MOUSE; sp|P02535|K1C10_MOUSE; sp|P02535-3|K1C10_MOUSE; sp|P02535-2|K1C10_MOUSE; sp|A6BLY7|K1C28_MOUSE; sp|A1L317|K1C24_MOUSE	Keratin, type I cytoskeletal 14 OS=Mus musculus GN=Krt14 PE=1 SV=2; Keratin, type I cytoskeletal 10 OS=Mus musculus GN=Krt10 PE=3 SV=1; Keratin, type I cytoskeletal 16 OS=Mus musculus GN=Krt16 PE=1 SV=3; Keratin, type I cytoskeletal 17 OS=Mus musculus GN=Krt17 PE=1 SV=3; Keratin, type I cytoskeletal 42 OS=Mus musculus GN=Krt42 PE=1 SV=1; Keratin, type I cytoskeletal 19 OS=Mus musculus GN=Krt19 PE…	194	99	99	LQIDNARLAADDF				0.00167752	1460.73	731.371	1460.73	731.37	2	3	2.1.1.2014.2	12	1	30.8497	44.35	44.07	30.8	0.19	45.4798	1	1	TRUE	1
296.001	94	94	sp|Q5SPL2|PHF12_MOUSE; sp|Q5SPL2-2|PHF12_MOUSE	PHD finger protein 12 OS=Mus musculus GN=Phf12 PE=1 SV=1; Isoform 2 of PHD finger protein 12 OS=Mus musculus GN=Phf12	415	99	99	THLLNSEHL				0.00628962	1062.55	532.283	1062.55	532.28	2	2	3.1.1.1283.7	11	1	14.6716	241.43	237.82	14.7	0.18	535.611	1	1	TRUE	1
302.001	95	95	sp|P04104|K2C1_MOUSE	Keratin, type II cytoskeletal 1 OS=Mus musculus GN=Krt1 PE=1 SV=4	381	99	97.31	YQSKYEEL				0.0072001	1058.5	530.257	1058.49	530.253	2	6	6.1.1.1599.3	12	1	15.5476	149.15	133.81	15.51	0.24	411.417	1	1	TRUE	1
302.002	95					99	19	PPAPPASPPAAS				-0.0473768	1058.49	530.253	1058.54	530.277	2	1	1.1.1.1264.2	6	0.8521	16.2833	85.12	16.63	15.46	0.18	36.9271	1	1	TRUE	0
304.001	96	96	sp|C3VPR6|NLRC5_MOUSE	Protein NLRC5 OS=Mus musculus GN=Nlrc5 PE=1 SV=2	1907	66.6	66.56	FSITDQQTL	Dehydrated(T)@8	Dehydrated(T)@1914		0.00537584	1033.51	517.764	1033.51	517.761	2	2	3.1.1.1524.3	13	0.0031	28.9183	211.34	201.44	28.95	0.18	646.092	0.1182	0.1096	FALSE	1
303.001	96	96	sp|C3VPR6|NLRC5_MOUSE	Protein NLRC5 OS=Mus musculus GN=Nlrc5 PE=1 SV=2	1907	97.9	96.66	FSITDQQTL				0.00543127	1051.52	526.769	1051.52	526.767	2	4	3.1.1.1524.4	14	1	28.9283	1443.64	1343.77	28.95	0.24	2376.76	0.8072	0.749	TRUE	1
305.001	96	96	sp|C3VPR6|NLRC5_MOUSE	Protein NLRC5 OS=Mus musculus GN=Nlrc5 PE=1 SV=2	1907	66.6	66.56	FSITDQQTL	Cation:Na(D)@5			0.00651883	1073.51	537.761	1073.5	537.758	2	1	3.1.1.1525.4	11	0.0001	28.9954	133.38	114.37	28.96	0.18	305.642	0.0746	0.0692	FALSE	1
307.001	97	97	tr|V9GX90|V9GX90_MOUSE; tr|F6Z9G5|F6Z9G5_MOUSE; sp|P25799|NFKB1_MOUSE; sp|P25799-7|NFKB1_MOUSE; sp|P25799-6|NFKB1_MOUSE; sp|P25799-5|NFKB1_MOUSE; sp|P25799-3|NFKB1_MOUSE; sp|P25799-2|NFKB1_MOUSE	Nuclear factor NF-kappa-B p105 subunit (Fragment) OS=Mus musculus GN=Nfkb1 PE=4 SV=1; Nuclear factor NF-kappa-B p105 subunit (Fragment) OS=Mus musculus GN=Nfkb1 PE=4 SV=1; Nuclear factor NF-kappa-B p105 subunit OS=Mus musculus GN=Nfkb1 PE=1 SV=2; Isoform 7 of Nuclear factor NF-kappa-B p105 subunit OS=Mus musculus GN=Nfkb1; Isoform 6 of Nuclear factor NF-kappa-B p105 subunit OS=Mus musculus GN=Nfk…	4	99	99	YAVTGDVKM				0.00809348	982.487	492.251	982.479	492.247	2	2	3.1.1.1339.6	12	1	18.0216	122.66	118.95	18.01	0.24	560.817	0.5669	0.5669	TRUE	1
308.001	97	97	tr|V9GX90|V9GX90_MOUSE; tr|F6Z9G5|F6Z9G5_MOUSE; sp|P25799|NFKB1_MOUSE; sp|P25799-7|NFKB1_MOUSE; sp|P25799-6|NFKB1_MOUSE; sp|P25799-5|NFKB1_MOUSE; sp|P25799-3|NFKB1_MOUSE; sp|P25799-2|NFKB1_MOUSE	Nuclear factor NF-kappa-B p105 subunit (Fragment) OS=Mus musculus GN=Nfkb1 PE=4 SV=1; Nuclear factor NF-kappa-B p105 subunit (Fragment) OS=Mus musculus GN=Nfkb1 PE=4 SV=1; Nuclear factor NF-kappa-B p105 subunit OS=Mus musculus GN=Nfkb1 PE=1 SV=2; Isoform 7 of Nuclear factor NF-kappa-B p105 subunit OS=Mus musculus GN=Nfkb1; Isoform 6 of Nuclear factor NF-kappa-B p105 subunit OS=Mus musculus GN=Nfk…	4	99	99	YAVTGDVKM	Oxidation(M)@9			0.00536636	998.48	500.247	998.474	500.244	2	2	3.1.1.1233.3	12	0.1765	11.7549	93.71	92.88	11.77	0.18	345.401	0.4331	0.4331	FALSE	1
309.001	98	98	tr|Q9Z0I6|Q9Z0I6_MOUSE	Protein Slfn2 OS=Mus musculus GN=Slfn2 PE=2 SV=1	212	99	99	AALFNRTEF				0.0070984	1067.55	534.781	1067.54	534.777	2	2	4.1.1.1584.10	12	1	27.1557	1465.49	1066.95	27.24	0.18	2019.16	1	1	TRUE	1
310.001	99	99	tr|Q9Z0I5|Q9Z0I5_MOUSE; tr|Q3UV66|Q3UV66_MOUSE	MCG141260 OS=Mus musculus GN=Slfn3 PE=2 SV=1; Protein Slfn4 OS=Mus musculus GN=Slfn4 PE=2 SV=1	146	99	99	LSLFNRDWL				-0.00109328	1162.61	582.313	1162.61	582.314	2	2	2.1.1.2520.3	12	0.99	46.1766	120.14	112.42	46.2	0.12	420.279	1	1	TRUE	1
312.001	100	100	tr|Q9CXU4|Q9CXU4_MOUSE	MCG11298 OS=Mus musculus GN=Timm23 PE=2 SV=1	191	99	68.07	YALYNNWEHM	Oxidation(M)@10			-7.3393e-05	1355.56	678.788	1355.56	678.788	2	2	5.1.1.1831.5	12	0.1765	25.199	120.93	119.24	25.2	0.18	385.461	0.3177	0.3177	FALSE	1
311.001	100	100	tr|Q9CXU4|Q9CXU4_MOUSE	MCG11298 OS=Mus musculus GN=Timm23 PE=2 SV=1	191	99	98.97	YALYNNWEHM	Dioxidation(W)@7; Oxidation(M)@10			0.00558077	1387.56	694.785	1387.55	694.782	2	4	4.1.1.1491.5	12	0.0023	21.6782	259.76	249.44	21.63	0.18	630.019	0.6823	0.6823	TRUE	1
313.001	101	101	tr|Q8K2X7|Q8K2X7_MOUSE; sp|Q64267|XPA_MOUSE; sp|Q64267-2|XPA_MOUSE	DNA repair protein-complementing XP-A cells homolog OS=Mus musculus GN=Xpa PE=2 SV=1; DNA repair protein complementing XP-A cells homolog OS=Mus musculus GN=Xpa PE=1 SV=2; Isoform 2 of DNA repair protein complementing XP-A cells homolog OS=Mus musculus GN=Xpa	89	99	99	IVHEPGPVM	Oxidation(M)@9			0.00651335	993.502	497.758	993.495	497.755	2	2	3.1.1.1229.2	15	0.1765	11.4937	382.24	365.39	11.48	0.12	1191.33	1	1	TRUE	1
314.001	102	102	tr|Q8C4K7|Q8C4K7_MOUSE; tr|E9Q8V5|E9Q8V5_MOUSE; sp|O35973|PER1_MOUSE	Period circadian protein homolog 1 OS=Mus musculus GN=Per1 PE=2 SV=1; Period circadian protein homolog 1 OS=Mus musculus GN=Per1 PE=4 SV=1; Period circadian protein homolog 1 OS=Mus musculus GN=Per1 PE=1 SV=2	212	99	99	YTLRNQDTF				0.0115525	1156.56	579.289	1156.55	579.283	2	1	3.1.1.1340.15	10	1	18.1042	221.37	219.49	18.07	0.24	750.612	1	1	TRUE	1
315.001	103	103	tr|Q8BY05|Q8BY05_MOUSE; tr|F7DC29|F7DC29_MOUSE; tr|E9QAN2|E9QAN2_MOUSE; tr|E9PZR3|E9PZR3_MOUSE; tr|E9PWC8|E9PWC8_MOUSE; sp|Q6PCL9|PAPOG_MOUSE; sp|Q61183|PAPOA_MOUSE; sp|Q61183-4|PAPOA_MOUSE; sp|Q61183-3|PAPOA_MOUSE; sp|Q61183-2|PAPOA_MOUSE	Poly(A) polymerase gamma OS=Mus musculus GN=Papolg PE=2 SV=1; Poly(A) polymerase alpha (Fragment) OS=Mus musculus GN=Papola PE=4 SV=1; Poly(A) polymerase alpha OS=Mus musculus GN=Papola PE=4 SV=1; Poly(A) polymerase alpha OS=Mus musculus GN=Papola PE=4 SV=1; Poly(A) polymerase alpha OS=Mus musculus GN=Papola PE=4 SV=1; Poly(A) polymerase gamma OS=Mus musculus GN=Papolg PE=1 SV=1; Poly(A) polymera…	265	99	99	STLVHKFFL				0.00208613	1090.62	546.317	1090.62	546.316	2	2	5.1.1.1900.4	11	1	29.2045	408.65	320.55	29.26	0.18	774.768	1	1	TRUE	1
316.001	104	104	tr|Q80ZX0|Q80ZX0_MOUSE; tr|F6VJC5|F6VJC5_MOUSE	Protein Sec24b OS=Mus musculus GN=Sec24b PE=2 SV=1; Protein Sec24b (Fragment) OS=Mus musculus GN=Sec24b PE=1 SV=1	685	99	99	SLLENLDKL				0.00354153	1043.59	522.802	1043.59	522.8	2	1	5.1.1.2053.3	14	1	38.446	280.8	257.43	38.43	0.18	748.436	1	1	TRUE	1
317.001	105	105	tr|Q6ZWQ9|Q6ZWQ9_MOUSE; tr|D3YV37|D3YV37_MOUSE	MCG5400 OS=Mus musculus GN=Myl12a PE=1 SV=1; Protein Myl12a (Fragment) OS=Mus musculus GN=Myl12a PE=4 SV=1	60	99	99	SMGKNPTDEYL				0.0064547	1253.57	627.79	1253.56	627.787	2	2	3.1.1.1361.20	18	1	19.3782	5067.34	4563.7	19.44	0.18	7096.23	0.4765	0.4765	FALSE	1
318.001	105	105	tr|Q6ZWQ9|Q6ZWQ9_MOUSE; tr|D3YV37|D3YV37_MOUSE	MCG5400 OS=Mus musculus GN=Myl12a PE=1 SV=1; Protein Myl12a (Fragment) OS=Mus musculus GN=Myl12a PE=4 SV=1	60	99	98.1	SMGKNPTDEYL	Oxidation(M)@2			0.00909867	1269.56	635.789	1269.55	635.785	2	3	3.1.1.1317.21	13	0.1765	16.746	5567.05	1644.51	16.93	0.24	2129.89	0.5235	0.5235	TRUE	1
319.001	106	106	tr|Q5U3L0|Q5U3L0_MOUSE; tr|Q3UD40|Q3UD40_MOUSE; tr|E9QJU7|E9QJU7_MOUSE; sp|Q06649|3BP2_MOUSE	SH3 domain-binding protein 2 OS=Mus musculus GN=Sh3bp2 PE=2 SV=1; SH3 domain-binding protein 2 OS=Mus musculus GN=Sh3bp2 PE=2 SV=1; SH3 domain-binding protein 2 OS=Mus musculus GN=Sh3bp2 PE=1 SV=1; SH3 domain-binding protein 2 OS=Mus musculus GN=Sh3bp2 PE=1 SV=1	510	99	99	RIFEKDSKFYL				0.0154357	1444.79	482.603	1444.77	482.598	3	2	4.1.1.1511.2	16	1	22.8327	1042.26	985.98	22.82	0.18	2189.06	1	1	TRUE	1
320.001	107	107	tr|Q5SVF9|Q5SVF9_MOUSE; sp|Q8BKT7|THOC5_MOUSE	THO complex subunit 5 homolog OS=Mus musculus GN=Thoc5 PE=1 SV=1; THO complex subunit 5 homolog OS=Mus musculus GN=Thoc5 PE=1 SV=2	372	99	99	YQFDKVGILTL				0.00496393	1295.72	648.866	1295.71	648.864	2	10	1.1.1.2275.2	18	1	42.3351	3492.4	3279.54	42.38	0.18	4781.93	1	1	TRUE	1
321.001	108	108	tr|Q3UZG4|Q3UZG4_MOUSE; sp|P31230|AIMP1_MOUSE	Aminoacyl tRNA synthase complex-interacting multifunctional protein 1 OS=Mus musculus GN=Aimp1 PE=2 SV=1; Aminoacyl tRNA synthase complex-interacting multifunctional protein 1 OS=Mus musculus GN=Aimp1 PE=1 SV=2	198	99	99	SGLVNHVPL				0.00663104	934.53	468.272	934.524	468.269	2	2	4.1.1.1506.2	13	1	22.5325	1129.5	867.41	22.59	0.18	1632.57	1	1	TRUE	1
322.001	109	109	tr|Q3UIX4|Q3UIX4_MOUSE; tr|F6TN80|F6TN80_MOUSE; tr|E9Q6E5|E9Q6E5_MOUSE; tr|D6RE22|D6RE22_MOUSE; tr|D3Z4B0|D3Z4B0_MOUSE	Protein Srsf11 OS=Mus musculus GN=Srsf11 PE=2 SV=1; Protein Srsf11 (Fragment) OS=Mus musculus GN=Srsf11 PE=4 SV=1; Protein Srsf11 OS=Mus musculus GN=Srsf11 PE=1 SV=1; Protein Srsf11 OS=Mus musculus GN=Srsf11 PE=4 SV=1; Protein Srsf11 (Fragment) OS=Mus musculus GN=Srsf11 PE=4 SV=1	44	99	99	TLFGFLGKIDEL				0.00853434	1351.75	676.881	1351.74	676.877	2	2	4.1.1.2050.3	19	1	54.8583	372.83	367.41	54.86	0.12	1206.01	1	1	TRUE	1
323.001	110	110	tr|Q3U0I3|Q3U0I3_MOUSE; tr|E9Q133|E9Q133_MOUSE; sp|P80318|TCPG_MOUSE	T-complex protein 1 subunit gamma OS=Mus musculus GN=Cct3 PE=2 SV=1; T-complex protein 1 subunit gamma OS=Mus musculus GN=Cct3 PE=3 SV=1; T-complex protein 1 subunit gamma OS=Mus musculus GN=Cct3 PE=1 SV=1	458	99	99	STIRLLTSL				0.00407818	1002.61	502.313	1002.61	502.311	2	10	5.1.1.1987.4	13	1	34.4663	10780.3	1846.65	34.64	0.18	1436.34	1	1	TRUE	1
324.001	111	111	tr|Q3TL72|Q3TL72_MOUSE; tr|A2BH29|A2BH29_MOUSE; sp|Q9Z1F9|SAE2_MOUSE; sp|Q8C878|UBA3_MOUSE; sp|Q8C878-2|UBA3_MOUSE	NEDD8-activating enzyme E1 catalytic subunit OS=Mus musculus GN=Uba3 PE=2 SV=1; SUMO-activating enzyme subunit 2 (Fragment) OS=Mus musculus GN=Uba2 PE=4 SV=1; SUMO-activating enzyme subunit 2 OS=Mus musculus GN=Uba2 PE=1 SV=1; NEDD8-activating enzyme E1 catalytic subunit OS=Mus musculus GN=Uba3 PE=1 SV=2; Isoform 2 of NEDD8-activating enzyme E1 catalytic subunit OS=Mus musculus GN=Uba3	92	99	99	VSNLNRQFL				0.00490351	1089.6	545.806	1089.59	545.804	2	2	4.1.1.1495.7	13	1	21.8821	386.9	369.82	21.86	0.12	917.152	1	1	TRUE	1
325.001	112	112	tr|Q0VGT3|Q0VGT3_MOUSE; tr|D3YUX1|D3YUX1_MOUSE; tr|D3YUW8|D3YUW8_MOUSE; sp|Q8BZH4|POGZ_MOUSE	Pogo transposable element with ZNF domain OS=Mus musculus GN=Pogz PE=2 SV=1; Pogo transposable element with ZNF domain OS=Mus musculus GN=Pogz PE=4 SV=1; Pogo transposable element with ZNF domain OS=Mus musculus GN=Pogz PE=4 SV=1; Pogo transposable element with ZNF domain OS=Mus musculus GN=Pogz PE=2 SV=2	1000	99	99	SQGENLEGKYL				0.00925233	1236.61	619.311	1236.6	619.307	2	3	3.1.1.1371.7	18	1	19.9682	630.88	624.01	19.97	0.18	1672.77	1	1	TRUE	1
326.001	113	113	tr|J3KMQ2|J3KMQ2_MOUSE; sp|Q8VDM4|PSMD2_MOUSE	Uncharacterized protein OS=Mus musculus GN=Gm5422 PE=4 SV=1; 26S proteasome non-ATPase regulatory subunit 2 OS=Mus musculus GN=Psmd2 PE=1 SV=1	464	99	99	YVLHNSNTM				0.00254049	1077.49	539.754	1077.49	539.753	2	2	2.1.1.1105.19	15	1	13.3528	1124.76	1099.17	13.36	0.12	2208.21	1	1	TRUE	1
327.001	114	114	tr|I1E4X1|I1E4X1_MOUSE; tr|H3BKJ7|H3BKJ7_MOUSE; tr|H3BJE3|H3BJE3_MOUSE; tr|H3BJ02|H3BJ02_MOUSE; sp|Q8K1E0|STX5_MOUSE; sp|Q8K1E0-2|STX5_MOUSE	Syntaxin-5 OS=Mus musculus GN=Stx5a PE=4 SV=1; Syntaxin-5 OS=Mus musculus GN=Stx5a PE=4 SV=1; Syntaxin-5 (Fragment) OS=Mus musculus GN=Stx5a PE=4 SV=1; Syntaxin-5 OS=Mus musculus GN=Stx5a PE=3 SV=1; Syntaxin-5 OS=Mus musculus GN=Stx5 PE=1 SV=3; Isoform 2 of Syntaxin-5 OS=Mus musculus GN=Stx5	184	99	99	ASMSNDFKSVL				0.00861304	1197.58	599.797	1197.57	599.792	2	3	4.1.1.1592.16	16	1	27.6535	1941.45	1845.61	27.67	0.18	3605.49	0.5566	0.5566	TRUE	1
328.001	114	114	tr|I1E4X1|I1E4X1_MOUSE; tr|H3BKJ7|H3BKJ7_MOUSE; tr|H3BJE3|H3BJE3_MOUSE; tr|H3BJ02|H3BJ02_MOUSE; sp|Q8K1E0|STX5_MOUSE; sp|Q8K1E0-2|STX5_MOUSE	Syntaxin-5 OS=Mus musculus GN=Stx5a PE=4 SV=1; Syntaxin-5 OS=Mus musculus GN=Stx5a PE=4 SV=1; Syntaxin-5 (Fragment) OS=Mus musculus GN=Stx5a PE=4 SV=1; Syntaxin-5 OS=Mus musculus GN=Stx5a PE=3 SV=1; Syntaxin-5 OS=Mus musculus GN=Stx5 PE=1 SV=3; Isoform 2 of Syntaxin-5 OS=Mus musculus GN=Stx5	184	98.6	98.59	ASMSNDFKSVL	Oxidation(M)@3			0.00551971	1213.57	607.793	1213.56	607.79	2	2	4.1.1.1486.4	19	0.1765	21.4909	1546.82	1329.62	21.56	0.25	2619.94	0.4434	0.4434	FALSE	1
329.001	115	115	tr|H7BXC3|H7BXC3_MOUSE; sp|P17751|TPIS_MOUSE	Triosephosphate isomerase OS=Mus musculus GN=Tpi1 PE=1 SV=1; Triosephosphate isomerase OS=Mus musculus GN=Tpi1 PE=1 SV=4	160	92.5	92.51	VDIINAKQ				0.00442699	899.512	450.763	899.508	450.761	2	2	6.1.1.1553.2	13	1	13.2842	66.94	61.15	13.25	0.18	326.947	1	1	TRUE	1
330.001	116	116	tr|H7BX50|H7BX50_MOUSE; tr|E9QLG3|E9QLG3_MOUSE; sp|A2AWL7|MGAP_MOUSE; sp|A2AWL7-3|MGAP_MOUSE	MAX gene-associated protein OS=Mus musculus GN=Mga PE=4 SV=1; MAX gene-associated protein OS=Mus musculus GN=Mga PE=4 SV=1; MAX gene-associated protein OS=Mus musculus GN=Mga PE=2 SV=1; Isoform 3 of MAX gene-associated protein OS=Mus musculus GN=Mga	2740	99	99	TGPENSNTDTL				-0.000314264	1147.5	574.757	1147.5	574.757	2	1	1.1.1.1190.2	10	1	13.557	5.05348	5.05348			52.5221	1	1	TRUE	1
331.001	117	117	tr|G5E839|G5E839_MOUSE; sp|P80315|TCPD_MOUSE	T-complex protein 1 subunit delta OS=Mus musculus GN=Cct4 PE=1 SV=1; T-complex protein 1 subunit delta OS=Mus musculus GN=Cct4 PE=1 SV=3	492	99	93	ATETVRSILKIDDVVNTR				0.0208744	2029.14	508.292	2029.12	508.286	4	4	4.1.1.1595.6	10	1	27.8091	381.31	372.26	27.85	0.18	925.104	0.9801	0.9801	FALSE	1
332.001	118	118	tr|G3UYS3|G3UYS3_MOUSE; tr|E9QPC5|E9QPC5_MOUSE; sp|Q3UIK4|MET14_MOUSE; sp|Q3UIK4-2|MET14_MOUSE	N6-adenosine-methyltransferase subunit METTL14 OS=Mus musculus GN=Mettl14 PE=4 SV=1; N6-adenosine-methyltransferase subunit METTL14 OS=Mus musculus GN=Mettl14 PE=4 SV=1; N6-adenosine-methyltransferase subunit METTL14 OS=Mus musculus GN=Mettl14 PE=1 SV=1; Isoform 2 of N6-adenosine-methyltransferase subunit METTL14 OS=Mus musculus GN=Mettl14	225	99	99	AAPRSFIFL				0.000371837	1020.58	511.295	1020.58	511.295	2	4	1.1.1.2226.2	10	1	39.3916	1845.04	1793.65	39.38	0.24	2913.23	1	1	TRUE	1
332.002	118					99	15.56	PSPQTMTFL				0.0822261	1020.58	511.296	1020.49	511.255	2	1	2.1.1.2401.2	7	0.7711	39.808	241.42	75.45	40.01	0.24	401.965	1	1	TRUE	0
333.001	119	119	tr|G3UWZ0|G3UWZ0_MOUSE; sp|O88379|BAZ1A_MOUSE	Bromodomain adjacent to zinc finger domain protein 1A OS=Mus musculus GN=Baz1a PE=1 SV=1; Bromodomain adjacent to zinc finger domain protein 1A OS=Mus musculus GN=Baz1a PE=1 SV=3	1007	99	99	SALENGRYEL				0.0150259	1150.58	576.296	1150.56	576.288	2	2	3.1.1.1381.4	16	1	20.5521	708.38	703.18	20.57	0.18	2222.65	1	1	TRUE	1
334.001	120	120	tr|F8WID1|F8WID1_MOUSE; sp|Q8VEG4|EXD2_MOUSE	Exonuclease 3'-5' domain-containing protein 2 OS=Mus musculus GN=Exd2 PE=4 SV=1; Exonuclease 3'-5' domain-containing protein 2 OS=Mus musculus GN=Exd2 PE=2 SV=1	492	99	99	HAISNYYDNHL				0.0129018	1345.62	673.816	1345.61	673.81	2	1	3.1.1.1308.5	16	1	16.2085	28.558	28.558			412.618	1	1	TRUE	1
335.001	121	121	tr|F8WHU7|F8WHU7_MOUSE; tr|F6XQW1|F6XQW1_MOUSE; sp|Q9D3E6|STAG1_MOUSE	Cohesin subunit SA-1 OS=Mus musculus GN=Stag1 PE=4 SV=1; Cohesin subunit SA-1 (Fragment) OS=Mus musculus GN=Stag1 PE=4 SV=1; Cohesin subunit SA-1 OS=Mus musculus GN=Stag1 PE=2 SV=3	648	99	98.54	YTIQNRVDI				0.00458594	1120.59	561.303	1120.59	561.301	2	2	3.1.1.1394.18	10	1	21.3429	318.88	309.6	21.35	0.18	1202.22	1	1	TRUE	1
336.001	122	122	tr|F8VPK0|F8VPK0_MOUSE	Protein Ttc37 OS=Mus musculus GN=Ttc37 PE=4 SV=1	653	99	99	AQYQLIIKM	Oxidation(M)@9			0.00351496	1122.61	562.314	1122.61	562.313	2	2	5.1.1.1732.3	12	0.1765	22.077	56.71	56.19	22.08	0.3	382.911	1	1	TRUE	1
337.001	123	123	tr|F6VLR8|F6VLR8_MOUSE; tr|E9Q3F9|E9Q3F9_MOUSE; tr|E9PVF3|E9PVF3_MOUSE; sp|Q62433|NDRG1_MOUSE	Protein NDRG1 (Fragment) OS=Mus musculus GN=Ndrg1 PE=4 SV=1; Protein NDRG1 (Fragment) OS=Mus musculus GN=Ndrg1 PE=4 SV=1; Protein NDRG1 (Fragment) OS=Mus musculus GN=Ndrg1 PE=4 SV=1; Protein NDRG1 OS=Mus musculus GN=Ndrg1 PE=1 SV=1	94	99	99	FALNNPEMV	Oxidation(M)@8			0.00783401	1049.49	525.754	1049.49	525.75	2	2	4.1.1.1565.9	14	0.1765	26.0143	1057.86	766.25	26.11	0.24	1369.66	1	1	TRUE	1
338.001	124	124	tr|F6UKR5|F6UKR5_MOUSE; tr|D3Z5F5|D3Z5F5_MOUSE; sp|Q8BTS4|NUP54_MOUSE	Nuclear pore complex protein Nup54 (Fragment) OS=Mus musculus GN=Nup54 PE=4 SV=4; Nuclear pore complex protein Nup54 (Fragment) OS=Mus musculus GN=Nup54 PE=4 SV=1; Nuclear pore complex protein Nup54 OS=Mus musculus GN=Nup54 PE=1 SV=1	109	99	99	SAPTNTGSTGL				0.001768	1004.48	503.247	1004.48	503.246	2	2	1.1.1.1166.2	11	1	13.0516	70.19	69.69	13.05	0.36	124.249	1	1	TRUE	1
339.001	125	125	tr|F6SAC3|F6SAC3_MOUSE; sp|P06745|G6PI_MOUSE	Glucose-6-phosphate isomerase OS=Mus musculus GN=Gm1840 PE=3 SV=1; Glucose-6-phosphate isomerase OS=Mus musculus GN=Gpi PE=1 SV=4	51	99	99	KNLVNKEVM				0.00389652	1073.59	537.804	1073.59	537.802	2	2	2.1.1.1078.8	14	1	11.7193	124.66	121.73	11.74	0.12	599.15	1	1	TRUE	1
340.001	126	126	tr|F2Z3W9|F2Z3W9_MOUSE; sp|Q8R115|TMM82_MOUSE	Transmembrane protein 82 OS=Mus musculus GN=Tmem82 PE=4 SV=1; Transmembrane protein 82 OS=Mus musculus GN=Tmem82 PE=2 SV=2	219	99	99	VALINKDFL				0.00354418	1031.61	516.81	1031.6	516.808	2	3	5.1.1.1975.3	13	1	33.7387	3604.1	3480.19	33.73	0.18	5808.54	1	1	TRUE	1
341.001	127	127	tr|E9QKK1|E9QKK1_MOUSE; sp|Q6RT24|CENPE_MOUSE	Kinesin-like protein OS=Mus musculus GN=Cenpe PE=3 SV=1; Centromere-associated protein E OS=Mus musculus GN=Cenpe PE=1 SV=1	1460	99	97.98	SALQNAESDRL				0.00886668	1202.6	602.306	1202.59	602.302	2	6	3.1.1.1319.20	16	1	16.8639	4542.65	3519.94	16.93	0.12	7586.61	1	1	TRUE	1
342.001	128	128	tr|E9PYG5|E9PYG5_MOUSE; sp|Q9ERD8|PARVG_MOUSE	Gamma-parvin OS=Mus musculus GN=Parvg PE=4 SV=1; Gamma-parvin OS=Mus musculus GN=Parvg PE=2 SV=2	302	99	99	GQLEGFFLHL				0.00626572	1159.61	580.812	1159.6	580.809	2	2	2.1.1.2561.2	10	1	48.6153	144.57	142.08	48.62	0.18	198.806	1	1	TRUE	1
343.001	129	129	tr|E9PWY9|E9PWY9_MOUSE; sp|Q8C0C7|SYFA_MOUSE	Phenylalanine--tRNA ligase alpha subunit OS=Mus musculus GN=Farsa PE=3 SV=1; Phenylalanine--tRNA ligase alpha subunit OS=Mus musculus GN=Farsa PE=2 SV=1	468	99	99	YGINNIREL				0.00758227	1090.58	546.3	1090.58	546.296	2	2	4.1.1.1584.11	11	1	27.1581	451.27	444.22	27.18	0.18	1545.8	1	1	TRUE	1
344.001	131	131	tr|E9PUQ8|E9PUQ8_MOUSE	Diacylglycerol kinase OS=Mus musculus GN=Dgkd PE=3 SV=1	561	99	97.01	SSLSNPPPTI				0.00480146	1011.53	506.772	1011.52	506.769	2	4	2.1.1.1230.4	14	1	19.9337	646.12	637.46	19.92	0.24	1430.95	1	1	TRUE	1
345.001	132	132	tr|E0CX62|E0CX62_MOUSE; sp|O70435|PSA3_MOUSE	Proteasome subunit alpha type-3 OS=Mus musculus GN=Psma3 PE=1 SV=2; Proteasome subunit alpha type-3 OS=Mus musculus GN=Psma3 PE=1 SV=3	42	99	65.89	AMYVHAYTL				0.00606104	1067.52	534.766	1067.51	534.763	2	2	4.1.1.1560.8	11	1	25.7105	362.64	355.36	25.69	0.18	732.608	0.4382	0.4382	FALSE	1
346.001	132	132	tr|E0CX62|E0CX62_MOUSE; sp|O70435|PSA3_MOUSE	Proteasome subunit alpha type-3 OS=Mus musculus GN=Psma3 PE=1 SV=2; Proteasome subunit alpha type-3 OS=Mus musculus GN=Psma3 PE=1 SV=3	42	98	93	AMYVHAYTL	Oxidation(M)@2			0.00809466	1083.51	542.764	1083.51	542.76	2	2	4.1.1.1486.2	13	0.1765	21.4559	464.9	464.87	21.49	0.31	745.097	0.5618	0.5618	TRUE	1
347.001	133	133	tr|D3Z6S1|D3Z6S1_MOUSE; sp|Q8BM55|TM214_MOUSE; sp|Q8BM55-3|TM214_MOUSE; sp|Q8BM55-2|TM214_MOUSE	Transmembrane protein 214 OS=Mus musculus GN=Tmem214 PE=4 SV=1; Transmembrane protein 214 OS=Mus musculus GN=Tmem214 PE=2 SV=1; Isoform 3 of Transmembrane protein 214 OS=Mus musculus GN=Tmem214; Isoform 2 of Transmembrane protein 214 OS=Mus musculus GN=Tmem214	367	99	99	SQSSLLLEHL				0.00208762	1125.61	563.81	1125.6	563.809	2	1	5.1.1.1958.8	9	1	32.7233	350.46	327.24	32.76	0.24	1448.42	1	1	TRUE	1
348.001	134	134	tr|D3YXJ0|D3YXJ0_MOUSE	Diacylglycerol kinase OS=Mus musculus GN=Dgkh PE=3 SV=1	727	99	99	SSIINKMLL				0.00337225	1017.59	509.804	1017.59	509.802	2	1	5.1.1.1976.3	14	1	33.7991	516.11	445.6	33.85	0.18	1154.06	1	1	TRUE	1
349.001	135	135	tr|B7ZCG3|B7ZCG3_MOUSE; sp|P07743|BPIA2_MOUSE	BPI fold-containing family A member 2 (Fragment) OS=Mus musculus GN=Bpifa2 PE=4 SV=1; BPI fold-containing family A member 2 OS=Mus musculus GN=Bpifa2 PE=2 SV=1	21	99	99	LLGELGSAVNNLK				0.0137846	1326.76	664.389	1326.75	664.383	2	1	6.1.1.2211.2	14	1	31.9564	5.65749	5.65749			374.058	1	1	TRUE	1
351.001	136	136	tr|B1AT84|B1AT84_MOUSE; tr|B1AT83|B1AT83_MOUSE; tr|B1AT82|B1AT82_MOUSE; sp|Q9D0M1|KPRA_MOUSE	Phosphoribosyl pyrophosphate synthase-associated protein 1 (Fragment) OS=Mus musculus GN=Prpsap1 PE=4 SV=1; Phosphoribosyl pyrophosphate synthase-associated protein 1 (Fragment) OS=Mus musculus GN=Prpsap1 PE=4 SV=1; MCG6846, isoform CRA_c OS=Mus musculus GN=Prpsap1 PE=4 SV=1; Phosphoribosyl pyrophosphate synthase-associated protein 1 OS=Mus musculus GN=Prpsap1 PE=1 SV=1	118	96.2	95.29	AGLTHIITM				0.00738435	955.523	478.769	955.516	478.765	2	2	4.1.1.1623.7	10	1	29.5021	341.35	294.1	29.55	0.18	870.341	0.0795	0.0795	FALSE	1
350.001	136	136	tr|B1AT84|B1AT84_MOUSE; tr|B1AT83|B1AT83_MOUSE; tr|B1AT82|B1AT82_MOUSE; sp|Q9D0M1|KPRA_MOUSE	Phosphoribosyl pyrophosphate synthase-associated protein 1 (Fragment) OS=Mus musculus GN=Prpsap1 PE=4 SV=1; Phosphoribosyl pyrophosphate synthase-associated protein 1 (Fragment) OS=Mus musculus GN=Prpsap1 PE=4 SV=1; MCG6846, isoform CRA_c OS=Mus musculus GN=Prpsap1 PE=4 SV=1; Phosphoribosyl pyrophosphate synthase-associated protein 1 OS=Mus musculus GN=Prpsap1 PE=1 SV=1	118	99	99	AGLTHIITM	Oxidation(M)@9			0.00624415	971.517	486.766	971.511	486.763	2	3	4.1.1.1439.2	12	0.1765	18.6776	3949.82	983.43	18.43	0.3	1266.44	0.9205	0.9205	TRUE	1
352.001	137	137	tr|A2BGG7|A2BGG7_MOUSE; sp|P62960|YBOX1_MOUSE	Nuclease-sensitive element-binding protein 1 (Fragment) OS=Mus musculus GN=Ybx1 PE=1 SV=1; Nuclease-sensitive element-binding protein 1 OS=Mus musculus GN=Ybx1 PE=1 SV=3	198	99	99	PPAENSSAPEAEQGGAE				0.00362948	1639.7	820.857	1639.7	820.855	2	9	5.1.1.1109.3	22	1	10.5706	386.56	383.78	10.56	0.16	1058.37	1	1	TRUE	1
353.001	138	138	tr|A2AFQ0|A2AFQ0_MOUSE; sp|Q7TMY8|HUWE1_MOUSE; sp|Q7TMY8-4|HUWE1_MOUSE; sp|Q7TMY8-3|HUWE1_MOUSE; sp|Q7TMY8-2|HUWE1_MOUSE	E3 ubiquitin-protein ligase HUWE1 OS=Mus musculus GN=Huwe1 PE=1 SV=1; E3 ubiquitin-protein ligase HUWE1 OS=Mus musculus GN=Huwe1 PE=1 SV=5; Isoform 4 of E3 ubiquitin-protein ligase HUWE1 OS=Mus musculus GN=Huwe1; Isoform 3 of E3 ubiquitin-protein ligase HUWE1 OS=Mus musculus GN=Huwe1; Isoform 2 of E3 ubiquitin-protein ligase HUWE1 OS=Mus musculus GN=Huwe1	253	99	99	KQMLLFTHI				0.00429575	1129.64	565.825	1129.63	565.823	2	1	5.1.1.1914.4	11	1	30.051	353.41	202.29	30.16	0.24	777.919	1	1	TRUE	1
354.001	139	139	tr|A2AES5|A2AES5_MOUSE; tr|A2AES4|A2AES4_MOUSE; tr|A2AES3|A2AES3_MOUSE; sp|Q3U2S4|OTUD5_MOUSE; sp|Q3U2S4-2|OTUD5_MOUSE	OTU domain-containing protein 5 OS=Mus musculus GN=Otud5 PE=4 SV=1; OTU domain-containing protein 5 OS=Mus musculus GN=Otud5 PE=4 SV=1; OTU domain-containing protein 5 OS=Mus musculus GN=Otud5 PE=4 SV=1; OTU domain-containing protein 5 OS=Mus musculus GN=Otud5 PE=2 SV=2; Isoform 2 of OTU domain-containing protein 5 OS=Mus musculus GN=Otud5	331	99	85.59	NSVVNPNKATI				0.00250633	1155.63	578.821	1155.62	578.82	2	2	2.1.1.1118.14	12	1	14.1207	265.21	252.47	14.14	0.18	764.624	1	1	TRUE	1
355.001	140	140	tr|A2A9K3|A2A9K3_MOUSE; sp|Q8BMK0|CEP85_MOUSE	Centrosomal protein of 85 kDa OS=Mus musculus GN=Cep85 PE=4 SV=1; Centrosomal protein of 85 kDa OS=Mus musculus GN=Cep85 PE=2 SV=2	324	99	99	LSILNSNEHL				0.00964626	1138.61	570.311	1138.6	570.306	2	2	4.1.1.1582.11	13	1	27.0375	452.25	425.15	27.07	0.24	1410.32	1	1	TRUE	1
356.001	141	141	tr|A0A0A6YY69|A0A0A6YY69_MOUSE; tr|A0A075B5Q3|A0A075B5Q3_MOUSE; tr|A0A075B5Q1|A0A075B5Q1_MOUSE; tr|A0A075B5P8|A0A075B5P8_MOUSE; sp|P01821|HVM45_MOUSE	Protein Ighv2-5 (Fragment) OS=Mus musculus GN=Ighv2-5 PE=4 SV=1; Protein Ighv2-5 OS=Mus musculus GN=Ighv2-5 PE=4 SV=1; Protein Ighv2-4 (Fragment) OS=Mus musculus GN=Ighv2-4 PE=4 SV=1; Protein Ighv2-2 (Fragment) OS=Mus musculus GN=Ighv2-2 PE=4 SV=1; Ig heavy chain V region MC101 OS=Mus musculus PE=1 SV=1	20	99	99	QVQLKQSGPG	Gln->pyro-Glu@N-term			0.00608026	1023.54	512.778	1023.53	512.775	2	1	1.1.1.1210.2	12	0.3699	14.645	59.78	59.72	14.65	0.24	150.044	1	1	TRUE	1
357.001	142	142	sp|Q9DC50|OCTC_MOUSE	Peroxisomal carnitine O-octanoyltransferase OS=Mus musculus GN=Crot PE=1 SV=1	604	84.4	84.39	IQLMNTAHL				0.00804161	1039.56	520.785	1039.55	520.781	2	1	4.1.1.1567.9	10	1	26.1349	1733.94	1180.42	26.23	0.18	1859.38	1	1	TRUE	1
358.001	143	143	sp|Q9DB27|MCTS1_MOUSE; sp|Q9DB27-2|MCTS1_MOUSE; sp|Q9CQ21|MCTS2_MOUSE	Malignant T-cell-amplified sequence 1 OS=Mus musculus GN=Mcts1 PE=2 SV=1; Isoform 2 of Malignant T-cell-amplified sequence 1 OS=Mus musculus GN=Mcts1; Malignant T-cell-amplified sequence 2 OS=Mus musculus GN=Mcts2 PE=2 SV=1	162	99	99	IGIENIHYL				0.00376209	1070.58	536.297	1070.58	536.295	2	8	5.1.1.1958.4	12	1	32.7133	8091.85	2522.39	32.88	0.18	2199.96	1	1	TRUE	1
359.001	144	144	sp|Q99J95|CDK9_MOUSE; sp|Q99J95-3|CDK9_MOUSE; sp|Q99J95-2|CDK9_MOUSE	Cyclin-dependent kinase 9 OS=Mus musculus GN=Cdk9 PE=1 SV=1; Isoform 3 of Cyclin-dependent kinase 9 OS=Mus musculus GN=Cdk9; Isoform 2 of Cyclin-dependent kinase 9 OS=Mus musculus GN=Cdk9	287	99	99	YALDLIDKL				0.00298247	1062.6	532.307	1062.6	532.305	2	1	5.1.1.2104.5	13	1	41.528	154.94	146.67	41.56	0.18	465.618	1	1	TRUE	1
361.001	145	145	sp|Q91YW3|DNJC3_MOUSE	DnaJ homolog subfamily C member 3 OS=Mus musculus GN=Dnajc3 PE=1 SV=1	146	97.8	97.78	SQLVKADEM				0.00611943	1019.5	510.758	1019.5	510.755	2	2	2.1.1.1121.17	14	1	14.3086	3613.8	3539.4	14.32	0.12	8153.31	0.9458	0.9458	TRUE	1
360.001	145	145	sp|Q91YW3|DNJC3_MOUSE	DnaJ homolog subfamily C member 3 OS=Mus musculus GN=Dnajc3 PE=1 SV=1	146	99	99	SQLVKADEM	Oxidation(M)@9			0.00381955	1035.49	518.755	1035.49	518.753	2	2	2.1.1.1053.2	13	0.1765	10.1943	206.92	172.78	10.24	0.18	444.156	0.0542	0.0542	FALSE	1
362.001	146	146	sp|Q8VE11|MTMR6_MOUSE	Myotubularin-related protein 6 OS=Mus musculus GN=Mtmr6 PE=1 SV=1	269	99	99	VGIENIHVM				0.00553798	1010.53	506.271	1010.52	506.268	2	2	4.1.1.1592.5	12	1	27.626	2672.22	517.07	27.43	0.18	1053.98	1	1	TRUE	1
363.001	147	147	sp|Q8R5K4|NOL6_MOUSE; sp|Q8R5K4-2|NOL6_MOUSE	Nucleolar protein 6 OS=Mus musculus GN=Nol6 PE=2 SV=2; Isoform 2 of Nucleolar protein 6 OS=Mus musculus GN=Nol6	767	99	98.84	FQLRLAEVL				0.00711166	1087.65	544.83	1087.64	544.827	2	3	3.1.1.1807.2	12	1	42.3248	106.44	101.67	42.3	0.3	281.036	1	1	TRUE	1
363.002	147					99	24.52	LFQRLAQVL	Deamidated(Q)@7			0.00186263	1087.64	544.828	1087.64	544.827	2	1	2.1.1.2453.2	9	0.1236	42.2789	95.6	95.26	42.26	0.18	283.287	1	1	TRUE	0
364.001	148	148	sp|Q8K2T8|PAF1_MOUSE	RNA polymerase II-associated factor 1 homolog OS=Mus musculus GN=Paf1 PE=2 SV=1	144	99	99	YGISNEKPEV				0.00591514	1134.56	568.288	1134.56	568.285	2	1	2.1.1.1149.8	15	1	15.9807	1309.91	771.89	16.07	0.12	931.029	1	1	TRUE	1
365.001	149	149	sp|Q8CFF0|PAR11_MOUSE; sp|Q8CFF0-3|PAR11_MOUSE	Poly [ADP-ribose] polymerase 11 OS=Mus musculus GN=Parp11 PE=2 SV=1; Isoform 3 of Poly [ADP-ribose] polymerase 11 OS=Mus musculus GN=Parp11	75	99	68.07	FSYKIDFAEM	Oxidation(M)@10			-9.44823e-06	1265.56	633.789	1265.56	633.789	2	2	5.1.1.1920.13	10	0.1765	30.4366	242.13	237.73	30.4	0.24	1471.08	1	1	TRUE	1
366.001	150	150	sp|Q8CEG8|UBP27_MOUSE; sp|Q5DU02|UBP22_MOUSE	Ubiquitin carboxyl-terminal hydrolase 27 OS=Mus musculus GN=Usp27 PE=2 SV=2; Ubiquitin carboxyl-terminal hydrolase 22 OS=Mus musculus GN=Usp22 PE=2 SV=2	367	99	99	FAVVNHQGTL				0.00655027	1084.57	543.294	1084.57	543.291	2	2	3.1.1.1349.11	11	1	18.6327	345.48	344.94	18.66	0.18	1053.23	1	1	TRUE	1
367.001	151	151	sp|Q8CDD9|LRIF1_MOUSE; sp|Q8CDD9-2|LRIF1_MOUSE	Ligand-dependent nuclear receptor-interacting factor 1 OS=Mus musculus GN=Lrif1 PE=2 SV=2; Isoform 2 of Ligand-dependent nuclear receptor-interacting factor 1 OS=Mus musculus GN=Lrif1	442	99	91.03	FSVTNPHTM				0.0102103	1032.48	517.247	1032.47	517.242	2	2	3.1.1.1329.7	12	1	17.4375	805.79	783.9	17.41	0.18	2411.73	0.4353	0.4353	FALSE	1
368.001	151	151	sp|Q8CDD9|LRIF1_MOUSE; sp|Q8CDD9-2|LRIF1_MOUSE	Ligand-dependent nuclear receptor-interacting factor 1 OS=Mus musculus GN=Lrif1 PE=2 SV=2; Isoform 2 of Ligand-dependent nuclear receptor-interacting factor 1 OS=Mus musculus GN=Lrif1	442	99	99	FSVTNPHTM	Oxidation(M)@9			0.00784936	1048.47	525.244	1048.46	525.24	2	1	3.1.1.1257.4	13	0.1765	13.1868	1045.4	655.34	13.27	0.18	1084.5	0.5647	0.5647	TRUE	1
369.001	152	152	sp|Q8CAS9|PARP9_MOUSE; sp|Q8CAS9-3|PARP9_MOUSE; sp|Q8CAS9-2|PARP9_MOUSE	Poly [ADP-ribose] polymerase 9 OS=Mus musculus GN=Parp9 PE=1 SV=2; Isoform 3 of Poly [ADP-ribose] polymerase 9 OS=Mus musculus GN=Parp9; Isoform 2 of Poly [ADP-ribose] polymerase 9 OS=Mus musculus GN=Parp9	217	99	99	FAIRNILDYV				0.00328149	1222.67	612.344	1222.67	612.343	2	2	2.1.1.2576.2	14	1	49.4107	188.5	185.63	49.42	0.22	280.735	1	1	TRUE	1
371.001	153	153	sp|Q8C9E8|FA26F_MOUSE	Protein FAM26F OS=Mus musculus GN=Fam26f PE=2 SV=1	305	87.6	87.58	MSMTNTHEL				0.00787999	1062.46	532.235	1062.45	532.231	2	1	3.1.1.1305.15	7	1	16.0141	288.13	263.47	16.04	0.18	846.63	0.5536	0.5536	TRUE	1
370.001	153	153	sp|Q8C9E8|FA26F_MOUSE	Protein FAM26F OS=Mus musculus GN=Fam26f PE=2 SV=1	305	99	99	MSMTNTHEL	Oxidation(M)@1			0.00368803	1078.45	540.23	1078.44	540.228	2	1	3.1.1.1246.4	13	0.1765	12.5359	232.33	225.88	12.55	0.18	462.73	0.4464	0.4464	FALSE	1
370.002	153	391	RRRRRsp|Q9Z2G0|FEM1B_MOUSE	REVERSED Protein fem-1 homolog B OS=Mus musculus GN=Fem1b PE=1 SV=1		99	80	KNQKNTMDT				-0.0616894	1078.45	540.23	1078.51	540.261	2	1	3.1.1.1245.5	7	0.7788	12.4587	232.33	153.46	12.55	0.18	295.178	1	1	TRUE	0
372.001	154	154	sp|Q8BWZ3|NAA25_MOUSE; sp|Q8BWZ3-2|NAA25_MOUSE	N-alpha-acetyltransferase 25, NatB auxiliary subunit OS=Mus musculus GN=Naa25 PE=2 SV=1; Isoform 2 of N-alpha-acetyltransferase 25, NatB auxiliary subunit OS=Mus musculus GN=Naa25	899	99	98.04	TVISNAVDHI				0.00769755	1067.57	534.792	1067.56	534.788	2	2	4.1.1.1574.3	11	1	26.5578	447.85	435.7	26.53	0.18	1115.23	1	1	TRUE	1
373.001	155	155	sp|Q8BJU0|SGTA_MOUSE; sp|Q8BJU0-2|SGTA_MOUSE	Small glutamine-rich tetratricopeptide repeat-containing protein alpha OS=Mus musculus GN=Sgta PE=1 SV=2; Isoform 2 of Small glutamine-rich tetratricopeptide repeat-containing protein alpha OS=Mus musculus GN=Sgta	223	99	99	AGLLNNPHFI				0.00351502	1094.59	548.303	1094.59	548.301	2	2	5.1.1.1950.3	14	1	32.2266	925.81	685.79	32.28	0.18	1652.78	1	1	TRUE	1
374.001	156	156	sp|Q6PB66|LPPRC_MOUSE	Leucine-rich PPR motif-containing protein, mitochondrial OS=Mus musculus GN=Lrpprc PE=1 SV=2	1193	99	99	AAIENIEHL				0.00580987	1008.53	505.272	1008.52	505.269	2	4	4.1.1.1525.5	10	1	23.6774	471.65	443.93	23.66	0.12	1015.35	1	1	TRUE	1
375.001	157	157	sp|Q6P2B1|TNPO3_MOUSE; sp|Q6P2B1-2|TNPO3_MOUSE	Transportin-3 OS=Mus musculus GN=Tnpo3 PE=1 SV=1; Isoform 2 of Transportin-3 OS=Mus musculus GN=Tnpo3	254	99	64.28	YAIENVETNL				0.00523815	1164.57	583.293	1164.57	583.29	2	3	4.1.1.1637.20	10	1	30.3806	661.26	641.25	30.39	0.18	1465.98	1	1	TRUE	1
376.001	158	158	sp|Q6A068|CDC5L_MOUSE	Cell division cycle 5-like protein OS=Mus musculus GN=Cdc5l PE=1 SV=2	327	99	99	SGITNSASSTL				0.00460598	1036.51	519.261	1036.5	519.259	2	2	2.1.1.1161.9	15	1	16.6939	1093.52	1034.09	16.72	0.18	2188.85	1	1	TRUE	1
377.001	159	159	sp|Q68FD7|FNIP1_MOUSE	Folliculin-interacting protein 1 OS=Mus musculus GN=Fnip1 PE=1 SV=1	1080	99	99	SLVSNLLHSTL				0.00417491	1182.67	592.34	1182.66	592.338	2	2	2.1.1.2522.2	15	1	46.2774	151.97	147.56	46.26	0.18	493.187	1	1	TRUE	1
378.001	160	160	sp|Q61263|SOAT1_MOUSE	Sterol O-acyltransferase 1 OS=Mus musculus GN=Soat1 PE=1 SV=2	446	99	99	SAVVHEYAL				0.00707096	987.51	494.762	987.503	494.759	2	2	3.1.1.1360.11	14	1	19.2953	1364.48	1195.26	19.33	0.18	2266.57	1	1	TRUE	1
379.001	161	161	sp|Q5SSF7|FA46C_MOUSE	Protein FAM46C OS=Mus musculus GN=Fam46c PE=2 SV=1	14	99	99	FSVLNWDQV				0.00242787	1106.54	554.278	1106.54	554.277	2	5	1.1.1.2352.2	13	1	46.9339	905.34	891.1	46.93	0.18	1576.26	1	1	TRUE	1
381.001	162	162	sp|Q3USW5|FXRD2_MOUSE	FAD-dependent oxidoreductase domain-containing protein 2 OS=Mus musculus GN=Foxred2 PE=2 SV=1	224	99	99	LGVTNFVHM				0.00328528	1016.51	509.265	1016.51	509.263	2	1	5.1.1.1960.2	10	1	32.8295	275.47	249.93	32.88	0.24	708.302	0.3386	0.3386	FALSE	1
380.001	162	162	sp|Q3USW5|FXRD2_MOUSE	FAD-dependent oxidoreductase domain-containing protein 2 OS=Mus musculus GN=Foxred2 PE=2 SV=1	224	99	99	LGVTNFVHM	Oxidation(M)@9			0.00336578	1032.51	517.262	1032.51	517.26	2	2	5.1.1.1806.2	13	0.1765	23.8058	538.05	526.65	23.81	0.19	633.47	0.6614	0.6614	TRUE	1
382.001	163	163	sp|Q3THE2|ML12B_MOUSE	Myosin regulatory light chain 12B OS=Mus musculus GN=Myl12b PE=1 SV=2	60	99	99	SLGKNPTDAYL				0.00668472	1177.6	589.81	1177.6	589.806	2	2	3.1.1.1385.13	16	1	20.7904	4698.64	3100.34	20.88	0.18	5819.42	1	1	TRUE	1
382.002	163					99	42.79	EAKLAGDQAEF				0.0430702	1177.6	589.81	1177.56	589.788	2	1	3.1.1.1384.15	8	0.9418	20.7358	4698.64	1791.94	20.88	0.18	2601.61	1	1	TRUE	0
383.001	164	164	sp|Q01320|TOP2A_MOUSE	DNA topoisomerase 2-alpha OS=Mus musculus GN=Top2a PE=1 SV=2	997	99	99	NSMVLFDHV				0.00503319	1060.51	531.26	1060.5	531.258	2	1	5.1.1.1944.2	9	1	31.8606	476.83	318.81	31.97	0.24	748.962	0.3207	0.3207	FALSE	1
384.001	164	164	sp|Q01320|TOP2A_MOUSE	DNA topoisomerase 2-alpha OS=Mus musculus GN=Top2a PE=1 SV=2	997	99	99	NSMVLFDHV	Oxidation(M)@3			0.0046254	1076.5	539.258	1076.5	539.255	2	3	5.1.1.1814.3	10	0.1765	24.1503	1010.02	187.61	24.36	0.18	254.33	0.6793	0.6793	TRUE	1
385.001	165	165	sp|P98083|SHC1_MOUSE; sp|P98083-3|SHC1_MOUSE; sp|P98083-2|SHC1_MOUSE	SHC-transforming protein 1 OS=Mus musculus GN=Shc1 PE=1 SV=3; Isoform p47Shc of SHC-transforming protein 1 OS=Mus musculus GN=Shc1; Isoform p52Shc of SHC-transforming protein 1 OS=Mus musculus GN=Shc1	449	99	99	SAPRDLFDM	Oxidation(M)@9			0.0025337	1066.48	534.246	1066.48	534.245	2	5	5.1.1.1640.3	12	0.1765	20.351	363.12	316.94	20.2	0.8	792.81	1	1	TRUE	1
386.001	166	166	sp|P97450|ATP5J_MOUSE	ATP synthase-coupling factor 6, mitochondrial OS=Mus musculus GN=Atp5j PE=1 SV=1	98	99	99	PKFEVIDKPQS				0.00701289	1286.69	644.354	1286.69	644.351	2	4	2.1.1.1127.21	15	1	14.6798	230.79	219.43	14.63	0.18	663.737	1	1	TRUE	1
388.001	167	167	sp|P63276|RS17_MOUSE	40S ribosomal protein S17 OS=Mus musculus GN=Rps17 PE=1 SV=2	118	99	90.04	QVTQPTVGMNFKTPRGAV				0.0151524	1930.02	644.349	1930.01	644.344	3	2	3.1.1.1415.18	11	1	22.601	311.05	281.33	22.67	0.3	1116.25	0.472	0.472	FALSE	1
387.001	167	167	sp|P63276|RS17_MOUSE	40S ribosomal protein S17 OS=Mus musculus GN=Rps17 PE=1 SV=2	118	99	96.64	QVTQPTVGMNFKTPRGAV	Oxidation(M)@9			0.0185288	1946.02	649.682	1946	649.675	3	2	3.1.1.1337.21	11	0.1765	17.939	348.02	347.94	17.89	0.24	744.011	0.528	0.528	TRUE	1
389.001	168	168	sp|P62889|RL30_MOUSE	60S ribosomal protein L30 OS=Mus musculus GN=Rpl30 PE=2 SV=2	99	99	99	PGDSDIIRSMPEQTGEK				0.0112069	1858.88	620.635	1858.87	620.632	3	2	6.1.1.1667.3	24	1	17.0309	189.75	167.58	17.06	0.18	521.544	0.6087	0.6087	TRUE	1
390.001	168	168	sp|P62889|RL30_MOUSE	60S ribosomal protein L30 OS=Mus musculus GN=Rpl30 PE=2 SV=2	99	99	99	PGDSDIIRSMPEQTGEK	Oxidation(M)@10			0.0120199	1874.88	625.967	1874.87	625.963	3	2	6.1.1.1512.2	17	0.1765	12.449	121.97	119.52	12.4	0.19	181.842	0.3913	0.3913	FALSE	1
391.001	169	169	sp|P56391|CX6B1_MOUSE	Cytochrome c oxidase subunit 6B1 OS=Mus musculus GN=Cox6b1 PE=1 SV=2	2	99	99	AEDIKTKIKNYKTAPFD	Acetyl@N-term	Acetyl@2		0.00357638	2023.07	675.363	2023.06	675.361	3	2	5.1.1.1817.7	13	0.1111	24.3559	5.05348	5.05348			509.86	1	1	TRUE	1
395.001	170	170	sp|P52480|KPYM_MOUSE; sp|P52480-2|KPYM_MOUSE	Pyruvate kinase PKM OS=Mus musculus GN=Pkm PE=1 SV=4; Isoform M1 of Pyruvate kinase PKM OS=Mus musculus GN=Pkm	21	99	82.23	AMADTFLEHM				0.00426476	1164.5	583.257	1164.49	583.254	2	2	5.1.1.2004.7	8	1	35.5	1056.78	362.9	35.66	0.18	1685.19	0.1776	0.1776	FALSE	1
393.001	170	170	sp|P52480|KPYM_MOUSE; sp|P52480-2|KPYM_MOUSE	Pyruvate kinase PKM OS=Mus musculus GN=Pkm PE=1 SV=4; Isoform M1 of Pyruvate kinase PKM OS=Mus musculus GN=Pkm	21	99	99	AMADTFLEHM	Oxidation(M)@10			0.0045894	1180.49	591.254	1180.49	591.252	2	3	5.1.1.1802.2	15	0.1765	23.6218	1342.3	973.88	23.69	0.18	969.092	0.2256	0.2256	FALSE	1
394.001	170	170	sp|P52480|KPYM_MOUSE; sp|P52480-2|KPYM_MOUSE	Pyruvate kinase PKM OS=Mus musculus GN=Pkm PE=1 SV=4; Isoform M1 of Pyruvate kinase PKM OS=Mus musculus GN=Pkm	21	99	99	AMADTFLEHM	Oxidation(M)@2			0.00471147	1180.49	591.254	1180.49	591.252	2	3	5.1.1.1901.7	11	0.1765	29.2723	1472.68	937.57	29.38	0.3	2151.8	0.2475	0.2475	FALSE	1
392.001	170	170	sp|P52480|KPYM_MOUSE; sp|P52480-2|KPYM_MOUSE	Pyruvate kinase PKM OS=Mus musculus GN=Pkm PE=1 SV=4; Isoform M1 of Pyruvate kinase PKM OS=Mus musculus GN=Pkm	21	99	99	AMADTFLEHM	Oxidation(M)@2; Oxidation(M)@10			0.00308298	1196.49	599.251	1196.48	599.249	2	6	5.1.1.1573.3	16	0.0311	17.9876	2077.41	1036.54	18.14	0.24	1465.59	0.3492	0.3492	TRUE	1
396.001	171	171	sp|P18760|COF1_MOUSE; tr|F8WGL3|F8WGL3_MOUSE	Cofilin-1 OS=Mus musculus GN=Cfl1 PE=1 SV=3; Cofilin-1 OS=Mus musculus GN=Cfl1 PE=1 SV=1	156	76	73.79	SAVISLEGKPL				0.00977921	1112.65	557.334	1112.64	557.329	2	2	4.1.1.1580.13	11	1	26.9219	292.73	263.35	26.95	0.3	752.263	1	1	TRUE	1
399.001	172	172	sp|P08207|S10AA_MOUSE	Protein S100-A10 OS=Mus musculus GN=S100a10 PE=1 SV=2	3	85.9	76.09	SQMEHAMETM				0.00927404	1193.46	597.738	1193.45	597.733	2	2	3.1.1.1322.15	9	1	17.0315	213.19	212.95	17	0.18	564.868	0.23	0.23	FALSE	1
397.001	172	172	sp|P08207|S10AA_MOUSE	Protein S100-A10 OS=Mus musculus GN=S100a10 PE=1 SV=2	3	99	99	SQMEHAMETM	Oxidation(M)@7			0.00715728	1209.45	605.734	1209.45	605.73	2	2	3.1.1.1208.2	15	0.1765	11.1569	289.05	286.95	11.14	0.12	412.44	0.3118	0.3118	TRUE	1
397.002	172	172	sp|P08207|S10AA_MOUSE	Protein S100-A10 OS=Mus musculus GN=S100a10 PE=1 SV=2	3	99	99	SQMEHAMETM	Oxidation(M)@10			0.00715728	1209.45	605.734	1209.45	605.73	2	1	3.1.1.1208.2	14	0.1765	11.1569	289.05	286.95	11.14	0.12	412.44	0.3118	0.3118	TRUE	0
398.001	172	172	sp|P08207|S10AA_MOUSE	Protein S100-A10 OS=Mus musculus GN=S100a10 PE=1 SV=2	3	99	99	SQMEHAMETM	Oxidation(M)@3			0.00898833	1209.46	605.735	1209.45	605.73	2	2	3.1.1.1239.11	10	0.1765	12.1304	135.64	132.82	12.13	0.18	339.588	0.1463	0.1463	FALSE	1
400.001	173	173	sp|O55003|BNIP3_MOUSE	BCL2/adenovirus E1B 19 kDa protein-interacting protein 3 OS=Mus musculus GN=Bnip3 PE=1 SV=1	136	99	99	LSMRNTSVM	Oxidation(M)@9			0.00637181	1053.5	527.758	1053.49	527.755	2	2	3.1.1.1240.7	13	0.1765	12.1551	999.74	985.91	12.14	0.18	1934.69	1	1	TRUE	1
401.001	174	174	sp|O35988|SDC4_MOUSE	Syndecan-4 OS=Mus musculus GN=Sdc4 PE=1 SV=1	190	68.7	68.73	KAPTNEFYA				0.0086163	1039.51	520.76	1039.5	520.756	2	4	3.1.1.1299.15	11	1	15.6527	3891.22	2888.72	15.73	0.12	5276.44	1	1	TRUE	1
402.001	175	175	sp|O35683|NDUA1_MOUSE	NADH dehydrogenase [ubiquinone] 1 alpha subcomplex subunit 1 OS=Mus musculus GN=Ndufa1 PE=3 SV=1	54	99	99	ISGVNRYYV				0.00646298	1069.56	535.788	1069.56	535.785	2	3	3.1.1.1363.7	13	1	19.4805	2993.99	2626.85	19.51	0.18	4100.39	1	1	TRUE	1
404.001	176	176	sp|O35185|BHE40_MOUSE	Class E basic helix-loop-helix protein 40 OS=Mus musculus GN=Bhlhe40 PE=1 SV=1	363	99	99	SSFMNPDKI				0.0050264	1037.49	519.752	1037.49	519.75	2	2	3.1.1.1404.11	14	1	21.9223	756.67	730.63	21.95	0.18	1787.13	0.443	0.443	FALSE	1
403.001	176	176	sp|O35185|BHE40_MOUSE	Class E basic helix-loop-helix protein 40 OS=Mus musculus GN=Bhlhe40 PE=1 SV=1	363	99	99	SSFMNPDKI	Oxidation(M)@4			0.00974557	1053.49	527.752	1053.48	527.747	2	2	3.1.1.1292.10	15	0.1765	15.2215	951.26	908.36	15.25	0.18	1716.68	0.557	0.557	TRUE	1
405.001	177	177	sp|B2RS91|RRN3_MOUSE	RNA polymerase I-specific transcription initiation factor RRN3 OS=Mus musculus GN=Rrn3 PE=1 SV=1	512	99	97.34	AAITNKYQL				0.0064727	1020.57	511.291	1020.56	511.287	2	3	3.1.1.1342.9	15	1	18.2098	2539.73	2500.09	18.19	0.18	4557.17	1	1	TRUE	1
406.001	178	178	RRRRRsp|Q810C0|SLIK2_MOUSE; RRRRRsp|Q810B7|SLIK5_MOUSE; RRRRRsp|Q810B7-2|SLIK5_MOUSE	REVERSED SLIT and NTRK-like protein 2 OS=Mus musculus GN=Slitrk2 PE=1 SV=1; REVERSED SLIT and NTRK-like protein 5 OS=Mus musculus GN=Slitrk5 PE=2 SV=1; REVERSED Isoform 2 of SLIT and NTRK-like protein 5 OS=Mus musculus GN=Slitrk5	365	99	99	NNNLFLLQ	Deamidated(N)@3			0.00847477	975.511	488.763	975.503	488.759	2	1	5.1.1.1568.2	12	0.1905	17.7239	163.13	162.94	17.72	0.26	296.04	1	1	TRUE	1
407.001	179	179	RRRRRsp|Q6IR34-3|GPSM1_MOUSE; RRRRRtr|A2AEL5|A2AEL5_MOUSE; RRRRRsp|Q8VDU0|GPSM2_MOUSE; RRRRRsp|Q6IR34|GPSM1_MOUSE; RRRRRsp|Q6IR34-5|GPSM1_MOUSE; RRRRRsp|Q6IR34-4|GPSM1_MOUSE; RRRRRsp|Q6IR34-2|GPSM1_MOUSE	REVERSED Isoform 3 of G-protein-signaling modulator 1 OS=Mus musculus GN=Gpsm1; REVERSED G-protein-signaling modulator 2 (Fragment) OS=Mus musculus GN=Gpsm2 PE=4 SV=1; REVERSED G-protein-signaling modulator 2 OS=Mus musculus GN=Gpsm2 PE=1 SV=2; REVERSED G-protein-signaling modulator 1 OS=Mus musculus GN=Gpsm1 PE=1 SV=3; REVERSED Isoform 5 of G-protein-signaling modulator 1 OS=Mus musculus GN=Gpsm…	641	48.5	48.54	LALELCSAEM				0.080334	1078.58	540.299	1078.5	540.259	2	1	2.1.1.2476.2	7	0.7788	43.6563	26.78	26.66	43.65	0.18	159.095	1	1	TRUE	1
408.001	180	180	sp|Q9ER63|TNR23_MOUSE	Tumor necrosis factor receptor superfamily member 23 OS=Mus musculus GN=Tnfrsf23 PE=2 SV=2	157	99	99	SSVSNPRNWLFLL				0.00130099	1531.82	766.915	1531.81	766.915	2	2	4.1.1.2030.6	12	1	53.7048	122.49	122.1	53.65	0.18	576.476	1	1	TRUE	1
409.001	181	181	sp|P60670|NPL4_MOUSE; sp|P60670-2|NPL4_MOUSE	Nuclear protein localization protein 4 homolog OS=Mus musculus GN=Nploc4 PE=1 SV=3; Isoform 2 of Nuclear protein localization protein 4 homolog OS=Mus musculus GN=Nploc4	374	99	99	GGPDNQVHF				0.0122177	969.443	485.729	969.43	485.723	2	2	3.1.1.1305.9	10	1	15.9991	211.53	196.53	16.03	0.24	661.636	1	1	TRUE	1
410.001	182	182	tr|E9QM99|E9QM99_MOUSE; tr|A0A087WRP5|A0A087WRP5_MOUSE; tr|A0A087WQ86|A0A087WQ86_MOUSE; sp|Q8BZN6|DOC10_MOUSE; sp|Q8BZN6-3|DOC10_MOUSE; sp|Q8BZN6-2|DOC10_MOUSE	Dedicator of cytokinesis protein 10 OS=Mus musculus GN=Dock10 PE=1 SV=1; Dedicator of cytokinesis protein 10 OS=Mus musculus GN=Dock10 PE=1 SV=1; Dedicator of cytokinesis protein 10 OS=Mus musculus GN=Dock10 PE=1 SV=1; Dedicator of cytokinesis protein 10 OS=Mus musculus GN=Dock10 PE=1 SV=3; Isoform 3 of Dedicator of cytokinesis protein 10 OS=Mus musculus GN=Dock10; Isoform 2 of Dedicator of cytok…	887	99	99	KNLLNVDKI				0.0053611	1055.64	528.827	1055.63	528.824	2	2	4.1.1.1464.8	12	1	20.1381	479.63	478.96	20.12	0.18	1135.3	1	1	TRUE	1
411.001	183	183	tr|F8VQD1|F8VQD1_MOUSE; tr|F6THL5|F6THL5_MOUSE; tr|E9Q7L3|E9Q7L3_MOUSE; tr|E9Q7L2|E9Q7L2_MOUSE; tr|E9Q4Y5|E9Q4Y5_MOUSE; tr|D6RIL0|D6RIL0_MOUSE; tr|D6RI94|D6RI94_MOUSE; tr|D3Z3R4|D3Z3R4_MOUSE; tr|D3Z1W6|D3Z1W6_MOUSE; tr|D3Z1N4|D3Z1N4_MOUSE; tr|D3YYF2|D3YYF2_MOUSE; sp|Q8BSQ9|PB1_MOUSE; sp|Q8BSQ9-2|PB1_MOUSE	Protein polybromo-1 OS=Mus musculus GN=Pbrm1 PE=1 SV=1; Protein polybromo-1 (Fragment) OS=Mus musculus GN=Pbrm1 PE=1 SV=1; Protein polybromo-1 OS=Mus musculus GN=Pbrm1 PE=1 SV=1; Protein polybromo-1 OS=Mus musculus GN=Pbrm1 PE=1 SV=1; Protein polybromo-1 OS=Mus musculus GN=Pbrm1 PE=1 SV=1; Protein polybromo-1 OS=Mus musculus GN=Pbrm1 PE=1 SV=1; Protein polybromo-1 OS=Mus musculus GN=Pbrm1 PE=1 SV…	620	99	99	SQVYNDAHI				0.00538146	1045.49	523.751	1045.48	523.749	2	2	2.1.1.1130.4	11	1	14.8305	996.42	983.91	14.85	0.18	2250.05	1	1	TRUE	1
414.001	184	184	tr|A2A547|A2A547_MOUSE; sp|P84099|RL19_MOUSE	Ribosomal protein L19 OS=Mus musculus GN=Rpl19 PE=3 SV=1; 60S ribosomal protein L19 OS=Mus musculus GN=Rpl19 PE=1 SV=1	86	78.2	78.16	RMPEKVTWM				0.00741855	1176.59	589.3	1176.58	589.296	2	1	4.1.1.1472.9	9	1	20.622	592.71	272.18	20.78	0.36	777.641	0.3803	0.3803	FALSE	1
414.002	184					78.2	23.71	RLAMLGAETCI				-0.0137108	1176.59	589.3	1176.6	589.307	2	1	4.1.1.1471.8	8	0.9704	20.5596	592.71	133.39	20.78	0.36	449.64	1	1	TRUE	0
412.001	184	184	tr|A2A547|A2A547_MOUSE; sp|P84099|RL19_MOUSE	Ribosomal protein L19 OS=Mus musculus GN=Rpl19 PE=3 SV=1; 60S ribosomal protein L19 OS=Mus musculus GN=Rpl19 PE=1 SV=1	86	99	91.99	RMPEKVTWM	Oxidation(M)@9			0.00530178	1192.58	597.297	1192.57	597.294	2	2	4.1.1.1379.13	10	0.1765	15.1523	752.52	628.3	15.24	0.3	1925.33	0.4829	0.4829	TRUE	1
413.001	184	184	tr|A2A547|A2A547_MOUSE; sp|P84099|RL19_MOUSE	Ribosomal protein L19 OS=Mus musculus GN=Rpl19 PE=3 SV=1; 60S ribosomal protein L19 OS=Mus musculus GN=Rpl19 PE=1 SV=1	86	96.3	96.28	RMPEKVTWM	Dioxidation(W)@8; Oxidation(M)@9			0.00997937	1224.57	613.294	1224.56	613.289	2	1	4.1.1.1359.18	11	0.0023	13.9588	213.17	206.77	13.97	0.36	1168.31	0.1368	0.1368	FALSE	1
415.001	185	185	sp|Q9R007|CLC5A_MOUSE; sp|Q9R007-2|CLC5A_MOUSE; sp|Q9R007-1|CLC5A_MOUSE	C-type lectin domain family 5 member A OS=Mus musculus GN=Clec5a PE=1 SV=2; Isoform 2 of C-type lectin domain family 5 member A OS=Mus musculus GN=Clec5a; Isoform 1 of C-type lectin domain family 5 member A OS=Mus musculus GN=Clec5a	124	99	98.65	AGIENYFIGL				0.00155804	1095.56	548.788	1095.56	548.787	2	2	1.1.1.2426.4	10	1	51.4011	358.46	336.82	51.43	0.18	771.805	1	1	TRUE	1
416.001	186	186	sp|Q8CJF7|ELYS_MOUSE	Protein ELYS OS=Mus musculus GN=Ahctf1 PE=1 SV=1	946	99	95.86	TSVENHEFL				0.00581282	1074.5	538.259	1074.5	538.256	2	3	3.1.1.1375.15	11	1	20.1986	1756.76	1698.22	20.22	0.18	2628.25	1	1	TRUE	1
417.001	187	187	tr|Q5U4H9|Q5U4H9_MOUSE; tr|J3QND8|J3QND8_MOUSE; tr|E9Q2H3|E9Q2H3_MOUSE; tr|E9Q8Q4|E9Q8Q4_MOUSE; tr|E9PZ59|E9PZ59_MOUSE; tr|E9PWU9|E9PWU9_MOUSE; tr|E9PVM8|E9PVM8_MOUSE	Nuclear receptor coactivator 4 OS=Mus musculus GN=Ncoa4 PE=2 SV=1; Uncharacterized protein OS=Mus musculus GN=Gm6768 PE=4 SV=1; Protein Ncoa4 (Fragment) OS=Mus musculus GN=Ncoa4 PE=4 SV=1; Protein Ncoa4 OS=Mus musculus GN=Ncoa4 PE=4 SV=1; Protein Ncoa4 (Fragment) OS=Mus musculus GN=Ncoa4 PE=4 SV=1; Protein Ncoa4 (Fragment) OS=Mus musculus GN=Ncoa4 PE=4 SV=1; Protein Ncoa4 (Fragment) OS=Mus muscul…	9	99	99	GCYSNRETL	Dioxidation(C)@2	Dioxidation(C)@10		-0.0157226	1073.43	537.722	1073.44	537.73	2	2	2.1.1.1168.5	12	0.0351	17.1057	625.97	601.77	17.09	0.18	1132.24	1	1	TRUE	1
418.001	187	187	tr|Q5U4H9|Q5U4H9_MOUSE; tr|J3QND8|J3QND8_MOUSE; tr|E9Q2H3|E9Q2H3_MOUSE	Nuclear receptor coactivator 4 OS=Mus musculus GN=Ncoa4 PE=2 SV=1; Uncharacterized protein OS=Mus musculus GN=Gm6768 PE=4 SV=1; Protein Ncoa4 (Fragment) OS=Mus musculus GN=Ncoa4 PE=4 SV=1	165	23.4	23.43	HLMAHASSSSI				-0.141542	1139.4	570.706	1139.54	570.777	2	1	3.1.1.1670.10	8	0.3198	35.8969	210.97	202.51	35.91	0.18	470.719	1	1	TRUE	1
419.001	188	188	tr|H3BLL4|H3BLL4_MOUSE; tr|D3Z5X4|D3Z5X4_MOUSE; tr|D3YWG1|D3YWG1_MOUSE; tr|B2M1R6|B2M1R6_MOUSE; sp|P61979|HNRPK_MOUSE; sp|P61979-3|HNRPK_MOUSE; sp|P61979-2|HNRPK_MOUSE	Heterogeneous nuclear ribonucleoprotein K OS=Mus musculus GN=Hnrnpk PE=1 SV=1; Uncharacterized protein OS=Mus musculus GN=Gm7964 PE=4 SV=1; Uncharacterized protein OS=Mus musculus GN=Gm7964 PE=4 SV=1; Heterogeneous nuclear ribonucleoprotein K OS=Mus musculus GN=Hnrnpk PE=2 SV=1; Heterogeneous nuclear ribonucleoprotein K OS=Mus musculus GN=Hnrnpk PE=1 SV=1; Isoform 3 of Heterogeneous nuclear ribon…	373	99	99	DQIQNAQYL				0.0064854	1091.53	546.773	1091.52	546.77	2	2	3.1.1.1416.16	10	1	22.6565	1645.58	652.73	22.79	0.24	1147.91	1	1	TRUE	1
420.001	189	189	tr|Q5SU48|Q5SU48_MOUSE; sp|Q7TN98|CPEB4_MOUSE; sp|Q7TN98-5|CPEB4_MOUSE; sp|Q7TN98-4|CPEB4_MOUSE; sp|Q7TN98-3|CPEB4_MOUSE; sp|Q7TN98-2|CPEB4_MOUSE	Cytoplasmic polyadenylation element-binding protein 4 OS=Mus musculus GN=Cpeb4 PE=1 SV=1; Cytoplasmic polyadenylation element-binding protein 4 OS=Mus musculus GN=Cpeb4 PE=1 SV=1; Isoform 5 of Cytoplasmic polyadenylation element-binding protein 4 OS=Mus musculus GN=Cpeb4; Isoform 4 of Cytoplasmic polyadenylation element-binding protein 4 OS=Mus musculus GN=Cpeb4; Isoform 3 of Cytoplasmic polyaden…	265	99	99	SAAFNQLPHL				0.00593992	1096.57	549.293	1096.57	549.291	2	2	4.1.1.1647.12	12	1	30.9593	157.83	134.72	31.05	0.6	755.113	1	1	TRUE	1
421.001	190	190	tr|A2ANL9|A2ANL9_MOUSE; sp|Q9WTS4|TEN1_MOUSE; sp|Q3UHK6|TEN4_MOUSE; sp|Q3UHK6-4|TEN4_MOUSE; sp|Q3UHK6-3|TEN4_MOUSE; sp|Q3UHK6-2|TEN4_MOUSE	Teneurin-1 OS=Mus musculus GN=Tenm1 PE=4 SV=1; Teneurin-1 OS=Mus musculus GN=Tenm1 PE=1 SV=1; Teneurin-4 OS=Mus musculus GN=Tenm4 PE=1 SV=2; Isoform 4 of Teneurin-4 OS=Mus musculus GN=Tenm4; Isoform 3 of Teneurin-4 OS=Mus musculus GN=Tenm4; Isoform 2 of Teneurin-4 OS=Mus musculus GN=Tenm4	2550	99	99	AAILNNAHYL				0.00750177	1098.59	550.302	1098.58	550.298	2	2	4.1.1.1541.8	14	1	24.6482	811	805.12	24.62	0.18	1617.29	1	1	TRUE	1
423.001	191	191	sp|P97313|PRKDC_MOUSE; sp|P97313-2|PRKDC_MOUSE	DNA-dependent protein kinase catalytic subunit OS=Mus musculus GN=Prkdc PE=1 SV=3; Isoform 2 of DNA-dependent protein kinase catalytic subunit OS=Mus musculus GN=Prkdc	620	99	98.09	SALINLVEF				0.00279406	1004.56	503.286	1004.55	503.284	2	3	1.1.1.2426.2	11	1	51.3861	390.63	360.6	51.37	0.12	949.465	1	1	TRUE	1
424.001	191	191	sp|P97313|PRKDC_MOUSE	DNA-dependent protein kinase catalytic subunit OS=Mus musculus GN=Prkdc PE=1 SV=3	3108	23.4	23.35	IQIFMQNY				0.0377993	1055.55	528.782	1055.51	528.763	2	1	4.1.1.1440.7	8	0.9608	18.7503	1100.14	878.65	18.8	0.18	1988.56	1	1	TRUE	1
425.001	192	192	sp|P49813|TMOD1_MOUSE	Tropomodulin-1 OS=Mus musculus GN=Tmod1 PE=2 SV=2	153	99	99	SSIVNKEGL				0.00511223	945.518	473.766	945.513	473.764	2	4	2.1.1.1126.9	15	1	14.5896	11379	9509.98	14.63	0.18	27756.7	1	0.9284	TRUE	1
426.001	192	192	sp|P49813|TMOD1_MOUSE	Tropomodulin-1 OS=Mus musculus GN=Tmod1 PE=2 SV=2	155	19	18.96	IVNKEGL				0.0036173	771.453	386.734	771.449	386.732	2	1	2.1.1.1126.2	8	1	14.5721	877.62	622.84	14.63	0.18	1447.44	1	0.0716	FALSE	1
428.001	193	193	tr|B1ASK8|B1ASK8_MOUSE; tr|B0QZM2|B0QZM2_MOUSE; tr|B0QZM1|B0QZM1_MOUSE; sp|Q6P073|UB2J2_MOUSE	Ubiquitin-conjugating enzyme E2 J2 OS=Mus musculus GN=Ube2j2 PE=4 SV=1; Ubiquitin-conjugating enzyme E2 J2 (Fragment) OS=Mus musculus GN=Ube2j2 PE=4 SV=1; Ubiquitin-conjugating enzyme E2 J2 OS=Mus musculus GN=Ube2j2 PE=4 SV=1; Ubiquitin-conjugating enzyme E2 J2 OS=Mus musculus GN=Ube2j2 PE=1 SV=1	133	68	67.95	FMVEKGPTL				0.00702226	1020.54	511.276	1020.53	511.273	2	1	4.1.1.1514.7	9	1	23.0189	739.3	551.78	23.12	0.18	1354.21	0.3719	0.3719	FALSE	1
427.001	193	193	tr|B1ASK8|B1ASK8_MOUSE; tr|B0QZM2|B0QZM2_MOUSE; tr|B0QZM1|B0QZM1_MOUSE; sp|Q6P073|UB2J2_MOUSE	Ubiquitin-conjugating enzyme E2 J2 OS=Mus musculus GN=Ube2j2 PE=4 SV=1; Ubiquitin-conjugating enzyme E2 J2 (Fragment) OS=Mus musculus GN=Ube2j2 PE=4 SV=1; Ubiquitin-conjugating enzyme E2 J2 OS=Mus musculus GN=Ube2j2 PE=4 SV=1; Ubiquitin-conjugating enzyme E2 J2 OS=Mus musculus GN=Ube2j2 PE=1 SV=1	133	99	99	FMVEKGPTL	Oxidation(M)@2			0.00710276	1036.53	519.274	1036.53	519.27	2	2	4.1.1.1470.7	14	0.1765	20.497	1248.68	1030.93	20.54	0.18	2061.56	0.6281	0.6281	TRUE	1
430.001	194	194	tr|E9Q447|E9Q447_MOUSE; tr|A3KGU7|A3KGU7_MOUSE; tr|A3KGU5|A3KGU5_MOUSE; sp|P16546|SPTN1_MOUSE; sp|P16546-2|SPTN1_MOUSE	Spectrin alpha chain, non-erythrocytic 1 OS=Mus musculus GN=Sptan1 PE=1 SV=1; Spectrin alpha chain, non-erythrocytic 1 OS=Mus musculus GN=Sptan1 PE=1 SV=1; Spectrin alpha chain, non-erythrocytic 1 OS=Mus musculus GN=Sptan1 PE=1 SV=1; Spectrin alpha chain, non-erythrocytic 1 OS=Mus musculus GN=Sptan1 PE=1 SV=4; Isoform 2 of Spectrin alpha chain, non-erythrocytic 1 OS=Mus musculus GN=Sptan1	381	97.5	97.48	KALINADE	Dehydrated(E)@8			0.00624595	854.456	428.235	854.45	428.232	2	2	4.1.1.1516.4	12	0.002	23.1317	663.45	629.25	23.17	0.18	1720.74	1	0.169	FALSE	1
431.001	194	194	tr|E9Q447|E9Q447_MOUSE; tr|A3KGU7|A3KGU7_MOUSE; tr|A3KGU5|A3KGU5_MOUSE; sp|P16546|SPTN1_MOUSE; sp|P16546-2|SPTN1_MOUSE	Spectrin alpha chain, non-erythrocytic 1 OS=Mus musculus GN=Sptan1 PE=1 SV=1; Spectrin alpha chain, non-erythrocytic 1 OS=Mus musculus GN=Sptan1 PE=1 SV=1; Spectrin alpha chain, non-erythrocytic 1 OS=Mus musculus GN=Sptan1 PE=1 SV=1; Spectrin alpha chain, non-erythrocytic 1 OS=Mus musculus GN=Sptan1 PE=1 SV=4; Isoform 2 of Spectrin alpha chain, non-erythrocytic 1 OS=Mus musculus GN=Sptan1	381	96.5	96.53	KALINADEL	Dehydrated(E)@8			0.00561702	967.539	484.777	967.534	484.774	2	2	4.1.1.1516.9	13	0.002	23.1442	645.14	639.13	23.17	0.18	1928.99	0.1977	0.1643	FALSE	1
429.001	194	194	tr|E9Q447|E9Q447_MOUSE; tr|A3KGU7|A3KGU7_MOUSE; tr|A3KGU5|A3KGU5_MOUSE; sp|P16546|SPTN1_MOUSE; sp|P16546-2|SPTN1_MOUSE	Spectrin alpha chain, non-erythrocytic 1 OS=Mus musculus GN=Sptan1 PE=1 SV=1; Spectrin alpha chain, non-erythrocytic 1 OS=Mus musculus GN=Sptan1 PE=1 SV=1; Spectrin alpha chain, non-erythrocytic 1 OS=Mus musculus GN=Sptan1 PE=1 SV=1; Spectrin alpha chain, non-erythrocytic 1 OS=Mus musculus GN=Sptan1 PE=1 SV=4; Isoform 2 of Spectrin alpha chain, non-erythrocytic 1 OS=Mus musculus GN=Sptan1	381	99	50.97	KALINADEL				0.00744248	985.552	493.783	985.544	493.779	2	4	4.1.1.1515.8	13	1	23.0815	4738.4	3388.02	23.17	0.18	5247.94	1.4523	1.2069	FALSE	1
432.001	195	195	sp|Q8K4F6|NSUN5_MOUSE	Probable 28S rRNA (cytosine-C(5))-methyltransferase OS=Mus musculus GN=Nsun5 PE=2 SV=2	235	49.4	49.42	AAPGNKTSYI				0.00605401	1020.53	511.272	1020.52	511.269	2	1	2.1.1.1100.9	9	1	13.0396	742.52	645.72	13	0.18	1249.11	1	0.5241	TRUE	1
433.001	195	195	sp|Q8K4F6|NSUN5_MOUSE	Probable 28S rRNA (cytosine-C(5))-methyltransferase OS=Mus musculus GN=Nsun5 PE=2 SV=2	237	98.7	98.71	PGNKTSYI				0.00447593	878.454	440.234	878.45	440.232	2	2	2.1.1.1099.2	13	1	12.9576	674.14	649.92	13	0.18	1391.47	1	0.4759	FALSE	1
434.001	196	196	sp|Q91XS1|MTMR4_MOUSE; sp|Q91XS1-2|MTMR4_MOUSE	Myotubularin-related protein 4 OS=Mus musculus GN=Mtmr4 PE=1 SV=1; Isoform 2 of Myotubularin-related protein 4 OS=Mus musculus GN=Mtmr4	347	99	99	HAIRNSFQYL				0.00510845	1247.65	624.83	1247.64	624.828	2	2	4.1.1.1477.12	11	1	20.9312	383.76	375.3	20.95	0.18	1056.61	1	1	TRUE	1
435.001	197	197	sp|Q7TT50|MRCKB_MOUSE	Serine/threonine-protein kinase MRCK beta OS=Mus musculus GN=Cdc42bpb PE=1 SV=2	577	40.1	40.14	FSELNERM	Oxidation(M)@8			0.0391799	1040.5	521.257	1040.46	521.237	2	1	3.1.1.1409.12	10	0.1696	22.2244	546.25	479.59	22.26	0.18	1040.18	1	1	TRUE	1
436.001	197	197	sp|Q7TT50|MRCKB_MOUSE	Serine/threonine-protein kinase MRCK beta OS=Mus musculus GN=Cdc42bpb PE=1 SV=2	1247	98.8	98.78	AAIVDGDRI				0.00724435	928.505	465.26	928.498	465.256	2	5	3.1.1.1310.4	14	1	16.3147	2660.32	2528.78	16.33	0.12	6111.43	1	0.8117	TRUE	1
437.001	197	197	sp|Q7TT50|MRCKB_MOUSE	Serine/threonine-protein kinase MRCK beta OS=Mus musculus GN=Cdc42bpb PE=1 SV=2	1248	17.7	8.036	AIVDGDRI				0.0109719	857.472	429.743	857.461	429.738	2	2	3.1.1.1312.2	9	1	16.3988	209.09	201.68	16.33	0.36	475.596	1	0.0638	FALSE	1
441.001	198	198	sp|Q8BG67|EFR3A_MOUSE; sp|Q8BG67-2|EFR3A_MOUSE	Protein EFR3 homolog A OS=Mus musculus GN=Efr3a PE=1 SV=1; Isoform 2 of Protein EFR3 homolog A OS=Mus musculus GN=Efr3a	579	81.9	81.89	SAIINEDN	Dehydrated(D)@7			0.00819112	856.401	429.208	856.393	429.204	2	1	3.1.1.1446.8	10	0.0023	24.4398	178.65	171.11	24.42	0.24	761.865	1	0.0468	FALSE	1
440.001	198	198	sp|Q8BG67|EFR3A_MOUSE; sp|Q8BG67-2|EFR3A_MOUSE	Protein EFR3 homolog A OS=Mus musculus GN=Efr3a PE=1 SV=1; Isoform 2 of Protein EFR3 homolog A OS=Mus musculus GN=Efr3a	579	98.9	98.93	SAIINEDNL				0.00658003	987.494	494.754	987.487	494.751	2	4	3.1.1.1445.14	15	1	24.3944	3634.79	3305.66	24.42	0.18	6661.51	1	0.9532	TRUE	1
442.001	199	199	sp|Q6PAC3|DCA13_MOUSE	DDB1- and CUL4-associated factor 13 OS=Mus musculus GN=Dcaf13 PE=2 SV=2	290	97.7	97.67	YSPTGKEFV				0.0045977	1026.51	514.261	1026.5	514.258	2	1	3.1.1.1325.4	12	1	17.1948	2595.33	1372.8	17.29	0.12	1531.3	1	0.8208	TRUE	1
442.002	199					97.7	31.93	GTPCPGTQLGP				0.026379	1026.51	514.261	1026.48	514.247	2	1	3.1.1.1338.6	5	0.99	17.9614	2595.33	63.96	17.29	0.12	291.953	1	1	TRUE	0
443.001	199	199	sp|Q6PAC3|DCA13_MOUSE	DDB1- and CUL4-associated factor 13 OS=Mus musculus GN=Dcaf13 PE=2 SV=2	292	67.4	52.36	PTGKEFV				0.00376324	776.411	389.213	776.407	389.211	2	2	3.1.1.1327.2	9	1	17.2986	566.68	551.66	17.29	0.12	1230.35	1	0.1792	FALSE	1
444.001	200	200	tr|Q3TWH3|Q3TWH3_MOUSE	MCG12570 OS=Mus musculus GN=Pnrc1 PE=2 SV=1	167	98.8	98.81	SQLVHGIHL				0.00775711	1002.57	502.292	1002.56	502.288	2	2	4.1.1.1470.6	10	1	20.4945	334.58	292.78	20.54	0.18	870.341	1	1	TRUE	1
445.001	201	201	sp|Q8BH24|TM9S4_MOUSE	Transmembrane 9 superfamily member 4 OS=Mus musculus GN=Tm9sf4 PE=2 SV=1	24	98.8	98.82	FYVPGVAPINFHQND				0.00306954	1716.83	859.422	1716.83	859.42	2	1	5.1.1.2034.9	11	1	37.3298	143.29	136.95	37.34	0.24	791.346	1	1	TRUE	1
447.001	202	202	sp|Q78PG9|CCD25_MOUSE	Coiled-coil domain-containing protein 25 OS=Mus musculus GN=Ccdc25 PE=1 SV=1	187	99	94.48	SSLMKVENM	Oxidation(M)@4			0.0094265	1053.49	527.754	1053.48	527.749	2	2	3.1.1.1273.9	10	0.1765	14.0769	262.74	241.21	14.05	0.18	636.135	1	1	TRUE	1
449.001	203	203	tr|Q8CHB6|Q8CHB6_MOUSE; tr|Q5RIM6|Q5RIM6_MOUSE; tr|F7C134|F7C134_MOUSE; tr|E9Q9Y2|E9Q9Y2_MOUSE; tr|E9Q2B2|E9Q2B2_MOUSE; sp|Q60974|NCOR1_MOUSE; sp|Q60974-2|NCOR1_MOUSE	MKIAA1047 protein (Fragment) OS=Mus musculus GN=Ncor1 PE=2 SV=1; Nuclear receptor co-repressor 1, isoform CRA_a OS=Mus musculus GN=Ncor1 PE=4 SV=1; Nuclear receptor corepressor 1 (Fragment) OS=Mus musculus GN=Ncor1 PE=1 SV=1; Nuclear receptor corepressor 1 OS=Mus musculus GN=Ncor1 PE=1 SV=1; Nuclear receptor corepressor 1 OS=Mus musculus GN=Ncor1 PE=1 SV=1; Nuclear receptor corepressor 1 OS=Mus m…	881	60.8	60.75	YAMENTRQTI				0.00515057	1225.58	613.798	1225.58	613.795	2	1	2.1.1.1136.19	8	1	15.2131	109.28	103.56	15.16	0.24	441.988	0.3453	0.3453	FALSE	1
448.001	203	203	tr|Q8CHB6|Q8CHB6_MOUSE; tr|Q5RIM6|Q5RIM6_MOUSE; tr|F7C134|F7C134_MOUSE; tr|E9Q9Y2|E9Q9Y2_MOUSE; tr|E9Q2B2|E9Q2B2_MOUSE; sp|Q60974|NCOR1_MOUSE; sp|Q60974-2|NCOR1_MOUSE	MKIAA1047 protein (Fragment) OS=Mus musculus GN=Ncor1 PE=2 SV=1; Nuclear receptor co-repressor 1, isoform CRA_a OS=Mus musculus GN=Ncor1 PE=4 SV=1; Nuclear receptor corepressor 1 (Fragment) OS=Mus musculus GN=Ncor1 PE=1 SV=1; Nuclear receptor corepressor 1 OS=Mus musculus GN=Ncor1 PE=1 SV=1; Nuclear receptor corepressor 1 OS=Mus musculus GN=Ncor1 PE=1 SV=1; Nuclear receptor corepressor 1 OS=Mus m…	881	99	99	YAMENTRQTI	Oxidation(M)@3			0.00486485	1241.58	621.795	1241.57	621.793	2	2	2.1.1.1074.7	13	0.1765	11.4794	207.16	200.05	11.5	0.12	563.292	0.6547	0.6547	TRUE	1
450.001	204	204	sp|O35286|DHX15_MOUSE	Putative pre-mRNA-splicing factor ATP-dependent RNA helicase DHX15 OS=Mus musculus GN=Dhx15 PE=1 SV=2	617	90	84.74	FAHIDGDHL				0.00768694	1023.49	512.75	1023.48	512.746	2	2	3.1.1.1318.14	13	1	16.7887	1765.79	1645.04	16.81	0.12	3365.14	1	0.5249	TRUE	1
451.001	204	204	sp|O35286|DHX15_MOUSE	Putative pre-mRNA-splicing factor ATP-dependent RNA helicase DHX15 OS=Mus musculus GN=Dhx15 PE=1 SV=2	618	88.8	88.76	AHIDGDHL				0.00804665	876.417	439.216	876.409	439.212	2	1	3.1.1.1318.7	10	1	16.7711	1004.37	891.17	16.81	0.12	2024.12	1	0.2985	FALSE	1
451.002	204					88.8	88.76	AHIDGDHI				0.00804665	876.417	439.216	876.409	439.212	2	1	3.1.1.1318.7	10	1	16.7711	1004.37	891.17	16.81	0.12	2024.12	1	1	TRUE	0
452.001	204	204	sp|O35286|DHX15_MOUSE	Putative pre-mRNA-splicing factor ATP-dependent RNA helicase DHX15 OS=Mus musculus GN=Dhx15 PE=1 SV=2	619	56	55.99	HIDGDHL				0.00560966	805.378	403.696	805.372	403.693	2	1	3.1.1.1319.6	9	1	16.8288	594.04	560.86	16.81	0.12	1241.68	1	0.1766	FALSE	1
452.002	204					56	55.99	HIDGDHI				0.00560966	805.378	403.696	805.372	403.693	2	1	3.1.1.1319.6	9	1	16.8288	594.04	560.86	16.81	0.12	1241.68	1	1	TRUE	0
453.001	205	205	sp|Q9D554|SF3A3_MOUSE	Splicing factor 3A subunit 3 OS=Mus musculus GN=Sf3a3 PE=2 SV=2	235	98.5	98.53	SALTHAGAHL				0.00162618	976.511	489.263	976.509	489.262	2	2	2.1.1.1082.9	12	1	11.9494	212.02	211.18	11.98	0.18	1139.59	1	0.8016	TRUE	1
454.001	205	205	sp|Q9D554|SF3A3_MOUSE	Splicing factor 3A subunit 3 OS=Mus musculus GN=Sf3a3 PE=2 SV=2	237	25.7	25.69	LTHAGAHL				-0.00241277	818.438	410.226	818.44	410.227	2	1	2.1.1.1082.2	6	0.99	11.9319	52.49	42.32	11.98	0.18	152.419	1	0.1984	FALSE	1
455.001	206	206	sp|O35127|C10_MOUSE	Protein C10 OS=Mus musculus GN=Grcc10 PE=2 SV=1	28	89.4	89.36	SAPENAVRM	Oxidation(M)@9			0.00161405	989.462	495.738	989.46	495.737	2	2	2.1.1.1040.3	11	0.1765	9.42285	738.89	707.77	9.41	0.18	1665.44	1	0.0355	FALSE	1
456.001	206	206	sp|O35127|C10_MOUSE	Protein C10 OS=Mus musculus GN=Grcc10 PE=2 SV=1	29	83.9	83.89	APENAVRM				0.00457027	886.438	444.226	886.433	444.224	2	2	2.1.1.1096.5	11	1	12.7809	1882.9	1048.86	12.89	0.18	3100.12	1	0.0904	FALSE	1
458.001	206	206	sp|O35127|C10_MOUSE	Protein C10 OS=Mus musculus GN=Grcc10 PE=2 SV=1	30	76.8	73.07	PENAVRM				0.00390329	815.4	408.707	815.396	408.705	2	4	2.1.1.1096.4	11	1	12.7784	17529.8	9218.24	12.89	0.18	15970.4	0.9626	0.8414	TRUE	1
457.001	206	206	sp|O35127|C10_MOUSE	Protein C10 OS=Mus musculus GN=Grcc10 PE=2 SV=1	30	82.9	82.92	PENAVRM	Oxidation(M)@7			0.00557071	831.396	416.705	831.391	416.703	2	2	2.1.1.1040.2	10	0.1765	9.41535	681.95	679.55	9.41	0.18	1423	0.0374	0.0327	FALSE	1
459.001	207	207	tr|Q4FJZ2|Q4FJZ2_MOUSE; tr|G3UXF0|G3UXF0_MOUSE; sp|Q60960|IMA5_MOUSE; sp|O35345|IMA7_MOUSE	Importin subunit alpha OS=Mus musculus GN=Kpna6 PE=2 SV=1; Importin subunit alpha-5 (Fragment) OS=Mus musculus GN=Kpna1 PE=4 SV=1; Importin subunit alpha-5 OS=Mus musculus GN=Kpna1 PE=1 SV=2; Importin subunit alpha-7 OS=Mus musculus GN=Kpna6 PE=1 SV=2	471	98.6	98.58	YGLDKIEFL				0.0500046	1096.63	549.322	1096.58	549.297	2	2	3.1.1.1745.2	10	0.9231	40.261	107.13	23.7	40.5	0.24	109.245	1	1	TRUE	1
460.001	208	208	sp|P08003|PDIA4_MOUSE	Protein disulfide-isomerase A4 OS=Mus musculus GN=Pdia4 PE=1 SV=3	123	98.6	97.04	SKFDVSGYPTI				0.00596201	1212.61	607.312	1212.6	607.309	2	2	4.1.1.1595.14	11	1	27.8291	338.49	332.51	27.85	0.3	1478.14	1	1	TRUE	1
461.001	209	209	tr|F8WGX5|F8WGX5_MOUSE; sp|Q6PNC0|DMXL1_MOUSE	DmX-like protein 1 OS=Mus musculus GN=Dmxl1 PE=1 SV=1; DmX-like protein 1 OS=Mus musculus GN=Dmxl1 PE=1 SV=1	2870	98.5	98.48	VAPANSLVHAF				0.00418081	1124.6	563.308	1124.6	563.306	2	1	4.1.1.1583.11	10	1	27.0978	373.94	207.89	27.19	0.18	606.511	1	1	TRUE	1
462.001	210	210	sp|Q9CZX8|RS19_MOUSE	40S ribosomal protein S19 OS=Mus musculus GN=Rps19 PE=1 SV=3	119	35.8	35.78	GGRKLTPQGQRDLDRIAGQVAAANKKH				0.0334711	2884.62	577.931	2884.59	577.924	5	1	4.1.1.1404.7	9	1	16.6438	212.96	169.92	16.74	0.48	1217.85	1	0.7642	TRUE	1
463.001	210	210	sp|Q9CZX8|RS19_MOUSE	40S ribosomal protein S19 OS=Mus musculus GN=Rps19 PE=1 SV=3	139	85.2	85.17	AAANKKH				0.00659006	738.42	370.217	738.414	370.214	2	6	4.1.1.1996.2	11	1	51.6104	65.71	61.72	51.41	0.85	274.754	1	0.2358	FALSE	1
464.001	211	211	sp|P62192|PRS4_MOUSE	26S protease regulatory subunit 4 OS=Mus musculus GN=Psmc1 PE=1 SV=1	77	96.9	96.87	EFIRNQEQM	Oxidation(M)@9			0.00300343	1209.55	605.781	1209.54	605.78	2	2	2.1.1.1069.3	12	0.1765	11.1696	243.75	225.48	11.2	0.12	940.763	1	0.534	TRUE	1
465.001	211	211	sp|P62192|PRS4_MOUSE	26S protease regulatory subunit 4 OS=Mus musculus GN=Psmc1 PE=1 SV=1	78	89.1	89.13	FIRNQEQM				0.00437833	1064.51	533.263	1064.51	533.261	2	2	2.1.1.1083.19	9	1	12.0346	212.68	211.45	11.99	0.18	713.553	1	0.466	FALSE	1
466.001	211	211	sp|P62192|PRS4_MOUSE	26S protease regulatory subunit 4 OS=Mus musculus GN=Psmc1 PE=1 SV=1	237	55.8	55.83	KAVANQTSATF				0.00320159	1136.59	569.3	1136.58	569.299	2	1	2.1.1.1089.10	9	1	12.3948	178.33	174.04	12.4	0.12	552.189	1	1	TRUE	1
467.001	212	212	tr|A2A6P4|A2A6P4_MOUSE	Protein Fam104a OS=Mus musculus GN=Fam104a PE=4 SV=1	130	98.4	63.44	SGPESSLSHTI				0.0118704	1113.54	557.778	1113.53	557.772	2	2	3.1.1.1322.13	8	1	17.0265	102.2	100.53	16.99	0.48	326.761	1	1	TRUE	1
468.001	213	213	sp|Q8VI84|NOC3L_MOUSE	Nucleolar complex protein 3 homolog OS=Mus musculus GN=Noc3l PE=2 SV=2	222	98.4	98.38	SAILSDPESHI				0.00923168	1167.59	584.801	1167.58	584.796	2	4	3.1.1.1415.17	11	1	22.5985	1722.9	1402.08	22.67	0.18	2461.32	1	1	TRUE	1
469.001	214	214	tr|G3UYK5|G3UYK5_MOUSE; sp|P28076|PSB9_MOUSE	Proteasome subunit beta type-9 (Fragment) OS=Mus musculus GN=Psmb9 PE=3 SV=4; Proteasome subunit beta type-9 OS=Mus musculus GN=Psmb9 PE=1 SV=1	21	98.3	98.33	TAVVNRVFDKL				-0.00676747	1260.71	631.363	1260.72	631.367	2	1	4.1.1.1550.2	14	0.99	25.2016	68.805	68.805			391.754	1	1	TRUE	1
470.001	215	215	sp|Q5EG47|AAPK1_MOUSE	5'-AMP-activated protein kinase catalytic subunit alpha-1 OS=Mus musculus GN=Prkaa1 PE=1 SV=2	435	98.4	98.35	WKVVNPYYL				0.00397261	1180.63	591.323	1180.63	591.321	2	1	5.1.1.2003.7	12	1	35.4445	854.71	669.8	35.49	0.18	1519.21	1	1	TRUE	1
471.001	216	216	tr|B7ZNP0|B7ZNP0_MOUSE; tr|A0A087WR24|A0A087WR24_MOUSE; tr|A0A087WQK5|A0A087WQK5_MOUSE; sp|Q2HXL6|EDEM3_MOUSE	alpha-1,2-Mannosidase OS=Mus musculus GN=Edem3 PE=2 SV=1; alpha-1,2-Mannosidase OS=Mus musculus GN=Edem3 PE=3 SV=1; alpha-1,2-Mannosidase OS=Mus musculus GN=Edem3 PE=3 SV=1; ER degradation-enhancing alpha-mannosidase-like protein 3 OS=Mus musculus GN=Edem3 PE=1 SV=2	583	99	99	FMATNPEHL	Oxidation(M)@2			0.00916707	1074.49	538.252	1074.48	538.247	2	1	3.1.1.1311.8	13	0.1765	16.3867	362.35	276	16.45	0.24	932.061	1	1	TRUE	1
472.001	217	217	tr|E9QKE4|E9QKE4_MOUSE; tr|A0A0A6YWM5|A0A0A6YWM5_MOUSE; sp|Q8BMG7|RBGPR_MOUSE; sp|Q8BMG7-2|RBGPR_MOUSE	Rab3 GTPase-activating protein non-catalytic subunit OS=Mus musculus GN=Rab3gap2 PE=1 SV=1; Rab3 GTPase-activating protein non-catalytic subunit OS=Mus musculus GN=Rab3gap2 PE=4 SV=1; Rab3 GTPase-activating protein non-catalytic subunit OS=Mus musculus GN=Rab3gap2 PE=1 SV=2; Isoform 2 of Rab3 GTPase-activating protein non-catalytic subunit OS=Mus musculus GN=Rab3gap2	1288	98.3	97.86	FQVQDKEVL				0.00377595	1104.59	553.3	1104.58	553.298	2	2	3.1.1.1399.9	14	1	21.6333	767.08	752.76	21.6	0.18	1567.03	1	1	TRUE	1
473.001	218	218	sp|P51945|CCNG1_MOUSE	Cyclin-G1 OS=Mus musculus GN=Ccng1 PE=2 SV=2	124	98.2	98.21	SQYRFTVSDL				0.00813984	1214.6	608.308	1214.59	608.304	2	2	4.1.1.1633.12	14	1	30.1212	369.77	365.41	30.09	0.18	1112.57	1	1	TRUE	1
474.001	219	219	tr|A2A4Q0|A2A4Q0_MOUSE; sp|P61358|RL27_MOUSE	60S ribosomal protein L27 (Fragment) OS=Mus musculus GN=Rpl27 PE=3 SV=1; 60S ribosomal protein L27 OS=Mus musculus GN=Rpl27 PE=1 SV=2	44	98.2	98.16	KTVVNKDVF				0.00800949	1048.6	525.307	1048.59	525.303	2	4	3.1.1.1267.5	14	1	13.7199	8498.3	4111.04	13.63	0.18	3499.79	1	1	TRUE	1
475.001	220	220	tr|F8WI64|F8WI64_MOUSE; tr|F6ZLN8|F6ZLN8_MOUSE; tr|D3Z5P1|D3Z5P1_MOUSE; tr|D3YUP0|D3YUP0_MOUSE; sp|Q0P5W1|VPS8_MOUSE; sp|Q0P5W1-3|VPS8_MOUSE; sp|Q0P5W1-2|VPS8_MOUSE	Vacuolar protein sorting-associated protein 8 homolog OS=Mus musculus GN=Vps8 PE=4 SV=2; Vacuolar protein sorting-associated protein 8 homolog (Fragment) OS=Mus musculus GN=Vps8 PE=4 SV=1; Vacuolar protein sorting-associated protein 8 homolog OS=Mus musculus GN=Vps8 PE=4 SV=1; Vacuolar protein sorting-associated protein 8 homolog OS=Mus musculus GN=Vps8 PE=4 SV=1; Vacuolar protein sorting-associa…	984	98.1	80.35	GVHVNQELL				0.00783082	1007.55	504.781	1007.54	504.777	2	4	3.1.1.1384.11	8	1	20.7258	1562.45	1068.03	20.81	0.18	1628.02	1	1	TRUE	1
476.001	221	221	tr|A2AWQ2|A2AWQ2_MOUSE; sp|Q8BK67|RCC2_MOUSE	Protein RCC2 (Fragment) OS=Mus musculus GN=Rcc2 PE=1 SV=1; Protein RCC2 OS=Mus musculus GN=Rcc2 PE=1 SV=1	125	98	82.22	AAYRNLGQNL				0.00814811	1118.59	560.303	1118.58	560.299	2	2	3.1.1.1331.6	16	1	17.5564	2788.26	2331.67	17.59	0.18	4274.28	1	1	TRUE	1
477.001	222	222	tr|F6Z4F8|F6Z4F8_MOUSE; tr|A2A7F7|A2A7F7_MOUSE; sp|Q9WU20|MTHR_MOUSE	Methylenetetrahydrofolate reductase (Fragment) OS=Mus musculus GN=Mthfr PE=3 SV=1; Methylenetetrahydrofolate reductase OS=Mus musculus GN=Mthfr PE=3 SV=1; Methylenetetrahydrofolate reductase OS=Mus musculus GN=Mthfr PE=2 SV=2	307	97.9	56.29	AAIRNYGIEL				0.0052128	1118.61	560.314	1118.61	560.311	2	3	4.1.1.1605.13	11	1	28.4305	1528.69	1464.34	28.45	0.18	3474.96	1	1	TRUE	1
478.001	223	223	sp|P62814|VATB2_MOUSE	V-type proton ATPase subunit B, brain isoform OS=Mus musculus GN=Atp6v1b2 PE=1 SV=1	388	97.9	94.99	IYPPINVLPSL				0.00300666	1224.71	613.365	1224.71	613.363	2	3	1.1.1.2416.4	9	1	50.7921	1168.86	589.33	51.01	0.36	895.171	1	1	TRUE	1
480.001	224	224	sp|Q8C3J5|DOCK2_MOUSE	Dedicator of cytokinesis protein 2 OS=Mus musculus GN=Dock2 PE=1 SV=3	992	92.3	92.34	SMVQNRVFL				0.00663898	1092.58	547.298	1092.57	547.295	2	2	4.1.1.1569.14	12	1	26.2681	2122.53	1637.18	26.17	0.18	3266.41	0.4375	0.4375	FALSE	1
479.001	224	224	sp|Q8C3J5|DOCK2_MOUSE	Dedicator of cytokinesis protein 2 OS=Mus musculus GN=Dock2 PE=1 SV=3	992	99	96.9	SMVQNRVFL	Oxidation(M)@2			0.00647534	1108.58	555.295	1108.57	555.292	2	4	4.1.1.1486.3	15	0.1765	21.4734	2729.31	2100.61	21.56	0.25	3680.54	0.5625	0.5625	TRUE	1
482.001	224	224	sp|Q8C3J5|DOCK2_MOUSE	Dedicator of cytokinesis protein 2 OS=Mus musculus GN=Dock2 PE=1 SV=3	1379	62.1	62.11	SQFPNAEKM				0.0128292	1050.49	526.254	1050.48	526.247	2	1	2.1.1.1141.14	9	1	15.5091	342.38	204.82	15.82	0.42	530.145	1	1	TRUE	1
483.001	225	225	tr|D3YUI2|D3YUI2_MOUSE; sp|Q8K4J6|MKL1_MOUSE; sp|Q8K4J6-2|MKL1_MOUSE	MKL/myocardin-like protein 1 OS=Mus musculus GN=Mkl1 PE=4 SV=1; MKL/myocardin-like protein 1 OS=Mus musculus GN=Mkl1 PE=1 SV=2; Isoform 2 of MKL/myocardin-like protein 1 OS=Mus musculus GN=Mkl1	799	99	99	SAILDHPPSPM	Oxidation(M)@11			0.00929003	1179.57	590.792	1179.56	590.787	2	1	3.1.1.1295.15	12	0.1765	15.4169	72.89	59.98	15.37	0.3	264.87	1	1	TRUE	1
484.001	226	226	tr|Q8C2Q7|Q8C2Q7_MOUSE; sp|Q9Z2X1|HNRPF_MOUSE; sp|Q9Z2X1-2|HNRPF_MOUSE; sp|O35737|HNRH1_MOUSE	Heterogeneous nuclear ribonucleoprotein H OS=Mus musculus GN=Hnrnph1 PE=2 SV=1; Heterogeneous nuclear ribonucleoprotein F OS=Mus musculus GN=Hnrnpf PE=1 SV=3; Isoform 2 of Heterogeneous nuclear ribonucleoprotein F OS=Mus musculus GN=Hnrnpf; Heterogeneous nuclear ribonucleoprotein H OS=Mus musculus GN=Hnrnph1 PE=1 SV=3	309	97.8	97.8	FSPLNPVRV				0.00700935	1027.59	514.802	1027.58	514.798	2	2	4.1.1.1578.4	9	1	26.7788	2207.7	1504.14	26.88	0.18	2333.49	1	1	TRUE	1
485.001	227	227	RRRRRtr|E0CYV1|E0CYV1_MOUSE; RRRRRsp|Q8JZR6|S4A8_MOUSE	REVERSED Electroneutral sodium bicarbonate exchanger 1 OS=Mus musculus GN=Slc4a8 PE=4 SV=1; REVERSED Electroneutral sodium bicarbonate exchanger 1 OS=Mus musculus GN=Slc4a8 PE=2 SV=1	39	97.8	97.8	TSTGGQDVVAE				0.0729489	1062.56	532.285	1062.48	532.249	2	1	3.1.1.1314.16	9	0.8187	16.5534	116.05	109.73	16.51	0.6	476.347	1	1	TRUE	0
487.001	228	228	tr|G3X9V2|G3X9V2_MOUSE; tr|E9Q986|E9Q986_MOUSE; tr|E9Q907|E9Q907_MOUSE; tr|E9Q906|E9Q906_MOUSE; tr|E9Q905|E9Q905_MOUSE; tr|E9Q904|E9Q904_MOUSE; tr|E9Q903|E9Q903_MOUSE; tr|E9Q901|E9Q901_MOUSE; tr|E9Q8Z9|E9Q8Z9_MOUSE; tr|E9Q8Z8|E9Q8Z8_MOUSE; tr|E9Q8Z6|E9Q8Z6_MOUSE; tr|E9Q8Z5|E9Q8Z5_MOUSE; tr|E9Q8Z4|E9Q8Z4_MOUSE; tr|D3Z7H6|D3Z7H6_MOUSE; tr|D3Z2H2|D3Z2H2_MOUSE; sp|P30999|CTND1_MOUSE; sp|P30999-3|CTND…	Catenin (Cadherin associated protein), delta 1, isoform CRA_a OS=Mus musculus GN=Ctnnd1 PE=4 SV=1; Catenin delta-1 OS=Mus musculus GN=Ctnnd1 PE=1 SV=1; Catenin delta-1 OS=Mus musculus GN=Ctnnd1 PE=1 SV=1; Catenin delta-1 OS=Mus musculus GN=Ctnnd1 PE=1 SV=1; Catenin delta-1 OS=Mus musculus GN=Ctnnd1 PE=1 SV=1; Catenin delta-1 OS=Mus musculus GN=Ctnnd1 PE=1 SV=1; Catenin delta-1 OS=Mus musculus GN=…	168	25.9	25.87	SAVSNNYIQTL	Dehydrated(T)@10	Dehydrated(T)@177		0.00545429	1190.6	596.307	1190.59	596.304	2	1	3.1.1.1518.6	12	0.0031	28.6218	185.14	166.5	28.65	0.25	408.736	0.0771	0.0771	FALSE	0
486.001	228	228	tr|G3X9V2|G3X9V2_MOUSE; tr|E9Q986|E9Q986_MOUSE; tr|E9Q907|E9Q907_MOUSE; tr|E9Q906|E9Q906_MOUSE; tr|E9Q905|E9Q905_MOUSE; tr|E9Q904|E9Q904_MOUSE; tr|E9Q903|E9Q903_MOUSE; tr|E9Q901|E9Q901_MOUSE; tr|E9Q8Z9|E9Q8Z9_MOUSE; tr|E9Q8Z8|E9Q8Z8_MOUSE; tr|E9Q8Z6|E9Q8Z6_MOUSE; tr|E9Q8Z5|E9Q8Z5_MOUSE; tr|E9Q8Z4|E9Q8Z4_MOUSE; tr|D3Z7H6|D3Z7H6_MOUSE; tr|D3Z2H2|D3Z2H2_MOUSE; sp|P30999|CTND1_MOUSE; sp|P30999-3|CTND…	Catenin (Cadherin associated protein), delta 1, isoform CRA_a OS=Mus musculus GN=Ctnnd1 PE=4 SV=1; Catenin delta-1 OS=Mus musculus GN=Ctnnd1 PE=1 SV=1; Catenin delta-1 OS=Mus musculus GN=Ctnnd1 PE=1 SV=1; Catenin delta-1 OS=Mus musculus GN=Ctnnd1 PE=1 SV=1; Catenin delta-1 OS=Mus musculus GN=Ctnnd1 PE=1 SV=1; Catenin delta-1 OS=Mus musculus GN=Ctnnd1 PE=1 SV=1; Catenin delta-1 OS=Mus musculus GN=…	168	97.7	97.69	SAVSNNYIQTL				0.00648629	1208.61	605.312	1208.6	605.309	2	3	3.1.1.1517.7	13	1	28.564	2215.71	1409.57	28.65	0.18	1749.33	0.9229	0.9229	TRUE	0
488.001	229	229	sp|Q91WT8|RBM47_MOUSE	RNA-binding protein 47 OS=Mus musculus GN=Rbm47 PE=2 SV=1	433	97.7	97.68	ISPVNPVAI				0.00854257	908.542	455.278	908.533	455.274	2	2	4.1.1.1618.5	11	1	29.1953	849.08	326.82	29.36	0.18	1301.99	1	1	TRUE	0
489.001	230	230	sp|Q9EQH3|VPS35_MOUSE	Vacuolar protein sorting-associated protein 35 OS=Mus musculus GN=Vps35 PE=1 SV=1	641	97.7	95.11	FSEENHEPL				0.0054301	1100.48	551.249	1100.48	551.246	2	6	2.1.1.1131.12	15	1	14.8975	4757.12	2658.06	15.04	0.36	3803.17	1	1	TRUE	0
490.001	231	231	sp|P34022|RANG_MOUSE	Ran-specific GTPase-activating protein OS=Mus musculus GN=Ranbp1 PE=1 SV=2	2	99	99	AAAKDSHEDHDTSTENADESNHD	Acetyl@N-term	Acetyl@2		0.00495611	2536.99	635.254	2536.98	635.253	4	1	6.1.1.1080.2	16	0.1111	8.94748	76.4	76.17	8.92	0.19	113.145	1	1	TRUE	0
491.001	232	232	sp|Q9QYA2|TOM40_MOUSE	Mitochondrial import receptor subunit TOM40 homolog OS=Mus musculus GN=Tomm40 PE=1 SV=3	113	97.6	97.59	FQVTHTVAL				0.00763797	1014.56	508.286	1014.55	508.282	2	1	4.1.1.1527.8	11	1	23.7997	333.05	331.5	23.83	0.18	944.781	1	1	TRUE	0
492.001	233	233	tr|Q3UW83|Q3UW83_MOUSE; sp|P63325|RS10_MOUSE	40S ribosomal protein S10 OS=Mus musculus GN=Rps10 PE=2 SV=1; 40S ribosomal protein S10 OS=Mus musculus GN=Rps10 PE=1 SV=1	38	99	99	KNVPNLHVM	Oxidation(M)@9			0.0072744	1066.57	534.291	1066.56	534.287	2	2	3.1.1.1229.6	15	0.1765	11.5337	790.88	784.06	11.54	0.24	1561.31	1	1	TRUE	0
493.001	234	234	sp|Q64433|CH10_MOUSE	10 kDa heat shock protein, mitochondrial OS=Mus musculus GN=Hspe1 PE=1 SV=2	36	97.5	88.88	KSQGKVLQATVVAVGSGGK				0.0220229	1813.06	605.362	1813.04	605.355	3	2	3.1.1.1280.11	17	1	14.5216	151.8	145.24	14.53	0.18	609.953	1	1	TRUE	0
494.001	235	235	tr|F6R059|F6R059_MOUSE; tr|E9Q3W4|E9Q3W4_MOUSE; tr|E9Q3W4|E9Q3W4_MOUSE; sp|Q9QXS1|PLEC_MOUSE; sp|Q9QXS1|PLEC_MOUSE; sp|Q9QXS1-9|PLEC_MOUSE; sp|Q9QXS1-9|PLEC_MOUSE; sp|Q9QXS1-8|PLEC_MOUSE; sp|Q9QXS1-8|PLEC_MOUSE; sp|Q9QXS1-7|PLEC_MOUSE; sp|Q9QXS1-7|PLEC_MOUSE; sp|Q9QXS1-6|PLEC_MOUSE; sp|Q9QXS1-6|PLEC_MOUSE; sp|Q9QXS1-5|PLEC_MOUSE; sp|Q9QXS1-5|PLEC_MOUSE; sp|Q9QXS1-4|PLEC_MOUSE; sp|Q9QXS1-4|PLEC_MO…	Plectin (Fragment) OS=Mus musculus GN=Plec PE=1 SV=1; Plectin OS=Mus musculus GN=Plec PE=4 SV=1; Plectin OS=Mus musculus GN=Plec PE=4 SV=1; Plectin OS=Mus musculus GN=Plec PE=1 SV=3; Plectin OS=Mus musculus GN=Plec PE=1 SV=3; Isoform PLEC-1D,2A of Plectin OS=Mus musculus GN=Plec; Isoform PLEC-1D,2A of Plectin OS=Mus musculus GN=Plec; Isoform PLEC-0,1C,2A,3A of Plectin OS=Mus musculus GN=Plec; Iso…	1025	90.9	90.92	NTHENLTYL				0.00746196	1103.53	552.773	1103.52	552.77	2	2	3.1.1.1379.4	11	1	20.4332	6782.43	2232.87	20.27	0.18	2888.98	1	1	TRUE	0
495.001	235	235	tr|F6R059|F6R059_MOUSE; tr|E9Q3W4|E9Q3W4_MOUSE; sp|Q9QXS1|PLEC_MOUSE; sp|Q9QXS1-9|PLEC_MOUSE; sp|Q9QXS1-8|PLEC_MOUSE; sp|Q9QXS1-7|PLEC_MOUSE; sp|Q9QXS1-6|PLEC_MOUSE; sp|Q9QXS1-5|PLEC_MOUSE; sp|Q9QXS1-4|PLEC_MOUSE; sp|Q9QXS1-3|PLEC_MOUSE; sp|Q9QXS1-2|PLEC_MOUSE; sp|Q9QXS1-16|PLEC_MOUSE; sp|Q9QXS1-15|PLEC_MOUSE; sp|Q9QXS1-14|PLEC_MOUSE; sp|Q9QXS1-13|PLEC_MOUSE; sp|Q9QXS1-12|PLEC_MOUSE; sp|Q9QXS1-11…	Plectin (Fragment) OS=Mus musculus GN=Plec PE=1 SV=1; Plectin OS=Mus musculus GN=Plec PE=4 SV=1; Plectin OS=Mus musculus GN=Plec PE=1 SV=3; Isoform PLEC-1D,2A of Plectin OS=Mus musculus GN=Plec; Isoform PLEC-0,1C,2A,3A of Plectin OS=Mus musculus GN=Plec; Isoform PLEC-0,1C,2A of Plectin OS=Mus musculus GN=Plec; Isoform PLEC-0,1C of Plectin OS=Mus musculus GN=Plec; Isoform PLEC-1B of Plectin OS=Mus…	1155	84.5	84.45	LDSGVISHEL				-0.0076901	1068.54	535.276	1068.55	535.28	2	1	3.1.1.1423.7	8	0.99	23.0561	53.84	50.4	23.03	0.3	337.113	1	1	TRUE	0
496.001	236	236	sp|O54734|OST48_MOUSE	Dolichyl-diphosphooligosaccharide--protein glycosyltransferase 48 kDa subunit OS=Mus musculus GN=Ddost PE=1 SV=2	93	97.4	97.42	GGNINVETI				0.00585881	915.472	458.743	915.466	458.74	2	2	3.1.1.1416.5	12	1	22.6289	519.22	438.45	22.68	0.18	1166.81	1	1	TRUE	0
497.001	237	237	tr|Q7M739|Q7M739_MOUSE; sp|F6ZDS4|TPR_MOUSE	Nuclear pore complex-associated intranuclear coiled-coil protein TPR OS=Mus musculus GN=Tpr PE=2 SV=1; Nucleoprotein TPR OS=Mus musculus GN=Tpr PE=1 SV=1	538	97.1	97.13	VSYRNIEEL				0.00860747	1121.58	561.797	1121.57	561.793	2	1	3.1.1.1442.9	12	1	24.2106	1231.91	918.7	24.29	0.18	1439.8	1	1	TRUE	0
499.001	237	237	tr|Q7M739|Q7M739_MOUSE; sp|F6ZDS4|TPR_MOUSE	Nuclear pore complex-associated intranuclear coiled-coil protein TPR OS=Mus musculus GN=Tpr PE=2 SV=1; Nucleoprotein TPR OS=Mus musculus GN=Tpr PE=1 SV=1	599	15.9	15.89	HQMQLVDSI	Amidated@C-term			0.00860066	1068.55	535.281	1068.54	535.277	2	1	4.1.1.1538.4	7	0.001	24.4544	522.71	81.35	23.96	0.24	435.311	0.8078	0.8078	TRUE	0
498.001	237	237	tr|Q7M739|Q7M739_MOUSE; sp|F6ZDS4|TPR_MOUSE	Nuclear pore complex-associated intranuclear coiled-coil protein TPR OS=Mus musculus GN=Tpr PE=2 SV=1; Nucleoprotein TPR OS=Mus musculus GN=Tpr PE=1 SV=1	599	46.4	46.38	HQMQLVDSI	Oxidation(M)@3			0.00635504	1085.52	543.769	1085.52	543.766	2	1	4.1.1.1441.7	10	0.1765	18.8156	124.33	119.14	18.85	0.24	398.102	0.1922	0.1922	FALSE	0
500.001	238	238	sp|Q6KAR6|EXOC3_MOUSE	Exocyst complex component 3 OS=Mus musculus GN=Exoc3 PE=1 SV=2	121	97.4	93.74	AAVENLKNI				0.00790158	970.553	486.284	970.545	486.28	2	2	3.1.1.1332.2	14	1	17.5932	459.54	448.28	17.59	0.36	1026.08	1	1	TRUE	0
501.001	239	239	sp|Q6P5D8|SMHD1_MOUSE	Structural maintenance of chromosomes flexible hinge domain-containing protein 1 OS=Mus musculus GN=Smchd1 PE=1 SV=2	327	97.3	81.55	VQPEHIQYL				0.00563886	1125.59	563.801	1125.58	563.798	2	4	3.1.1.1401.13	13	1	21.7477	3543.87	3110.34	21.78	0.18	4812.3	1	1	TRUE	0
502.001	240	240	tr|F7AL76|F7AL76_MOUSE; sp|Q09XV5|CHD8_MOUSE	Chromodomain-helicase-DNA-binding protein 8 (Fragment) OS=Mus musculus GN=Chd8 PE=1 SV=1; Chromodomain-helicase-DNA-binding protein 8 OS=Mus musculus GN=Chd8 PE=1 SV=1	1752	97.3	83.63	VQVPNLESL				0.00542832	997.55	499.782	997.544	499.779	2	2	4.1.1.1752.4	12	1	37.2781	602.95	526.34	37.32	0.24	1082.54	1	1	TRUE	0
503.001	241	241	tr|F7BGJ9|F7BGJ9_MOUSE; tr|B8JJF0|B8JJF0_MOUSE; tr|B8JJE7|B8JJE7_MOUSE; sp|Q8CEE0|CEP57_MOUSE; sp|Q8CEE0-3|CEP57_MOUSE; sp|Q8CEE0-2|CEP57_MOUSE	Centrosomal protein of 57 kDa (Fragment) OS=Mus musculus GN=Cep57 PE=4 SV=1; Centrosomal protein of 57 kDa (Fragment) OS=Mus musculus GN=Cep57 PE=4 SV=1; Centrosomal protein of 57 kDa OS=Mus musculus GN=Cep57 PE=4 SV=1; Centrosomal protein of 57 kDa OS=Mus musculus GN=Cep57 PE=1 SV=2; Isoform 3 of Centrosomal protein of 57 kDa OS=Mus musculus GN=Cep57; Isoform 2 of Centrosomal protein of 57 kDa O…	194	97.2	97.23	ANVQHVLHL				0.00845475	1029.58	515.798	1029.57	515.793	2	1	4.1.1.1429.3	10	1	18.0837	6.06589	6.06589			200.655	1	1	TRUE	0
504.001	242	242	sp|O88554|PARP2_MOUSE	Poly [ADP-ribose] polymerase 2 OS=Mus musculus GN=Parp2 PE=1 SV=3	520	97.2	95.43	TGILNPEGYTL				0.00254405	1176.61	589.31	1176.6	589.309	2	2	5.1.1.2052.7	11	1	38.4057	706.61	395.35	38.55	0.24	940.032	1	1	TRUE	0
505.001	243	243	tr|J3KMQ6|J3KMQ6_MOUSE; sp|Q9CYI0|NJMU_MOUSE	Protein 5730455P16Rik OS=Mus musculus GN=5730455P16Rik PE=4 SV=1; Protein Njmu-R1 OS=Mus musculus PE=2 SV=2	185	97.1	97.14	RSLGNDVKSYL				0.0029902	1250.66	626.34	1250.66	626.338	2	2	3.1.1.1393.21	10	1	21.2901	574.78	558.72	21.3	0.18	1250.23	1	1	TRUE	0
506.001	244	244	tr|G3X8Y3|G3X8Y3_MOUSE; tr|A0A0A6YW80|A0A0A6YW80_MOUSE; sp|Q80UM3|NAA15_MOUSE	N-alpha-acetyltransferase 15, NatA auxiliary subunit OS=Mus musculus GN=Naa15 PE=4 SV=1; N-alpha-acetyltransferase 15, NatA auxiliary subunit OS=Mus musculus GN=Naa15 PE=4 SV=1; N-alpha-acetyltransferase 15, NatA auxiliary subunit OS=Mus musculus GN=Naa15 PE=1 SV=1	474	97.1	93.23	SAVENLNEM				0.00291818	1005.45	503.731	1005.44	503.729	2	2	2.1.1.1234.2	12	1	20.1707	129.13	128.29	20.21	0.24	359.355	0.2839	0.2839	FALSE	0
507.001	244	244	tr|G3X8Y3|G3X8Y3_MOUSE; tr|A0A0A6YW80|A0A0A6YW80_MOUSE; sp|Q80UM3|NAA15_MOUSE	N-alpha-acetyltransferase 15, NatA auxiliary subunit OS=Mus musculus GN=Naa15 PE=4 SV=1; N-alpha-acetyltransferase 15, NatA auxiliary subunit OS=Mus musculus GN=Naa15 PE=4 SV=1; N-alpha-acetyltransferase 15, NatA auxiliary subunit OS=Mus musculus GN=Naa15 PE=1 SV=1	474	93.6	58.87	SAVENLNEM	Oxidation(M)@9			0.00501284	1021.44	511.729	1021.44	511.727	2	4	2.1.1.1091.7	11	0.1765	12.4849	325.67	308.15	12.52	0.18	1188.42	0.7161	0.7161	TRUE	0
508.001	245	245	sp|P50543|S10AB_MOUSE	Protein S100-A11 OS=Mus musculus GN=S100a11 PE=1 SV=1	27	97.1	97.11	TQLSKTEFL				0.00576386	1065.58	533.795	1065.57	533.793	2	1	4.1.1.1516.15	10	1	23.1592	703.49	695.1	23.17	0.18	1463.88	1	1	TRUE	0
508.002	245					97.1	26.6	AASTDENVFI				0.0785349	1065.58	533.795	1065.5	533.756	2	1	4.1.1.1517.11	9	0.7866	23.2094	703.49	617.24	23.17	0.18	1210.17	1	1	TRUE	0
509.001	246	246	sp|Q91VT1|NSE2_MOUSE; sp|Q91VT1-2|NSE2_MOUSE	E3 SUMO-protein ligase NSE2 OS=Mus musculus GN=Nsmce2 PE=2 SV=1; Isoform 2 of E3 SUMO-protein ligase NSE2 OS=Mus musculus GN=Nsmce2	25	99	99	SSLKNFQSCI	Dioxidation(C)@9	Dioxidation(C)@33		-0.00867082	1157.53	579.772	1157.54	579.777	2	1	4.1.1.1598.12	12	0.0355	28.0046	222.94	215.28	28.03	0.24	845.378	1	0.3558	FALSE	0
510.001	246	246	sp|Q91VT1|NSE2_MOUSE; sp|Q91VT1-2|NSE2_MOUSE	E3 SUMO-protein ligase NSE2 OS=Mus musculus GN=Nsmce2 PE=2 SV=1; Isoform 2 of E3 SUMO-protein ligase NSE2 OS=Mus musculus GN=Nsmce2	25	74.3	74.29	SSLKNFQSCIS	Dioxidation(C)@9	Dioxidation(C)@33		-0.00969337	1244.56	623.288	1244.57	623.293	2	1	3.1.1.1371.8	10	0.0355	19.9757	403.69	297.51	19.92	0.18	720.96	1	0.6442	TRUE	0
511.001	247	247	sp|Q62465|VAT1_MOUSE	Synaptic vesicle membrane protein VAT-1 homolog OS=Mus musculus GN=Vat1 PE=1 SV=3	223	97	67.95	RTVENVTVF				0.0082274	1063.57	532.794	1063.57	532.79	2	5	4.1.1.1501.13	10	1	22.2589	13817.2	9782.39	22.34	0.18	15183	1	1	TRUE	0
512.001	248	248	sp|Q9JIF7|COPB_MOUSE	Coatomer subunit beta OS=Mus musculus GN=Copb1 PE=1 SV=1	731	74.7	74.7	YVHVNQYDI				0.00552534	1149.55	575.783	1149.55	575.78	2	2	3.1.1.1397.9	9	1	21.5193	484.07	456.64	21.48	0.18	1195.09	1	1	TRUE	0
513.001	248	248	sp|Q9JIF7|COPB_MOUSE	Coatomer subunit beta OS=Mus musculus GN=Copb1 PE=1 SV=1	921	92.9	92.85	AAVTGHIRI				0.0039175	936.554	469.284	936.55	469.283	2	1	3.1.1.1284.3	9	1	14.7216	84.93	83.02	14.71	0.24	347.016	1	1	TRUE	0
514.001	249	249	sp|Q63850|NUP62_MOUSE	Nuclear pore glycoprotein p62 OS=Mus musculus GN=Nup62 PE=1 SV=2	368	96.9	96.86	TLIENGEKI				0.00627721	1015.56	508.788	1015.55	508.785	2	2	3.1.1.1333.3	13	1	17.6602	1221.28	1205.16	17.7	0.18	2496.95	1	1	TRUE	0
516.001	250	250	sp|P28658|ATX10_MOUSE	Ataxin-10 OS=Mus musculus GN=Atxn10 PE=1 SV=2	101	25	25	SIRNLDTI				0.00520512	930.519	466.267	930.513	466.264	2	1	3.1.1.1360.7	9	1	19.2853	495.91	479.82	19.32	0.18	1263.59	1	0.2013	FALSE	0
517.001	250	250	sp|P28658|ATX10_MOUSE	Ataxin-10 OS=Mus musculus GN=Atxn10 PE=1 SV=2	302	96.1	57.24	VTIRLLDVL				0.000626588	1040.66	521.337	1040.66	521.337	2	4	2.1.1.2500.2	10	1	45.1048	157.72	105.7	45.16	0.24	392.101	1	1	TRUE	0
518.001	251	251	tr|Q543K9|Q543K9_MOUSE; sp|P23492|PNPH_MOUSE	Purine nucleoside phosphorylase OS=Mus musculus GN=Pnp PE=2 SV=1; Purine nucleoside phosphorylase OS=Mus musculus GN=Pnp PE=1 SV=2	239	96.8	96.83	SLITNKVVM				0.00565561	1003.58	502.797	1003.57	502.794	2	1	4.1.1.1519.9	11	1	23.3247	303.68	282.97	23.36	0.24	1039.58	0.4083	0.4083	FALSE	0
519.001	251	251	tr|Q543K9|Q543K9_MOUSE; sp|P23492|PNPH_MOUSE	Purine nucleoside phosphorylase OS=Mus musculus GN=Pnp PE=2 SV=1; Purine nucleoside phosphorylase OS=Mus musculus GN=Pnp PE=1 SV=2	239	93.6	74.7	SLITNKVVM	Oxidation(M)@9			0.00573611	1019.57	510.794	1019.57	510.792	2	2	4.1.1.1402.2	11	0.1765	16.5133	440.12	437.15	16.56	0.18	858.86	0.5917	0.5917	TRUE	0
520.001	252	252	sp|Q8CHW4|EI2BE_MOUSE	Translation initiation factor eIF-2B subunit epsilon OS=Mus musculus GN=Eif2b5 PE=1 SV=1	547	96.8	96.79	RVFQNEVLGTL				0.0093293	1274.71	638.361	1274.7	638.356	2	4	4.1.1.1652.4	12	1	31.2699	575.83	513.58	31.29	0.18	1004.96	1	1	TRUE	0
521.001	253	253	tr|A2AI52|A2AI52_MOUSE; sp|Q80U87|UBP8_MOUSE	Ubiquitin carboxyl-terminal hydrolase OS=Mus musculus GN=Usp8 PE=1 SV=1; Ubiquitin carboxyl-terminal hydrolase 8 OS=Mus musculus GN=Usp8 PE=1 SV=2	1011	96.6	78.37	SQYVIGPKNSL				0.00749587	1204.65	603.334	1204.65	603.33	2	2	3.1.1.1375.21	9	1	20.2136	186.16	183.55	20.22	0.24	747.912	1	1	TRUE	0
524.001	254	254	sp|Q01149|CO1A2_MOUSE	Collagen alpha-2(I) chain OS=Mus musculus GN=Col1a2 PE=2 SV=2	1062	96.5	96.45	AGPSGPVGKDGRSGQPGPVGPAGVRGSQGSQGPAGP				-0.164898	3179.42	1060.81	3179.58	1060.87	3	3	1.1.1.2676.2	11	0.6703	58.0721	12.2167	12.2167			674.28	1	1	TRUE	0
525.001	255	255	tr|A0A087WQ11|A0A087WQ11_MOUSE; sp|Q9Z0Z3|SKP2_MOUSE; sp|Q9Z0Z3-2|SKP2_MOUSE	S-phase kinase-associated protein 2 OS=Mus musculus GN=Skp2 PE=4 SV=1; S-phase kinase-associated protein 2 OS=Mus musculus GN=Skp2 PE=1 SV=1; Isoform 2 of S-phase kinase-associated protein 2 OS=Mus musculus GN=Skp2	155	96.5	96.53	NSVINVSNL				0.00607908	958.514	480.264	958.508	480.261	2	2	4.1.1.1630.3	13	1	29.9151	471.9	468.51	29.91	0.18	1440.63	1	1	TRUE	0
526.001	256	256	sp|Q6PGL7|FAM21_MOUSE; sp|Q6PGL7-2|FAM21_MOUSE	WASH complex subunit FAM21 OS=Mus musculus GN=Fam21 PE=1 SV=1; Isoform 2 of WASH complex subunit FAM21 OS=Mus musculus GN=Fam21	177	96.5	96.53	LYIDRPLPYL				0.00324108	1261.71	631.862	1261.71	631.861	2	2	5.1.1.2073.14	12	1	39.6702	273.64	266.63	39.69	0.24	1106.2	1	1	TRUE	0
527.001	257	257	tr|A0A0A0MQH1|A0A0A0MQH1_MOUSE; sp|Q91V83|TTI1_MOUSE	TELO2-interacting protein 1 homolog (Fragment) OS=Mus musculus GN=Tti1 PE=4 SV=2; TELO2-interacting protein 1 homolog OS=Mus musculus GN=Tti1 PE=1 SV=2	25	97.9	97.9	QTVENVEHL	Gln->pyro-Glu@N-term			0.0050804	1050.5	526.259	1050.5	526.256	2	2	2.1.1.1486.2	12	0.3699	24.7521	92.97	87.52	24.73	0.12	276.235	0.0663	0.0663	FALSE	0
528.001	257	257	tr|A0A0A0MQH1|A0A0A0MQH1_MOUSE; sp|Q91V83|TTI1_MOUSE	TELO2-interacting protein 1 homolog (Fragment) OS=Mus musculus GN=Tti1 PE=4 SV=2; TELO2-interacting protein 1 homolog OS=Mus musculus GN=Tti1 PE=1 SV=2	25	67.3	67.26	QTVENVEHL				0.00514262	1067.53	534.772	1067.52	534.77	2	1	2.1.1.1146.11	8	1	15.7951	1309.25	623.3	15.89	0.18	656.928	0.9337	0.9337	TRUE	0
528.002	257	561	sp|P17208|PO4F1_MOUSE	POU domain, class 4, transcription factor 1 OS=Mus musculus GN=Pou4f1 PE=2 SV=3		67.3	49.72	GGGGGGGGPGGGGGGPG				0.0918323	1067.53	534.772	1067.44	534.726	2	1	2.1.1.1147.10	13	0.7189	15.8653	1309.25	1173.68	15.89	0.18	2274.75	1	1	TRUE	0
529.001	258	258	tr|E9Q586|E9Q586_MOUSE; tr|E9Q3M3|E9Q3M3_MOUSE; tr|D3YX34|D3YX34_MOUSE; sp|O08788|DCTN1_MOUSE; sp|O08788-2|DCTN1_MOUSE	Dynactin subunit 1 OS=Mus musculus GN=Dctn1 PE=4 SV=1; Dynactin subunit 1 OS=Mus musculus GN=Dctn1 PE=4 SV=1; Dynactin subunit 1 OS=Mus musculus GN=Dctn1 PE=4 SV=1; Dynactin subunit 1 OS=Mus musculus GN=Dctn1 PE=1 SV=3; Isoform 2 of Dynactin subunit 1 OS=Mus musculus GN=Dctn1	705	99	99	STMQLADHI	Oxidation(M)@3			0.00973585	1030.49	516.25	1030.48	516.245	2	2	3.1.1.1295.10	11	0.1765	15.3994	157.58	152.7	15.38	0.24	475.296	1	1	TRUE	0
531.001	259	259	tr|A6X8Z3|A6X8Z3_MOUSE; sp|Q5SF07|IF2B2_MOUSE; sp|Q5SF07-2|IF2B2_MOUSE	Insulin-like growth factor 2 mRNA-binding protein 2 OS=Mus musculus GN=Igf2bp2 PE=1 SV=1; Insulin-like growth factor 2 mRNA-binding protein 2 OS=Mus musculus GN=Igf2bp2 PE=1 SV=1; Isoform 2 of Insulin-like growth factor 2 mRNA-binding protein 2 OS=Mus musculus GN=Igf2bp2	52	98.8	98.76	TAVVNVTYM				0.00745806	996.503	499.259	996.495	499.255	2	2	3.1.1.1506.10	10	1	27.892	235.68	231.71	27.92	0.24	762.465	0.4016	0.4016	FALSE	0
530.001	259	259	tr|A6X8Z3|A6X8Z3_MOUSE; sp|Q5SF07|IF2B2_MOUSE; sp|Q5SF07-2|IF2B2_MOUSE	Insulin-like growth factor 2 mRNA-binding protein 2 OS=Mus musculus GN=Igf2bp2 PE=1 SV=1; Insulin-like growth factor 2 mRNA-binding protein 2 OS=Mus musculus GN=Igf2bp2 PE=1 SV=1; Isoform 2 of Insulin-like growth factor 2 mRNA-binding protein 2 OS=Mus musculus GN=Igf2bp2	52	99	99	TAVVNVTYM	Oxidation(M)@9			0.0044868	1012.49	507.255	1012.49	507.252	2	2	4.1.1.1444.2	12	0.1765	18.9788	351.22	308.27	19.03	0.12	717.454	0.5984	0.5984	TRUE	0
532.001	260	260	tr|V9GX43|V9GX43_MOUSE; tr|S4R2U7|S4R2U7_MOUSE; tr|S4R2L5|S4R2L5_MOUSE; tr|S4R2J2|S4R2J2_MOUSE; tr|S4R1S7|S4R1S7_MOUSE; tr|E9QA47|E9QA47_MOUSE; tr|A3KGT2|A3KGT2_MOUSE; tr|A3KGT0|A3KGT0_MOUSE; sp|Q9Z0H4|CELF2_MOUSE; sp|Q9Z0H4-9|CELF2_MOUSE; sp|Q9Z0H4-8|CELF2_MOUSE; sp|Q9Z0H4-7|CELF2_MOUSE; sp|Q9Z0H4-6|CELF2_MOUSE; sp|Q9Z0H4-5|CELF2_MOUSE; sp|Q9Z0H4-4|CELF2_MOUSE; sp|Q9Z0H4-2|CELF2_MOUSE; sp|Q9Z0H4…	CUGBP Elav-like family member 2 (Fragment) OS=Mus musculus GN=Celf2 PE=4 SV=1; CUGBP Elav-like family member 2 OS=Mus musculus GN=Celf2 PE=4 SV=1; CUGBP Elav-like family member 2 (Fragment) OS=Mus musculus GN=Celf2 PE=4 SV=1; CUGBP Elav-like family member 2 (Fragment) OS=Mus musculus GN=Celf2 PE=4 SV=1; CUGBP Elav-like family member 2 OS=Mus musculus GN=Celf2 PE=4 SV=1; CUGBP Elav-like family mem…	164	96.3	96.26	NALHNIKTL				0.00913026	1022.6	512.306	1022.59	512.301	2	2	3.1.1.1282.6	11	1	14.6116	134.36	131.91	14.6	0.36	503.063	1	1	TRUE	0
533.001	261	261	sp|Q8BNQ3|G137B_MOUSE	Integral membrane protein GPR137B OS=Mus musculus GN=Gpr137b PE=2 SV=2	246	96.3	96.27	SQIKNVHSF				0.00791811	1058.56	530.287	1058.55	530.283	2	1	2.1.1.1076.11	12	1	11.5994	141.78	137.75	11.62	0.18	434.711	1	1	TRUE	0
534.001	262	262	tr|Q80Y51|Q80Y51_MOUSE; tr|Q80UJ0|Q80UJ0_MOUSE; tr|Q3UR02|Q3UR02_MOUSE; tr|B1AXZ6|B1AXZ6_MOUSE; tr|B1AXZ5|B1AXZ5_MOUSE; tr|B1AXZ4|B1AXZ4_MOUSE; tr|B1AXZ0|B1AXZ0_MOUSE; sp|Q60900|ELAV3_MOUSE; sp|Q60900-2|ELAV3_MOUSE; sp|Q60899|ELAV2_MOUSE; sp|P70372|ELAV1_MOUSE	ELAV-like protein OS=Mus musculus GN=Elavl2 PE=2 SV=1; ELAV-like protein OS=Mus musculus GN=Elavl2 PE=2 SV=2; ELAV-like protein OS=Mus musculus GN=Elavl2 PE=2 SV=1; ELAV-like protein OS=Mus musculus GN=Elavl2 PE=3 SV=1; ELAV-like protein OS=Mus musculus GN=Elavl2 PE=3 SV=1; ELAV-like protein OS=Mus musculus GN=Elavl2 PE=3 SV=1; ELAV-like protein OS=Mus musculus GN=Elavl2 PE=3 SV=1; ELAV-like prot…	314	94.8	87.58	GAVTNVKVI				0.00942332	899.553	450.784	899.544	450.779	2	2	3.1.1.1329.4	14	1	17.4225	485.83	455	17.41	0.12	1395.39	1	1	TRUE	0
535.001	262	262	tr|Q80Y51|Q80Y51_MOUSE; tr|Q80UJ0|Q80UJ0_MOUSE; tr|Q3UR02|Q3UR02_MOUSE; tr|B1AXZ6|B1AXZ6_MOUSE; tr|B1AXZ5|B1AXZ5_MOUSE; tr|B1AXZ4|B1AXZ4_MOUSE; tr|B1AXZ0|B1AXZ0_MOUSE; sp|Q60900|ELAV3_MOUSE; sp|Q60900-2|ELAV3_MOUSE; sp|Q60899|ELAV2_MOUSE; sp|P70372|ELAV1_MOUSE	ELAV-like protein OS=Mus musculus GN=Elavl2 PE=2 SV=1; ELAV-like protein OS=Mus musculus GN=Elavl2 PE=2 SV=2; ELAV-like protein OS=Mus musculus GN=Elavl2 PE=2 SV=1; ELAV-like protein OS=Mus musculus GN=Elavl2 PE=3 SV=1; ELAV-like protein OS=Mus musculus GN=Elavl2 PE=3 SV=1; ELAV-like protein OS=Mus musculus GN=Elavl2 PE=3 SV=1; ELAV-like protein OS=Mus musculus GN=Elavl2 PE=3 SV=1; ELAV-like prot…	316	48.5	48.53	VTNVKVIR				-0.0815111	927.505	464.76	927.587	464.801	2	2	5.1.1.2037.2	8	0.6839	37.4733	239.28	233.41	37.46	0.18	643.187	1	1	TRUE	0
536.001	263	263	tr|F6ZH54|F6ZH54_MOUSE; tr|F6S3V7|F6S3V7_MOUSE; tr|A2AWP6|A2AWP6_MOUSE; sp|A2AWP8|ARGAL_MOUSE; sp|A2AWP8-5|ARGAL_MOUSE; sp|A2AWP8-4|ARGAL_MOUSE; sp|A2AWP8-3|ARGAL_MOUSE; sp|A2AWP8-2|ARGAL_MOUSE	Rho guanine nucleotide exchange factor 10-like protein (Fragment) OS=Mus musculus GN=Arhgef10l PE=4 SV=1; Rho guanine nucleotide exchange factor 10-like protein (Fragment) OS=Mus musculus GN=Arhgef10l PE=4 SV=1; Rho guanine nucleotide exchange factor 10-like protein OS=Mus musculus GN=Arhgef10l PE=4 SV=1; Rho guanine nucleotide exchange factor 10-like protein OS=Mus musculus GN=Arhgef10l PE=1 SV=…	11	96.1	84.74	GQAQNKVYL				0.00886842	1019.55	510.782	1019.54	510.777	2	2	3.1.1.1285.9	13	1	14.8116	1303.62	1275.84	14.83	0.18	2537.31	1	1	TRUE	0
537.001	264	264	sp|P46414|CDN1B_MOUSE	Cyclin-dependent kinase inhibitor 1B OS=Mus musculus GN=Cdkn1b PE=1 SV=2	33	94.2	94.21	FGPVNHEEL				0.00531068	1040.5	521.256	1040.49	521.254	2	1	3.1.1.1358.9	11	1	19.1696	1998.49	1224.59	19.26	0.18	1611.36	1	0.9252	TRUE	0
538.001	264	264	sp|P46414|CDN1B_MOUSE	Cyclin-dependent kinase inhibitor 1B OS=Mus musculus GN=Cdkn1b PE=1 SV=2	35	53.1	53.08	PVNHEEL				0.00522251	836.408	419.211	836.403	419.209	2	2	3.1.1.1359.3	9	1	19.215	161.51	147.15	19.26	0.24	402.895	1	0.0748	FALSE	0
539.001	265	265	sp|Q9CZU3|SK2L2_MOUSE	Superkiller viralicidic activity 2-like 2 OS=Mus musculus GN=Skiv2l2 PE=1 SV=1	367	96	96.02	KGPSNVFKI				0.00649481	988.577	495.296	988.571	495.293	2	2	4.1.1.1438.2	13	1	18.6249	2207.85	1025.71	18.73	0.18	1412.78	1	1	TRUE	0
540.001	266	266	sp|Q9R0E1|PLOD3_MOUSE	Procollagen-lysine,2-oxoglutarate 5-dioxygenase 3 OS=Mus musculus GN=Plod3 PE=1 SV=1	398	95.7	95.73	AVLTNPETL				0.00561024	956.523	479.269	956.518	479.266	2	1	3.1.1.1453.6	11	1	24.8561	767.14	172.22	25.08	0.24	550.614	1	1	TRUE	0
542.001	267	267	tr|Q8BJZ0|Q8BJZ0_MOUSE; tr|D3Z500|D3Z500_MOUSE; tr|D3Z4G1|D3Z4G1_MOUSE; tr|D3Z2K4|D3Z2K4_MOUSE; tr|D3Z029|D3Z029_MOUSE; tr|D3YY85|D3YY85_MOUSE; tr|D3YXX1|D3YXX1_MOUSE; tr|D3YXR0|D3YXR0_MOUSE; sp|Q8R5C8|ZMY11_MOUSE	Zinc finger MYND domain-containing protein 11 OS=Mus musculus GN=Zmynd11 PE=2 SV=1; Zinc finger MYND domain-containing protein 11 (Fragment) OS=Mus musculus GN=Zmynd11 PE=4 SV=1; Zinc finger MYND domain-containing protein 11 (Fragment) OS=Mus musculus GN=Zmynd11 PE=4 SV=1; Zinc finger MYND domain-containing protein 11 (Fragment) OS=Mus musculus GN=Zmynd11 PE=4 SV=1; Zinc finger MYND domain-contai…	29	95.9	95.94	KQIANIDRI				0.00924791	1069.63	535.824	1069.62	535.819	2	1	3.1.1.1280.7	12	1	14.5016	186.67	170.55	14.53	0.12	629.007	1	1	TRUE	0
543.001	268	268	sp|Q3UVG3|F91A1_MOUSE	Protein FAM91A1 OS=Mus musculus GN=Fam91a1 PE=2 SV=1	299	96	95.95	GQVINLDQL				0.00535756	998.545	500.28	998.54	500.277	2	1	4.1.1.1728.8	14	1	35.8614	181.41	178.91	35.87	0.18	796.577	1	1	TRUE	0
544.001	269	269	tr|D3Z1F9|D3Z1F9_MOUSE; sp|Q8C0M0|WDR59_MOUSE; sp|Q8C0M0-3|WDR59_MOUSE; sp|Q8C0M0-2|WDR59_MOUSE	WD repeat domain 59, isoform CRA_b OS=Mus musculus GN=Wdr59 PE=4 SV=1; WD repeat-containing protein 59 OS=Mus musculus GN=Wdr59 PE=1 SV=2; Isoform 3 of WD repeat-containing protein 59 OS=Mus musculus GN=Wdr59; Isoform 2 of WD repeat-containing protein 59 OS=Mus musculus GN=Wdr59	445	95.8	95.81	FQFINPTTI				0.00355274	1079.57	540.792	1079.57	540.79	2	1	5.1.1.2132.3	10	1	43.2079	220.68	217.72	43.2	0.24	464.568	1	1	TRUE	0
547.001	270	270	tr|H3BL87|H3BL87_MOUSE; tr|H3BKT6|H3BKT6_MOUSE; tr|G5E912|G5E912_MOUSE; tr|E9Q3R6|E9Q3R6_MOUSE; tr|Q91W94|Q91W94_MOUSE; tr|Q8K2A4|Q8K2A4_MOUSE; tr|Q8BZ17|Q8BZ17_MOUSE; tr|Q8BTB4|Q8BTB4_MOUSE; tr|Q80ZX2|Q80ZX2_MOUSE; tr|Q7TPL6|Q7TPL6_MOUSE; tr|Q7M6X2|Q7M6X2_MOUSE; tr|Q78FW7|Q78FW7_MOUSE; tr|Q4VAD4|Q4VAD4_MOUSE; tr|M0QWP5|M0QWP5_MOUSE; tr|M0QWH4|M0QWH4_MOUSE; tr|M0QWG2|M0QWG2_MOUSE; tr|M0QW75|M0QW7…	Protein Zfp169 (Fragment) OS=Mus musculus GN=Zfp169 PE=4 SV=4; Protein Zfp169 (Fragment) OS=Mus musculus GN=Zfp169 PE=4 SV=4; Protein Zfp169 OS=Mus musculus GN=Zfp169 PE=4 SV=1; Protein Zfp169 OS=Mus musculus GN=Zfp169 PE=4 SV=1; Protein Zfp65 OS=Mus musculus GN=Zfp65 PE=2 SV=1; MCG140700, isoform CRA_c OS=Mus musculus GN=Zfp87 PE=2 SV=1; Protein Zfp459 OS=Mus musculus GN=Zfp459 PE=2 SV=1; Protei…	42	87.6	87.61	VMLENYSHL				0.00689461	1104.53	553.274	1104.53	553.271	2	2	4.1.1.1554.4	12	1	25.3543	752.48	519.29	25.45	0.24	1299.8	0.5249	0.5249	TRUE	0
546.001	270	270	tr|H3BL87|H3BL87_MOUSE; tr|H3BKT6|H3BKT6_MOUSE; tr|G5E912|G5E912_MOUSE; tr|E9Q3R6|E9Q3R6_MOUSE; tr|Q91W94|Q91W94_MOUSE; tr|Q8K2A4|Q8K2A4_MOUSE; tr|Q8BZ17|Q8BZ17_MOUSE; tr|Q8BTB4|Q8BTB4_MOUSE; tr|Q80ZX2|Q80ZX2_MOUSE; tr|Q7TPL6|Q7TPL6_MOUSE; tr|Q7M6X2|Q7M6X2_MOUSE; tr|Q78FW7|Q78FW7_MOUSE; tr|Q4VAD4|Q4VAD4_MOUSE; tr|M0QWP5|M0QWP5_MOUSE; tr|M0QWH4|M0QWH4_MOUSE; tr|M0QWG2|M0QWG2_MOUSE; tr|M0QW75|M0QW7…	Protein Zfp169 (Fragment) OS=Mus musculus GN=Zfp169 PE=4 SV=4; Protein Zfp169 (Fragment) OS=Mus musculus GN=Zfp169 PE=4 SV=4; Protein Zfp169 OS=Mus musculus GN=Zfp169 PE=4 SV=1; Protein Zfp169 OS=Mus musculus GN=Zfp169 PE=4 SV=1; Protein Zfp65 OS=Mus musculus GN=Zfp65 PE=2 SV=1; MCG140700, isoform CRA_c OS=Mus musculus GN=Zfp87 PE=2 SV=1; Protein Zfp459 OS=Mus musculus GN=Zfp459 PE=2 SV=1; Protei…	42	99	99	VMLENYSHL	Oxidation(M)@2			0.00612062	1120.53	561.271	1120.52	561.268	2	2	4.1.1.1500.14	11	0.1765	22.201	681.2	575.86	22.28	0.24	1295.01	0.4751	0.4751	FALSE	0
548.001	271	271	sp|Q9D1C2|CBY1_MOUSE	Protein chibby homolog 1 OS=Mus musculus GN=Cby1 PE=2 SV=1	19	95.6	95.61	ASLSNLHSL				0.00925851	940.507	471.261	940.498	471.256	2	1	3.1.1.1385.6	10	1	20.7729	481.76	457.73	20.76	0.12	1641.08	1	1	TRUE	0
548.002	271	447	sp|Q8BHX1|HAUS1_MOUSE	HAUS augmin-like complex subunit 1 OS=Mus musculus GN=Haus1 PE=2 SV=2		95.6	70.93	ASLSHRSLA				-0.00197489	940.507	471.261	940.509	471.262	2	1	3.1.1.1384.7	8	0.99	20.7158	481.76	412.12	20.76	0.12	1154	1	1	TRUE	0
549.001	272	272	sp|P08775|RPB1_MOUSE	DNA-directed RNA polymerase II subunit RPB1 OS=Mus musculus GN=Polr2a PE=1 SV=3	650	95.6	63.12	GSLVHISYL				0.00590274	987.545	494.78	987.539	494.777	2	2	5.1.1.1931.5	12	1	31.0816	1580.09	779.88	31.19	0.18	1519.4	1	1	TRUE	0
549.002	272	526	sp|Q9D8S3|ARFG3_MOUSE	ADP-ribosylation factor GTPase-activating protein 3 OS=Mus musculus GN=Arfgap3 PE=1 SV=2		95.6	34.18	SLGVHLSFI	Oxidation(F)@8			0.00590274	987.545	494.78	987.539	494.777	2	1	5.1.1.1932.3	11	0.001	31.1372	1580.09	1277.99	31.19	0.18	2811.27	1	1	TRUE	0
550.001	273	273	tr|A2AU91|A2AU91_MOUSE; tr|A2AU89|A2AU89_MOUSE; sp|P70399|TP53B_MOUSE; sp|P70399-3|TP53B_MOUSE; sp|P70399-2|TP53B_MOUSE	Tumor suppressor p53-binding protein 1 OS=Mus musculus GN=Trp53bp1 PE=1 SV=1; Tumor suppressor p53-binding protein 1 OS=Mus musculus GN=Trp53bp1 PE=1 SV=2; Tumor suppressor p53-binding protein 1 OS=Mus musculus GN=Tp53bp1 PE=1 SV=2; Isoform 3 of Tumor suppressor p53-binding protein 1 OS=Mus musculus GN=Tp53bp1; Isoform 2 of Tumor suppressor p53-binding protein 1 OS=Mus musculus GN=Tp53bp1	1835	95.4	95.44	NQLQNYRNYL				0.00419146	1324.66	663.336	1324.65	663.333	2	2	4.1.1.1579.20	10	1	26.8791	137.81	137.32	26.88	0.18	930.655	1	1	TRUE	0
551.001	274	274	tr|Q9CPQ9|Q9CPQ9_MOUSE; tr|D3YWI1|D3YWI1_MOUSE; tr|A6ZI47|A6ZI47_MOUSE; tr|A6ZI46|A6ZI46_MOUSE; tr|A6ZI44|A6ZI44_MOUSE; sp|P05064|ALDOA_MOUSE	Fructose-bisphosphate aldolase OS=Mus musculus GN=Aldoart1 PE=2 SV=1; Fructose-bisphosphate aldolase (Fragment) OS=Mus musculus GN=Aldoa PE=3 SV=4; Fructose-bisphosphate aldolase OS=Mus musculus GN=Aldoart2 PE=2 SV=1; Fructose-bisphosphate aldolase OS=Mus musculus GN=Aldoart1 PE=2 SV=1; Fructose-bisphosphate aldolase OS=Mus musculus GN=Aldoa PE=2 SV=1; Fructose-bisphosphate aldolase A OS=Mus musc…	163	95.3	75.18	AIMENANVL				0.00696006	973.497	487.756	973.49	487.752	2	2	3.1.1.1490.4	10	1	26.9704	393.58	387.57	26.96	0.24	974.766	0.471	0.471	FALSE	0
552.001	274	274	tr|Q9CPQ9|Q9CPQ9_MOUSE; tr|D3YWI1|D3YWI1_MOUSE; tr|A6ZI47|A6ZI47_MOUSE; tr|A6ZI46|A6ZI46_MOUSE; tr|A6ZI44|A6ZI44_MOUSE; sp|P05064|ALDOA_MOUSE	Fructose-bisphosphate aldolase OS=Mus musculus GN=Aldoart1 PE=2 SV=1; Fructose-bisphosphate aldolase (Fragment) OS=Mus musculus GN=Aldoa PE=3 SV=4; Fructose-bisphosphate aldolase OS=Mus musculus GN=Aldoart2 PE=2 SV=1; Fructose-bisphosphate aldolase OS=Mus musculus GN=Aldoart1 PE=2 SV=1; Fructose-bisphosphate aldolase OS=Mus musculus GN=Aldoa PE=2 SV=1; Fructose-bisphosphate aldolase A OS=Mus musc…	163	93.5	93.45	AIMENANVL	Oxidation(M)@3			0.00868851	989.494	495.754	989.485	495.75	2	2	3.1.1.1373.3	12	0.1765	20.0769	442.05	410.92	20.04	0.24	1184.55	0.529	0.529	TRUE	0
553.001	275	275	tr|D3YTQ9|D3YTQ9_MOUSE; sp|P62843|RS15_MOUSE	40S ribosomal protein S15 OS=Mus musculus GN=Rps15 PE=3 SV=1; 40S ribosomal protein S15 OS=Mus musculus GN=Rps15 PE=2 SV=2	67	95.3	94.3	VGVYNGKTF				0.00558666	983.513	492.764	983.508	492.761	2	2	3.1.1.1336.3	10	1	17.834	475.28	439.33	17.88	0.24	948.059	1	1	TRUE	0
554.001	276	276	RRRRRtr|E9Q652|E9Q652_MOUSE; RRRRRsp|Q8CGE9|RGS12_MOUSE	REVERSED Regulator of G-protein-signaling 12 OS=Mus musculus GN=Rgs12 PE=4 SV=1; REVERSED Regulator of G-protein signaling 12 OS=Mus musculus GN=Rgs12 PE=1 SV=2	1198	95.2	95.23	IAQLSDHEL				0.00497484	1024.52	513.269	1024.52	513.267	2	1	4.1.1.1592.7	11	1	27.631	448.39	155.74	27.79	0.24	831.932	1	1	TRUE	0
555.001	277	277	tr|A8Y5I6|A8Y5I6_MOUSE; sp|Q9WV72|ASB3_MOUSE	Ankyrin repeat and SOCS box protein 3 OS=Mus musculus GN=Asb3 PE=4 SV=1; Ankyrin repeat and SOCS box protein 3 OS=Mus musculus GN=Asb3 PE=2 SV=2	202	99	99	GANVNCQAL	Glutathione(C)@6	Glutathione(C)@207		0.0057948	1193.49	597.75	1193.48	597.748	2	2	1.1.1.1196.3	12	0.0341	13.807	123.74	122.42	13.81	0.12	520.043	1	1	TRUE	0
556.001	278	278	tr|Z4YJY0|Z4YJY0_MOUSE; tr|D6RJ39|D6RJ39_MOUSE; tr|D3Z4D8|D3Z4D8_MOUSE; sp|Q3TCJ1|F175B_MOUSE	BRISC complex subunit Abro1 OS=Mus musculus GN=Fam175b PE=4 SV=1; BRISC complex subunit Abro1 (Fragment) OS=Mus musculus GN=Fam175b PE=4 SV=2; BRISC complex subunit Abro1 (Fragment) OS=Mus musculus GN=Fam175b PE=4 SV=2; BRISC complex subunit Abro1 OS=Mus musculus GN=Fam175b PE=2 SV=1	52	93.2	87.48	SQISNTEFL				0.0076536	1037.51	519.763	1037.5	519.759	2	2	4.1.1.1620.12	10	1	29.3336	1147.7	979.74	29.25	0.18	1610.76	1	0.8807	TRUE	0
557.001	278	278	tr|Z4YJY0|Z4YJY0_MOUSE; tr|D6RJ39|D6RJ39_MOUSE; tr|D3Z4D8|D3Z4D8_MOUSE; sp|Q3TCJ1|F175B_MOUSE	BRISC complex subunit Abro1 OS=Mus musculus GN=Fam175b PE=4 SV=1; BRISC complex subunit Abro1 (Fragment) OS=Mus musculus GN=Fam175b PE=4 SV=2; BRISC complex subunit Abro1 (Fragment) OS=Mus musculus GN=Fam175b PE=4 SV=2; BRISC complex subunit Abro1 OS=Mus musculus GN=Fam175b PE=2 SV=1	52	46.1	46.12	SQISNTEFLQVI				0.00521635	1377.72	689.867	1377.71	689.864	2	1	5.1.1.2143.3	10	1	43.8715	155.45	120.86	43.92	0.18	487.373	1	0.1193	FALSE	0
558.001	279	279	tr|E9Q4T2|E9Q4T2_MOUSE; tr|E9Q3T0|E9Q3T0_MOUSE; sp|P47955|RLA1_MOUSE	Uncharacterized protein OS=Mus musculus GN=Gm17511 PE=3 SV=1; Uncharacterized protein OS=Mus musculus GN=Gm10073 PE=3 SV=1; 60S acidic ribosomal protein P1 OS=Mus musculus GN=Rplp1 PE=2 SV=1	48	95	95.01	AKALANVNIGSL				0.00759966	1169.68	585.85	1169.68	585.846	2	2	4.1.1.1594.16	13	1	27.774	825.39	729.89	27.85	0.18	2234.02	1	1	TRUE	0
559.001	280	280	tr|G3X8Q0|G3X8Q0_MOUSE; sp|O89090|SP1_MOUSE; sp|O89090-2|SP1_MOUSE	Trans-acting transcription factor 1 OS=Mus musculus GN=Sp1 PE=4 SV=1; Transcription factor Sp1 OS=Mus musculus GN=Sp1 PE=1 SV=2; Isoform 2 of Transcription factor Sp1 OS=Mus musculus GN=Sp1	471	94.9	94.94	LQVQNPQAQTI				0.0021357	1238.66	620.339	1238.66	620.338	2	2	2.1.1.1206.15	13	1	19.3026	220.69	205.58	19.32	0.18	557.59	1	1	TRUE	0
560.001	281	281	sp|P97390|VPS45_MOUSE	Vacuolar protein sorting-associated protein 45 OS=Mus musculus GN=Vps45 PE=1 SV=1	365	94.9	91.47	SALQNVKRL				0.00565244	1027.62	514.817	1027.61	514.814	2	2	3.1.1.1261.8	10	1	13.4139	366.7	332.95	13.45	0.12	817.073	1	1	TRUE	0
561.001	282	282	sp|Q9R190|MTA2_MOUSE	Metastasis-associated protein MTA2 OS=Mus musculus GN=Mta2 PE=1 SV=1	483	94.9	94.85	YAPINANAI				0.00823623	945.5	473.757	945.492	473.753	2	2	3.1.1.1445.9	13	1	24.3819	1078.02	897.56	24.42	0.18	1865.55	1	1	TRUE	0
562.001	283	283	sp|Q91W86|VPS11_MOUSE	Vacuolar protein sorting-associated protein 11 homolog OS=Mus musculus GN=Vps11 PE=1 SV=3	147	98.2	98.17	TVHENLNFM	Oxidation(M)@9			0.00711252	1119.51	560.762	1119.5	560.758	2	1	4.1.1.1406.9	10	0.1765	16.7694	649.6	541.73	16.81	0.18	1183.85	1	1	TRUE	0
563.001	283	283	sp|Q91W86|VPS11_MOUSE	Vacuolar protein sorting-associated protein 11 homolog OS=Mus musculus GN=Vps11 PE=1 SV=3	308	56.7	56.66	KQILNIYDL				0.00288784	1118.64	560.326	1118.63	560.324	2	2	5.1.1.2012.3	14	1	35.9894	1109.9	754.51	36.08	0.24	1553.94	1	1	TRUE	0
564.001	284	284	sp|P62075|TIM13_MOUSE	Mitochondrial import inner membrane translocase subunit Tim13 OS=Mus musculus GN=Timm13 PE=1 SV=1	30	90.5	90.46	IAVANAQEL				0.0062775	927.509	464.762	927.503	464.759	2	1	3.1.1.1391.4	12	1	21.127	547.02	487.49	21.17	0.18	2041.82	1	0.5293	TRUE	0
565.001	284	284	sp|P62075|TIM13_MOUSE	Mitochondrial import inner membrane translocase subunit Tim13 OS=Mus musculus GN=Timm13 PE=1 SV=1	30	66	66	IAVANAQELL				0.00406167	1040.59	521.303	1040.59	521.301	2	1	4.1.1.1681.10	11	1	33.0009	486.4	348.31	33.09	0.18	777.619	1	0.4707	FALSE	0
565.002	284					66	17.84	MLEFQKVF				0.054183	1040.59	521.303	1040.54	521.276	2	1	4.1.1.1690.7	6	0.9048	33.5374	486.4	27.92	33.09	0.18	414.832	1	1	TRUE	0
566.001	285	285	RRRRRtr|B8JK43|B8JK43_MOUSE; RRRRRtr|B8JK42|B8JK42_MOUSE; RRRRRsp|Q3T9M1|MFS2B_MOUSE; RRRRRsp|Q3T9M1-3|MFS2B_MOUSE; RRRRRsp|Q3T9M1-2|MFS2B_MOUSE	REVERSED Major facilitator superfamily domain-containing protein 2B OS=Mus musculus GN=Mfsd2b PE=4 SV=1; REVERSED Major facilitator superfamily domain-containing protein 2B OS=Mus musculus GN=Mfsd2b PE=4 SV=1; REVERSED Major facilitator superfamily domain-containing protein 2B OS=Mus musculus GN=Mfsd2b PE=2 SV=1; REVERSED Isoform 3 of Major facilitator superfamily domain-containing protein 2B OS=…	266	94.5	94.52	AVVAAAICYL				-0.013444	992.523	497.269	992.536	497.276	2	2	4.1.1.1670.10	11	0.9704	32.3386	713.31	656.22	32.37	0.24	2224.41	1	1	TRUE	0
567.001	286	286	sp|Q8C156|CND2_MOUSE	Condensin complex subunit 2 OS=Mus musculus GN=Ncaph PE=2 SV=1	124	94.4	94.36	FGLHLIDFM				0.00409936	1091.55	546.783	1091.55	546.781	2	2	3.1.1.2233.2	8	1	51.3066	118.7	114.08	51.29	0.24	258.231	0.2259	0.2259	FALSE	0
568.001	286	286	sp|Q8C156|CND2_MOUSE	Condensin complex subunit 2 OS=Mus musculus GN=Ncaph PE=2 SV=1	124	90	90.04	FGLHLIDFM	Oxidation(M)@9			0.00540056	1107.55	554.781	1107.54	554.778	2	1	3.1.1.1811.2	11	0.1765	42.602	406.78	212.34	42.74	0.31	142.544	0.7741	0.7741	TRUE	0
569.001	287	287	tr|F6ZBL2|F6ZBL2_MOUSE; sp|Q80SY4|MIB1_MOUSE	E3 ubiquitin-protein ligase MIB1 (Fragment) OS=Mus musculus GN=Mib1 PE=4 SV=1; E3 ubiquitin-protein ligase MIB1 OS=Mus musculus GN=Mib1 PE=1 SV=1	40	75.2	75.17	SAISNASGERL				0.00634919	1103.56	552.789	1103.56	552.786	2	1	2.1.1.1124.8	10	1	14.4666	123.87	115.45	14.44	0.18	484.749	1	1	TRUE	0
570.001	287	287	tr|F6ZBL2|F6ZBL2_MOUSE; sp|Q80SY4|MIB1_MOUSE	E3 ubiquitin-protein ligase MIB1 (Fragment) OS=Mus musculus GN=Mib1 PE=4 SV=1; E3 ubiquitin-protein ligase MIB1 OS=Mus musculus GN=Mib1 PE=1 SV=1	220	41.4	41.38	AGADVTITNNNGF				0.0131946	1292.61	647.314	1292.6	647.307	2	1	5.1.1.2113.5	8	1	42.0607	313.13	155.35	42.17	0.18	660.441	1	1	TRUE	0
571.001	287	287	tr|F6ZBL2|F6ZBL2_MOUSE; sp|Q80SY4|MIB1_MOUSE	E3 ubiquitin-protein ligase MIB1 (Fragment) OS=Mus musculus GN=Mib1 PE=4 SV=1; E3 ubiquitin-protein ligase MIB1 OS=Mus musculus GN=Mib1 PE=1 SV=1	274	81.9	67.26	AALNNHVEV				0.00363355	965.497	483.756	965.493	483.754	2	2	2.1.1.1122.11	9	1	14.3538	733.57	378.44	14.26	0.18	635.085	1	1	TRUE	0
572.001	288	288	tr|E9QAD4|E9QAD4_MOUSE; sp|Q7TQK5|CCD93_MOUSE	Coiled-coil domain-containing protein 93 OS=Mus musculus GN=Ccdc93 PE=4 SV=1; Coiled-coil domain-containing protein 93 OS=Mus musculus GN=Ccdc93 PE=2 SV=1	538	98.7	98.69	SIHENFSQAM	Oxidation(M)@10			0.00748287	1178.51	590.262	1178.5	590.259	2	2	3.1.1.1245.9	11	0.1765	12.4887	147.47	147.46	12.49	0.18	361.624	1	1	TRUE	0
573.001	289	289	sp|P14206|RSSA_MOUSE	40S ribosomal protein SA OS=Mus musculus GN=Rpsa PE=1 SV=4	66	94.1	94.1	VAIENPADVSVI				0.00678703	1225.66	613.838	1225.66	613.835	2	2	4.1.1.1694.17	12	1	33.8092	698.24	480.27	33.94	0.24	1132.38	1	1	TRUE	0
574.001	290	290	tr|Q5U4C5|Q5U4C5_MOUSE; sp|Q8VI75|IPO4_MOUSE	Importin-4 OS=Mus musculus GN=Ipo4 PE=2 SV=1; Importin-4 OS=Mus musculus GN=Ipo4 PE=1 SV=1	460	93.9	93.89	YALENFVENL				0.00269118	1210.59	606.302	1210.59	606.301	2	8	1.1.1.2426.5	14	1	51.4086	3229.91	1589.71	51.5	0.18	1488.09	1	1	TRUE	0
575.001	291	291	tr|Q8C483|Q8C483_MOUSE; sp|P26638|SYSC_MOUSE	Serine--tRNA ligase, cytoplasmic OS=Mus musculus GN=Sars PE=2 SV=1; Serine--tRNA ligase, cytoplasmic OS=Mus musculus GN=Sars PE=2 SV=3	168	93.7	65.89	YSHVDLVVM				0.00648269	1061.53	531.771	1061.52	531.768	2	2	4.1.1.1600.10	8	1	28.1204	505.72	485.46	28.1	0.24	971.165	0.258	0.258	FALSE	0
576.001	292	292	tr|Q8BM41|Q8BM41_MOUSE; sp|Q8CGC4|LS14B_MOUSE	Protein LSM14 homolog B OS=Mus musculus GN=Lsm14b PE=2 SV=1; Protein LSM14 homolog B OS=Mus musculus GN=Lsm14b PE=2 SV=3	179	93.8	93.83	NAQFNREEL				0.0107134	1119.54	560.778	1119.53	560.773	2	4	3.1.1.1307.10	13	1	16.149	342.17	335.51	16.15	0.24	794.628	1	1	TRUE	0
577.001	293	293	sp|Q9D074|MGRN1_MOUSE; sp|Q9D074-5|MGRN1_MOUSE; sp|Q9D074-4|MGRN1_MOUSE; sp|Q9D074-3|MGRN1_MOUSE; sp|Q9D074-2|MGRN1_MOUSE	E3 ubiquitin-protein ligase MGRN1 OS=Mus musculus GN=Mgrn1 PE=1 SV=2; Isoform 5 of E3 ubiquitin-protein ligase MGRN1 OS=Mus musculus GN=Mgrn1; Isoform 4 of E3 ubiquitin-protein ligase MGRN1 OS=Mus musculus GN=Mgrn1; Isoform 3 of E3 ubiquitin-protein ligase MGRN1 OS=Mus musculus GN=Mgrn1; Isoform 2 of E3 ubiquitin-protein ligase MGRN1 OS=Mus musculus GN=Mgrn1	508	93.7	93.65	SQPVPPADIYL				0.00500196	1198.63	600.322	1198.62	600.319	2	3	4.1.1.1715.10	10	1	35.0735	152.06	68.65	34.55	1.03	517.681	1	1	TRUE	0
578.001	294	294	tr|Q5SSA5|Q5SSA5_MOUSE; tr|M0QWL9|M0QWL9_MOUSE; tr|E9PUW7|E9PUW7_MOUSE; sp|Q9EPK7|XPO7_MOUSE; sp|Q9EPK7-2|XPO7_MOUSE; sp|Q99NF8|RBP17_MOUSE	Ran-binding protein 17 OS=Mus musculus GN=Ranbp17 PE=4 SV=1; Ran-binding protein 17 OS=Mus musculus GN=Ranbp17 PE=4 SV=1; Exportin-7 OS=Mus musculus GN=Xpo7 PE=4 SV=1; Exportin-7 OS=Mus musculus GN=Xpo7 PE=2 SV=3; Isoform 2 of Exportin-7 OS=Mus musculus GN=Xpo7; Ran-binding protein 17 OS=Mus musculus GN=Ranbp17 PE=2 SV=1	371	93.2	93.15	FAPNSVHYL				0.0076881	1046.53	524.27	1046.52	524.267	2	2	4.1.1.1519.11	9	1	23.3297	440.09	409.94	23.36	0.24	1020.32	1	0.736	TRUE	0
580.001	295	295	sp|Q8BMD6|TM260_MOUSE; sp|Q8BMD6-2|TM260_MOUSE	Transmembrane protein 260 OS=Mus musculus GN=Tmem260 PE=2 SV=2; Isoform 2 of Transmembrane protein 260 OS=Mus musculus GN=Tmem260	382	93.4	93.44	TGIRNLEWL				0.00234975	1100.6	551.307	1100.6	551.306	2	4	5.1.1.2023.6	12	1	36.646	1975.09	1756.45	36.68	0.18	4221.02	1	1	TRUE	0
580.002	295					93.4	22.23	TQAIKEIWL				-0.023901	1100.6	551.307	1100.62	551.319	2	1	3.1.1.1687.6	6	0.9418	36.9122	66.84	64.05	36.93	0.24	271.453	1	1	TRUE	0
581.001	296	296	sp|B2RWS6|EP300_MOUSE	Histone acetyltransferase p300 OS=Mus musculus GN=Ep300 PE=1 SV=2	773	93.4	93.43	SQGMNVTNM				0.00250359	980.408	491.211	980.406	491.21	2	2	2.1.1.1187.3	10	1	18.1447	100.09	97.58	18.18	0.36	699.055	1	1	TRUE	0
582.001	297	297	tr|F8VQE9|F8VQE9_MOUSE	Arf-GAP with GTPase, ANK repeat and PH domain-containing protein 3 OS=Mus musculus GN=Agap3 PE=4 SV=1	28	93.3	93.25	GGAGGGGQFGGAGPG				0.0582642	1102.54	552.276	1102.48	552.247	2	1	3.1.1.1332.4	13	0.8869	17.6007	2829.25	818.24	17.76	0.18	1165.23	1	1	TRUE	0
585.001	298	298	tr|F6YCH1|F6YCH1_MOUSE; tr|B7ZP47|B7ZP47_MOUSE; sp|Q65Z40|WAPL_MOUSE	Wings apart-like protein homolog (Fragment) OS=Mus musculus GN=Wapal PE=4 SV=1; Wapal protein OS=Mus musculus GN=Wapal PE=2 SV=1; Wings apart-like protein homolog OS=Mus musculus GN=Wapal PE=1 SV=2	375	93.3	93.25	ESPINVTTV				0.00669236	958.504	480.259	958.497	480.256	2	1	3.1.1.1435.7	10	1	23.7795	386.66	340.25	23.82	0.18	1098.92	1	1	TRUE	0
586.001	299	299	sp|Q8K2I9|FBX18_MOUSE; sp|Q8K2I9-2|FBX18_MOUSE	F-box only protein 18 OS=Mus musculus GN=Fbxo18 PE=2 SV=1; Isoform 2 of F-box only protein 18 OS=Mus musculus GN=Fbxo18	353	99	99	SSCVNDIQHL	Dioxidation(C)@3	Dioxidation(C)@355		-0.0101368	1146.49	574.251	1146.5	574.256	2	2	3.1.1.1497.9	12	0.0355	27.3683	378.84	364.95	27.38	0.24	969.144	1	1	TRUE	0
587.001	300	300	sp|Q9D187|MIP18_MOUSE	Mitotic spindle-associated MMXD complex subunit MIP18 OS=Mus musculus GN=Fam96b PE=2 SV=1	144	92.2	92.17	AALENTHLL				0.00493592	980.534	491.274	980.529	491.272	2	1	4.1.1.1497.2	12	1	21.9901	2404.55	1160.07	22.1	0.12	1468.08	1	0.9178	TRUE	0
589.001	301	301	tr|Z4YJW0|Z4YJW0_MOUSE; sp|Q8C7X2|EMC1_MOUSE; sp|Q8C7X2-2|EMC1_MOUSE	ER membrane protein complex subunit 1 OS=Mus musculus GN=Emc1 PE=4 SV=1; ER membrane protein complex subunit 1 OS=Mus musculus GN=Emc1 PE=1 SV=1; Isoform 2 of ER membrane protein complex subunit 1 OS=Mus musculus GN=Emc1	518	92.7	92.65	SQIKNEINI				0.00584143	1057.58	529.799	1057.58	529.796	2	1	3.1.1.1360.16	11	1	19.3078	267.85	257.96	19.32	0.24	643.787	1	1	TRUE	0
589.002	301					92.7	15.36	KSQIENINL				0.00584143	1057.58	529.799	1057.58	529.796	2	1	3.1.1.1361.17	8	1	19.3707	267.85	215.74	19.32	0.24	581.31	1	1	TRUE	0
590.001	302	302	tr|Q5SW15|Q5SW15_MOUSE; sp|Q9CQG2|MET16_MOUSE; sp|Q9CQG2-2|MET16_MOUSE	Methyltransferase-like protein OS=Mus musculus GN=Mettl16 PE=3 SV=1; Methyltransferase-like protein 16 OS=Mus musculus GN=Mettl16 PE=2 SV=1; Isoform 2 of Methyltransferase-like protein 16 OS=Mus musculus GN=Mettl16	412	92.6	92.6	TAIENSWIHL				0.00297396	1182.61	592.31	1182.6	592.309	2	1	5.1.1.2033.3	9	1	37.2343	534.33	302.69	37.34	0.24	732.308	1	1	TRUE	0
591.001	303	303	tr|F6SGP4|F6SGP4_MOUSE; sp|Q9DC29|ABCB6_MOUSE	ATP-binding cassette sub-family B member 6, mitochondrial (Fragment) OS=Mus musculus GN=Abcb6 PE=4 SV=1; ATP-binding cassette sub-family B member 6, mitochondrial OS=Mus musculus GN=Abcb6 PE=1 SV=1	41	92.6	92.63	STVVNADQI				0.00414423	945.481	473.748	945.477	473.746	2	2	2.1.1.1193.2	15	1	18.5077	162.53	144.16	18.48	0.24	624.618	1	1	TRUE	0
592.001	304	304	tr|B1AUX2|B1AUX2_MOUSE; sp|Q61191|HCFC1_MOUSE	Host cell factor 1 OS=Mus musculus GN=Hcfc1 PE=1 SV=1; Host cell factor 1 OS=Mus musculus GN=Hcfc1 PE=1 SV=2	921	92.6	92.63	SQVINPTAI				0.00582519	941.524	471.769	941.518	471.766	2	1	3.1.1.1448.7	12	1	24.5579	734.45	438.63	24.71	0.3	1211.01	1	1	TRUE	0
593.001	305	305	tr|F6YY69|F6YY69_MOUSE; tr|F6VW30|F6VW30_MOUSE; sp|P68254|1433T_MOUSE; sp|P68254-2|1433T_MOUSE	14-3-3 protein theta (Fragment) OS=Mus musculus GN=Ywhaq PE=4 SV=1; 14-3-3 protein theta (Fragment) OS=Mus musculus GN=Ywhaq PE=3 SV=1; 14-3-3 protein theta OS=Mus musculus GN=Ywhaq PE=1 SV=1; Isoform 2 of 14-3-3 protein theta OS=Mus musculus GN=Ywhaq	152	92.5	92.51	TNPESKVFYL				0.00588152	1196.61	599.314	1196.61	599.311	2	1	4.1.1.1603.19	10	1	28.3244	1006.65	516.52	28.46	0.24	1053.32	1	1	TRUE	0
593.002	305					92.5	92.51	SQPESKVFYL				0.00588152	1196.61	599.314	1196.61	599.311	2	1	4.1.1.1603.19	10	1	28.3244	1006.65	516.52	28.46	0.24	1053.32	1	1	TRUE	0
594.001	306	306	sp|Q9D4G9|RMI1_MOUSE	RecQ-mediated genome instability protein 1 OS=Mus musculus GN=Rmi1 PE=2 SV=1	463	92.4	71.58	RSFENNTYL				0.00535198	1142.54	572.278	1142.54	572.275	2	2	3.1.1.1364.11	10	1	19.555	1216.9	1207.87	19.56	0.18	2521.71	1	1	TRUE	0
595.001	307	307	sp|Q99LF4|RTCB_MOUSE	tRNA-splicing ligase RtcB homolog OS=Mus musculus GN=Rtcb PE=2 SV=1	299	91.8	62.71	ASPEGQDYL				0.00498102	978.434	490.224	978.429	490.222	2	5	2.1.1.1224.3	15	1	19.5949	3227.17	2945.34	19.62	0.18	6422.9	1	0.8318	TRUE	0
596.001	307	307	sp|Q99LF4|RTCB_MOUSE	tRNA-splicing ligase RtcB homolog OS=Mus musculus GN=Rtcb PE=2 SV=1	301	16.1	16.12	PEGQDYL				0.00252898	820.363	411.189	820.36	411.187	2	2	2.1.1.1225.3	8	1	19.6467	652.58	621.51	19.62	0.18	1999.55	1	0.1682	FALSE	0
597.001	308	308	sp|Q8BMD8|SCMC1_MOUSE	Calcium-binding mitochondrial carrier protein SCaMC-1 OS=Mus musculus GN=Slc25a24 PE=1 SV=1	375	98.3	98.25	AKDSVNPGVMVL	Oxidation(M)@10			0.00921042	1244.65	623.334	1244.64	623.329	2	2	4.1.1.1469.12	11	0.1765	20.4494	143.57	136.08	20.47	0.18	727.502	1	1	TRUE	0
598.001	309	309	tr|A0A0A6YW74|A0A0A6YW74_MOUSE; tr|A0A0A6YVY5|A0A0A6YVY5_MOUSE; sp|Q99P69|NUF2_MOUSE; sp|Q99P69-2|NUF2_MOUSE	Kinetochore protein Nuf2 OS=Mus musculus GN=Nuf2 PE=4 SV=1; Kinetochore protein Nuf2 (Fragment) OS=Mus musculus GN=Nuf2 PE=4 SV=1; Kinetochore protein Nuf2 OS=Mus musculus GN=Nuf2 PE=2 SV=2; Isoform 2 of Kinetochore protein Nuf2 OS=Mus musculus GN=Nuf2	122	92.2	92.21	SGIINFIHF				0.000965679	1046.56	524.285	1046.55	524.285	2	2	2.1.1.2531.2	11	1	46.7686	264.05	222.64	46.81	0.12	412.908	1	1	TRUE	0
599.001	310	310	sp|Q8BX57|PXK_MOUSE	PX domain-containing protein kinase-like protein OS=Mus musculus GN=Pxk PE=1 SV=2	558	92.2	92.23	SSIQNFQKGTL				0.0161116	1221.65	611.833	1221.64	611.825	2	1	3.1.1.1365.21	12	1	19.6197	383.53	377.08	19.63	0.18	1791.11	1	1	TRUE	0
600.001	311	311	tr|J3QNK5|J3QNK5_MOUSE; sp|Q8BIH0|SP130_MOUSE; sp|Q8BIH0-2|SP130_MOUSE	Histone deacetylase complex subunit SAP130 OS=Mus musculus GN=Sap130 PE=4 SV=1; Histone deacetylase complex subunit SAP130 OS=Mus musculus GN=Sap130 PE=1 SV=2; Isoform 2 of Histone deacetylase complex subunit SAP130 OS=Mus musculus GN=Sap130	508	91.6	91.58	VGVASTVHL				0.00278464	881.5	441.757	881.497	441.756	2	1	3.1.1.1378.2	9	1	20.3462	108.83	105.89	20.34	0.18	293.753	1	1	TRUE	0
603.001	312	312	sp|Q9DAX9|APBP2_MOUSE	Amyloid protein-binding protein 2 OS=Mus musculus GN=Appbp2 PE=2 SV=1	486	91.8	91.79	NQYENAEKL				0.00156101	1107.52	554.768	1107.52	554.767	2	2	2.1.1.1107.18	12	1	13.4699	463.05	456.51	13.48	0.18	968.764	1	1	TRUE	0
604.001	313	313	RRRRRsp|P17426|AP2A1_MOUSE; RRRRRsp|P17426-2|AP2A1_MOUSE	REVERSED AP-2 complex subunit alpha-1 OS=Mus musculus GN=Ap2a1 PE=1 SV=1; REVERSED Isoform B of AP-2 complex subunit alpha-1 OS=Mus musculus GN=Ap2a1	813	91.8	91.75	KVSDMSDGAVL				0.119391	1120.66	561.339	1120.54	561.279	2	1	5.1.1.2057.6	9	0.5434	38.7022	32.67	27.39	38.67	0.18	478.521	1	1	TRUE	0
605.001	314	314	tr|A2BGI9|A2BGI9_MOUSE; sp|Q9D868|PPIH_MOUSE; sp|Q9D868-2|PPIH_MOUSE	Peptidyl-prolyl cis-trans isomerase OS=Mus musculus GN=Ppih PE=3 SV=1; Peptidyl-prolyl cis-trans isomerase H OS=Mus musculus GN=Ppih PE=2 SV=1; Isoform 2 of Peptidyl-prolyl cis-trans isomerase H OS=Mus musculus GN=Ppih	6	91.5	89.84	SSPVNPVVF				0.0043397	944.501	473.258	944.497	473.256	2	2	4.1.1.1647.5	10	1	30.9418	467.73	461.08	30.93	0.36	1393.97	1	1	TRUE	0
606.001	315	315	tr|Z4YK23|Z4YK23_MOUSE; sp|A6PWY4|WDR76_MOUSE; sp|A6PWY4-3|WDR76_MOUSE; sp|A6PWY4-2|WDR76_MOUSE	WD repeat-containing protein 76 OS=Mus musculus GN=Wdr76 PE=4 SV=1; WD repeat-containing protein 76 OS=Mus musculus GN=Wdr76 PE=2 SV=1; Isoform 3 of WD repeat-containing protein 76 OS=Mus musculus GN=Wdr76; Isoform 2 of WD repeat-containing protein 76 OS=Mus musculus GN=Wdr76	284	29.9	29.87	FSPTNPAHL				0.00621235	982.493	492.254	982.487	492.251	2	1	3.1.1.1353.8	7	1	18.8658	240.4	222.51	18.9	0.36	594.88	1	0.1548	FALSE	0
609.001	315	315	tr|Z4YK23|Z4YK23_MOUSE; sp|A6PWY4|WDR76_MOUSE; sp|A6PWY4-3|WDR76_MOUSE; sp|A6PWY4-2|WDR76_MOUSE	WD repeat-containing protein 76 OS=Mus musculus GN=Wdr76 PE=4 SV=1; WD repeat-containing protein 76 OS=Mus musculus GN=Wdr76 PE=2 SV=1; Isoform 3 of WD repeat-containing protein 76 OS=Mus musculus GN=Wdr76; Isoform 2 of WD repeat-containing protein 76 OS=Mus musculus GN=Wdr76	286	26.1	22.28	PTNPAHL				0.00405458	748.391	375.203	748.387	375.201	2	2	3.1.1.1354.2	8	1	18.911	75.88	68.3	18.9	0.18	333.879	1	0.0432	FALSE	0
608.001	315	315	tr|Z4YK23|Z4YK23_MOUSE; sp|A6PWY4|WDR76_MOUSE; sp|A6PWY4-3|WDR76_MOUSE; sp|A6PWY4-2|WDR76_MOUSE	WD repeat-containing protein 76 OS=Mus musculus GN=Wdr76 PE=4 SV=1; WD repeat-containing protein 76 OS=Mus musculus GN=Wdr76 PE=2 SV=1; Isoform 3 of WD repeat-containing protein 76 OS=Mus musculus GN=Wdr76; Isoform 2 of WD repeat-containing protein 76 OS=Mus musculus GN=Wdr76	286	87.9	87.87	PTNPAHLL				0.00617224	861.477	431.746	861.471	431.743	2	1	4.1.1.1600.3	9	1	28.1029	204.74	190.16	27.98	0.3	573.57	1	0.135	FALSE	0
610.001	316	316	sp|P35396|PPARD_MOUSE	Peroxisome proliferator-activated receptor delta OS=Mus musculus GN=Ppard PE=2 SV=1	294	88.2	88.2	ASIVNKDGL				0.00511784	915.508	458.761	915.503	458.759	2	2	2.1.1.1135.3	12	1	15.1128	1333.42	888.71	15.22	0.18	1339.8	1	0.9178	TRUE	0
611.001	316	316	sp|P35396|PPARD_MOUSE	Peroxisome proliferator-activated receptor delta OS=Mus musculus GN=Ppard PE=2 SV=1	296	47.1	47.11	IVNKDGL				0.00663308	757.44	379.727	757.433	379.724	2	1	2.1.1.1136.2	6	1	15.1706	119.5	109.33	15.22	0.12	416.632	1	0.0822	FALSE	0
612.001	317	317	sp|P58252|EF2_MOUSE	Elongation factor 2 OS=Mus musculus GN=Eef2 PE=1 SV=2	180	91.4	88.37	RIVENVNVI				0.00317918	1054.62	528.316	1054.61	528.314	2	3	3.1.1.1397.5	9	1	21.4992	1072.3	1036.98	21.48	0.18	1846.67	1	1	TRUE	0
613.001	318	318	tr|Q8BFQ1|Q8BFQ1_MOUSE; tr|K3W4L3|K3W4L3_MOUSE; tr|J3QPG5|J3QPG5_MOUSE; tr|E9PZ00|E9PZ00_MOUSE; sp|Q61207|SAP_MOUSE	Prosaposin OS=Mus musculus GN=Psap PE=2 SV=1; Prosaposin OS=Mus musculus GN=Psap PE=4 SV=1; Prosaposin OS=Mus musculus GN=Psap PE=4 SV=1; Prosaposin OS=Mus musculus GN=Psap PE=4 SV=1; Prosaposin OS=Mus musculus GN=Psap PE=1 SV=2	371	91.2	91.23	FIHEVNPSSL				0.00767248	1141.58	571.799	1141.58	571.796	2	1	3.1.1.1419.16	9	1	22.8375	187.28	186.43	22.8	0.24	573.265	1	1	TRUE	0
614.001	319	319	tr|Q6NS79|Q6NS79_MOUSE; tr|E9PXV7|E9PXV7_MOUSE; tr|E9PV41|E9PV41_MOUSE; tr|D3Z074|D3Z074_MOUSE; sp|O08808|DIAP1_MOUSE	Diap1 protein OS=Mus musculus GN=Diap1 PE=2 SV=1; Protein diaphanous homolog 1 OS=Mus musculus GN=Diap1 PE=1 SV=1; Protein diaphanous homolog 1 OS=Mus musculus GN=Diap1 PE=1 SV=1; Protein diaphanous homolog 1 OS=Mus musculus GN=Diap1 PE=1 SV=2; Protein diaphanous homolog 1 OS=Mus musculus GN=Diaph1 PE=1 SV=1	1054	91.1	91.14	MMHSNMETL				0.00396545	1092.44	547.229	1092.44	547.227	2	2	3.1.1.1328.5	9	1	17.383	235.84	231.07	17.4	0.18	667.848	0.2048	0.2048	FALSE	0
615.001	319	319	tr|Q6NS79|Q6NS79_MOUSE; tr|E9PXV7|E9PXV7_MOUSE; tr|E9PV41|E9PV41_MOUSE; tr|D3Z074|D3Z074_MOUSE; sp|O08808|DIAP1_MOUSE	Diap1 protein OS=Mus musculus GN=Diap1 PE=2 SV=1; Protein diaphanous homolog 1 OS=Mus musculus GN=Diap1 PE=1 SV=1; Protein diaphanous homolog 1 OS=Mus musculus GN=Diap1 PE=1 SV=1; Protein diaphanous homolog 1 OS=Mus musculus GN=Diap1 PE=1 SV=2; Protein diaphanous homolog 1 OS=Mus musculus GN=Diaph1 PE=1 SV=1	1054	90.3	90.34	MMHSNMETL	Oxidation(M)@2			0.00514458	1108.44	555.227	1108.44	555.225	2	2	3.1.1.1279.12	9	0.1765	14.4517	284.05	282.17	14.47	0.18	714.678	0.2467	0.2467	TRUE	0
615.002	319	319	tr|Q6NS79|Q6NS79_MOUSE; tr|E9PXV7|E9PXV7_MOUSE; tr|E9PV41|E9PV41_MOUSE; tr|D3Z074|D3Z074_MOUSE; sp|O08808|DIAP1_MOUSE	Diap1 protein OS=Mus musculus GN=Diap1 PE=2 SV=1; Protein diaphanous homolog 1 OS=Mus musculus GN=Diap1 PE=1 SV=1; Protein diaphanous homolog 1 OS=Mus musculus GN=Diap1 PE=1 SV=1; Protein diaphanous homolog 1 OS=Mus musculus GN=Diap1 PE=1 SV=2; Protein diaphanous homolog 1 OS=Mus musculus GN=Diaph1 PE=1 SV=1	1054	90.3	90.34	MMHSNMETL	Oxidation(M)@1			0.00514458	1108.44	555.227	1108.44	555.225	2	1	3.1.1.1279.12	9	0.1765	14.4517	284.05	282.17	14.47	0.18	714.678	0.2467	0.2467	TRUE	0
616.001	319	319	tr|Q6NS79|Q6NS79_MOUSE; tr|E9PXV7|E9PXV7_MOUSE; tr|E9PV41|E9PV41_MOUSE; tr|D3Z074|D3Z074_MOUSE; sp|O08808|DIAP1_MOUSE	Diap1 protein OS=Mus musculus GN=Diap1 PE=2 SV=1; Protein diaphanous homolog 1 OS=Mus musculus GN=Diap1 PE=1 SV=1; Protein diaphanous homolog 1 OS=Mus musculus GN=Diap1 PE=1 SV=1; Protein diaphanous homolog 1 OS=Mus musculus GN=Diap1 PE=1 SV=2; Protein diaphanous homolog 1 OS=Mus musculus GN=Diaph1 PE=1 SV=1	1054	81.9	81.89	MMHSNMETL	Oxidation(M)@6			0.005877	1108.44	555.228	1108.44	555.225	2	1	3.1.1.1248.9	10	0.1765	12.653	274.52	256.68	12.67	0.12	544.387	0.2384	0.2384	FALSE	0
617.001	319	319	tr|Q6NS79|Q6NS79_MOUSE; tr|E9PXV7|E9PXV7_MOUSE; tr|E9PV41|E9PV41_MOUSE; tr|D3Z074|D3Z074_MOUSE; sp|O08808|DIAP1_MOUSE	Diap1 protein OS=Mus musculus GN=Diap1 PE=2 SV=1; Protein diaphanous homolog 1 OS=Mus musculus GN=Diap1 PE=1 SV=1; Protein diaphanous homolog 1 OS=Mus musculus GN=Diap1 PE=1 SV=1; Protein diaphanous homolog 1 OS=Mus musculus GN=Diap1 PE=1 SV=2; Protein diaphanous homolog 1 OS=Mus musculus GN=Diaph1 PE=1 SV=1	1054	20.2	20.22	MMHSNMETL	Oxidation(M)@1; Oxidation(M)@2			0.00339402	1124.43	563.224	1124.43	563.222	2	1	3.1.1.1256.6	8	0.0311	13.132	72.91	67.78	13.09	0.18	227.923	0.0633	0.0633	FALSE	0
618.001	320	320	tr|F2Z483|F2Z483_MOUSE; sp|P11983|TCPA_MOUSE	T-complex protein 1 subunit alpha OS=Mus musculus GN=Tcp1 PE=3 SV=1; T-complex protein 1 subunit alpha OS=Mus musculus GN=Tcp1 PE=1 SV=3	36	98	97.99	FGPVGLDKM	Oxidation(M)@9			0.00380155	978.488	490.251	978.484	490.25	2	1	4.1.1.1436.2	13	0.1765	18.4997	85.72	84.03	18.49	0.18	364.944	1	1	TRUE	0
619.001	321	321	sp|P25911|LYN_MOUSE; sp|P25911-2|LYN_MOUSE; sp|P16277|BLK_MOUSE	Tyrosine-protein kinase Lyn OS=Mus musculus GN=Lyn PE=1 SV=4; Isoform 2 of Tyrosine-protein kinase Lyn OS=Mus musculus GN=Lyn; Tyrosine-protein kinase Blk OS=Mus musculus GN=Blk PE=1 SV=4	186	91.1	91.06	RSLDNGGYYI				0.00679176	1156.56	579.286	1156.55	579.283	2	5	4.1.1.1502.19	9	1	22.3342	1983.31	1385.13	22.41	0.18	2633.11	1	1	TRUE	0
621.001	322	322	RRRRRsp|P11087|CO1A1_MOUSE; RRRRRsp|P11087-2|CO1A1_MOUSE	REVERSED Collagen alpha-1(I) chain OS=Mus musculus GN=Col1a1 PE=1 SV=4; REVERSED Isoform 2 of Collagen alpha-1(I) chain OS=Mus musculus GN=Col1a1	391	89.8	89.76	PGAPGTEGRDGNKGAPGVPGPAGPAGP				0.0116399	2337.16	1169.59	2337.15	1169.58	2	1	1.1.1.2269.21	18	1	42.0233	1779.31	1623.55	41.97	0.84	16510.2	1	0.9929	TRUE	0
624.001	322	322	RRRRRsp|P11087|CO1A1_MOUSE; RRRRRsp|P11087-2|CO1A1_MOUSE	REVERSED Collagen alpha-1(I) chain OS=Mus musculus GN=Col1a1 PE=1 SV=4; REVERSED Isoform 2 of Collagen alpha-1(I) chain OS=Mus musculus GN=Col1a1	1078	33.9	33.94	NGAPGAAGAPGP	Deamidated(N)@1			0.0417269	936.472	469.243	936.43	469.222	2	1	2.1.1.1106.9	8	0.1812	13.3875	151.01	132.84	13.43	0.36	464.432	1	1	TRUE	0
626.001	323	323	RRRRRsp|Q3TRM4|PLPL6_MOUSE; RRRRRsp|Q3TRM4-4|PLPL6_MOUSE; RRRRRsp|Q3TRM4-3|PLPL6_MOUSE; RRRRRsp|Q3TRM4-2|PLPL6_MOUSE	REVERSED Neuropathy target esterase OS=Mus musculus GN=Pnpla6 PE=2 SV=2; REVERSED Isoform 4 of Neuropathy target esterase OS=Mus musculus GN=Pnpla6; REVERSED Isoform 3 of Neuropathy target esterase OS=Mus musculus GN=Pnpla6; REVERSED Isoform 2 of Neuropathy target esterase OS=Mus musculus GN=Pnpla6	1303	90.9	90.89	VAVGAGIMVGL				-0.00117473	985.562	493.788	985.563	493.789	2	2	5.1.1.2151.2	14	0.99	44.3589	196.24	181.73	44.33	0.24	471.882	1	1	TRUE	0
628.001	324	324	sp|Q9D020|5NT3A_MOUSE; sp|Q9D020-1|5NT3A_MOUSE	Cytosolic 5'-nucleotidase 3A OS=Mus musculus GN=Nt5c3a PE=1 SV=4; Isoform 1 of Cytosolic 5'-nucleotidase 3A OS=Mus musculus GN=Nt5c3a	279	15.9	15.9	MADGVANVEHILK				0.123844	1395.84	466.288	1395.72	466.247	3	1	2.1.1.1148.6	7	0.7483	15.9031	133.45	116.16	15.88	0.12	603.727	1	0.8601	TRUE	0
629.001	324	324	sp|Q9D020|5NT3A_MOUSE; sp|Q9D020-1|5NT3A_MOUSE	Cytosolic 5'-nucleotidase 3A OS=Mus musculus GN=Nt5c3a PE=1 SV=4; Isoform 1 of Cytosolic 5'-nucleotidase 3A OS=Mus musculus GN=Nt5c3a	281	89.6	89.59	DGVANVEHI				0.000416964	952.462	477.238	952.461	477.238	2	1	2.1.1.1174.3	10	1	17.4687	21.7083	21.7083			652.844	1	0.1399	FALSE	0
630.001	325	325	tr|F6X2V9|F6X2V9_MOUSE; sp|Q8K2F8|LS14A_MOUSE	Protein LSM14 homolog A (Fragment) OS=Mus musculus GN=Lsm14a PE=4 SV=1; Protein LSM14 homolog A OS=Mus musculus GN=Lsm14a PE=1 SV=1	186	90.5	65.98	NAQFNKEEI				0.00636333	1091.53	546.773	1091.52	546.77	2	2	2.1.1.1132.16	11	1	14.9648	164.62	157.31	14.98	0.24	814.978	1	1	TRUE	0
631.001	326	326	sp|Q8BFV3|DUS4_MOUSE	Dual specificity protein phosphatase 4 OS=Mus musculus GN=Dusp4 PE=2 SV=1	380	90.2	90.19	AAPSNLPYL				0.00733042	944.504	473.259	944.497	473.256	2	3	4.1.1.1672.9	13	1	32.4567	4763.34	4681.19	32.49	0.24	7939.28	1	1	TRUE	0
632.001	327	327	tr|Q99JA5|Q99JA5_MOUSE; tr|A0A087WRZ2|A0A087WRZ2_MOUSE; tr|A0A087WQ65|A0A087WQ65_MOUSE; tr|A0A087WPY4|A0A087WPY4_MOUSE; tr|A0A087WNT2|A0A087WNT2_MOUSE; sp|Q64253|LY6E_MOUSE	Ly6e protein OS=Mus musculus GN=Ly6e PE=2 SV=1; Lymphocyte antigen 6E (Fragment) OS=Mus musculus GN=Ly6e PE=4 SV=1; Lymphocyte antigen 6E (Fragment) OS=Mus musculus GN=Ly6e PE=4 SV=1; Lymphocyte antigen 6E (Fragment) OS=Mus musculus GN=Ly6e PE=4 SV=1; Lymphocyte antigen 6E (Fragment) OS=Mus musculus GN=Ly6e PE=4 SV=2; Lymphocyte antigen 6E OS=Mus musculus GN=Ly6e PE=2 SV=2	61	90	52.99	AGFGNVNLGYTL				-0.000388573	1224.61	613.314	1224.61	613.314	2	2	5.1.1.2106.8	10	1	41.6636	505.91	480.61	41.68	0.24	1095.02	1	1	TRUE	0
633.001	328	328	tr|E9PXM6|E9PXM6_MOUSE; sp|Q9JIM1|S29A1_MOUSE; sp|Q9JIM1-2|S29A1_MOUSE; tr|E9Q503|E9Q503_MOUSE; tr|E9Q3D1|E9Q3D1_MOUSE; tr|E9Q221|E9Q221_MOUSE; tr|E9PZV0|E9PZV0_MOUSE; tr|E9PXQ6|E9PXQ6_MOUSE; tr|E9PWY7|E9PWY7_MOUSE; tr|E9PWD6|E9PWD6_MOUSE; tr|E9PVH9|E9PVH9_MOUSE	Equilibrative nucleoside transporter 1 OS=Mus musculus GN=Slc29a1 PE=4 SV=1; Equilibrative nucleoside transporter 1 OS=Mus musculus GN=Slc29a1 PE=1 SV=3; Isoform 2 of Equilibrative nucleoside transporter 1 OS=Mus musculus GN=Slc29a1; Equilibrative nucleoside transporter 1 (Fragment) OS=Mus musculus GN=Slc29a1 PE=4 SV=1; Equilibrative nucleoside transporter 1 (Fragment) OS=Mus musculus GN=Slc29a1 …	77	89.2	89.15	SAIFNNVMTL				0.000130615	1108.56	555.287	1108.56	555.287	2	2	5.1.1.2138.8	11	1	43.58	303.28	293.91	43.56	0.18	863.363	1	1	TRUE	0
635.001	329	329	tr|E0CYE0|E0CYE0_MOUSE; sp|Q8BS45|IFT56_MOUSE	Intraflagellar transport protein 56 (Fragment) OS=Mus musculus GN=Ttc26 PE=4 SV=1; Intraflagellar transport protein 56 OS=Mus musculus GN=Ttc26 PE=1 SV=1	165	89.5	89.48	ILLDNREYL				0.00588831	1147.63	574.822	1147.62	574.819	2	1	4.1.1.1629.17	9	1	29.8896	109.27	87.31	29.84	0.24	540.112	1	1	TRUE	0
636.001	330	330	sp|P23591|FCL_MOUSE	GDP-L-fucose synthase OS=Mus musculus GN=Tsta3 PE=2 SV=3	63	89.5	89.5	PTHVIHL				0.0068908	815.472	408.743	815.465	408.74	2	1	3.1.1.1317.2	11	1	16.6985	158.02	151.63	16.7	0.18	313.558	1	1	TRUE	0
637.001	331	331	sp|Q99JI4|PSMD6_MOUSE	26S proteasome non-ATPase regulatory subunit 6 OS=Mus musculus GN=Psmd6 PE=1 SV=1	103	89.3	89.26	AMMAKAEYL				0.00799909	1026.5	514.255	1026.49	514.251	2	3	3.1.1.1386.8	11	1	20.8376	1324.02	1232.08	20.87	0.18	2733.34	0.2304	0.2304	FALSE	0
637.002	331					89.3	24.85	VHINEIGVF				-0.0276403	1026.52	514.268	1026.55	514.282	2	1	4.1.1.1465.5	11	0.9324	20.191	3743.27	3697.49	20.18	0.24	5184.77	1	1	TRUE	0
637.003	331					89.3	15.63	QEARHAMAI	Deamidated(Q)@1			0.0305264	1026.52	514.268	1026.49	514.253	2	1	4.1.1.1474.6	10	0.1211	20.7492	3743.27	240.55	20.18	0.24	696.053	1	1	TRUE	0
638.001	331	331	sp|Q99JI4|PSMD6_MOUSE	26S proteasome non-ATPase regulatory subunit 6 OS=Mus musculus GN=Psmd6 PE=1 SV=1	103	88.4	68.06	AMMAKAEYL	Oxidation(M)@3			0.00795751	1042.49	522.253	1042.48	522.249	2	2	3.1.1.1315.14	13	0.1765	16.6085	2211.74	1933.02	16.69	0.3	4231.89	0.3848	0.3848	TRUE	0
638.002	331	331	sp|Q99JI4|PSMD6_MOUSE	26S proteasome non-ATPase regulatory subunit 6 OS=Mus musculus GN=Psmd6 PE=1 SV=1	103	88.4	79.47	AMMAKAEYL	Oxidation(M)@2			0.00795751	1042.49	522.253	1042.48	522.249	2	1	3.1.1.1323.4	11	0.1765	17.071	2211.74	229.81	16.69	0.3	564.492	0.3848	0.3848	TRUE	0
639.001	332	332	tr|Q812G4|Q812G4_MOUSE; sp|O35732|CFLAR_MOUSE	CASP8 and FADD-like apoptosis regulator OS=Mus musculus GN=Cflar PE=2 SV=1; CASP8 and FADD-like apoptosis regulator OS=Mus musculus GN=Cflar PE=2 SV=2	464	88.9	88.87	YSLSLQHTL				0.0065532	1060.56	531.288	1060.56	531.285	2	1	4.1.1.1584.9	9	1	27.1532	340.77	204.61	27.25	0.18	685.497	1	1	TRUE	0
640.001	333	333	tr|G5E8Q0|G5E8Q0_MOUSE; sp|P97412|LYST_MOUSE	Lysosomal trafficking regulator, isoform CRA_a OS=Mus musculus GN=Lyst PE=4 SV=1; Lysosomal-trafficking regulator OS=Mus musculus GN=Lyst PE=1 SV=1	3124	88.7	88.72	GQITNFEYL				0.00376386	1083.53	542.771	1083.52	542.769	2	4	4.1.1.1749.10	11	1	37.1096	993.77	940.46	37.08	0.24	1994.56	1	1	TRUE	0
641.001	334	334	sp|Q8R3K3|PTCD2_MOUSE	Pentatricopeptide repeat-containing protein 2, mitochondrial OS=Mus musculus GN=Ptcd2 PE=2 SV=1	255	88.7	88.71	SQIVNPESI				0.0100145	985.518	493.766	985.508	493.761	2	1	3.1.1.1435.11	11	1	23.7995	220.15	215.78	23.81	0.42	867.564	1	1	TRUE	0
643.001	335	335	sp|O70194|EIF3D_MOUSE	Eukaryotic translation initiation factor 3 subunit D OS=Mus musculus GN=Eif3d PE=1 SV=2	307	89.1	89.11	NSPRNLAMEATYI				0.00984794	1478.73	740.372	1478.72	740.367	2	2	4.1.1.1606.21	11	1	28.5108	311.96	292.46	28.46	0.24	1200.72	0.439	0.439	FALSE	0
642.001	335	335	sp|O70194|EIF3D_MOUSE	Eukaryotic translation initiation factor 3 subunit D OS=Mus musculus GN=Eif3d PE=1 SV=2	307	97.4	97.36	NSPRNLAMEATYI	Oxidation(M)@8			0.00492355	1494.72	748.367	1494.71	748.364	2	1	4.1.1.1537.6	12	0.1765	24.43	398.65	392.17	24.44	0.18	1086.3	0.561	0.561	TRUE	0
644.001	336	336	tr|D3Z5B1|D3Z5B1_MOUSE; tr|B2RPU8|B2RPU8_MOUSE; sp|Q9D1L0|CHCH2_MOUSE	Protein Zbed5 (Fragment) OS=Mus musculus GN=Zbed5 PE=4 SV=4; MCG130675 OS=Mus musculus GN=Zbed5 PE=2 SV=1; Coiled-coil-helix-coiled-coil-helix domain-containing protein 2, mitochondrial OS=Mus musculus GN=Chchd2 PE=2 SV=1	84	88.7	88.67	AQLQNQQSF				0.00336849	1062.51	532.264	1062.51	532.262	2	1	2.1.1.1138.16	13	1	15.326	652.81	624.32	15.34	0.12	1401.62	1	1	TRUE	0
645.001	337	337	sp|Q9QXB9|DRG2_MOUSE	Developmentally-regulated GTP-binding protein 2 OS=Mus musculus GN=Drg2 PE=1 SV=1	271	88.3	84.37	GMKLNLDYL				0.00277045	1065.56	533.785	1065.55	533.784	2	2	5.1.1.2016.10	10	1	36.2265	836.35	781.96	36.26	0.24	1684.13	1	1	TRUE	0
646.001	338	338	tr|G3UWZ8|G3UWZ8_MOUSE; sp|P43247|MSH2_MOUSE	DNA mismatch repair protein Msh2 (Fragment) OS=Mus musculus GN=Msh2 PE=4 SV=1; DNA mismatch repair protein Msh2 OS=Mus musculus GN=Msh2 PE=1 SV=1	21	88.2	88.24	DQVENHEFL				0.00707924	1129.51	565.763	1129.5	565.759	2	2	3.1.1.1402.8	10	1	21.7975	188.18	176.15	21.77	0.24	680.169	1	1	TRUE	0
647.001	339	339	sp|P15947|KLK1_MOUSE; sp|P15945|K1KB5_MOUSE	Kallikrein-1 OS=Mus musculus GN=Klk1 PE=1 SV=3; Kallikrein 1-related peptidase b5 OS=Mus musculus GN=Klk1b5 PE=2 SV=1	34	97	92.92	NSQPWQVAVYR	Deamidated(N)@1			0.0908711	1347.75	674.881	1347.66	674.836	2	2	6.1.1.2074.2	9	0.1369	25.8599	23.2	23.19	25.86	0.24	96.9327	0.5	0.5	TRUE	0
648.001	339	339	sp|P15947|KLK1_MOUSE; sp|P15945|K1KB5_MOUSE	Kallikrein-1 OS=Mus musculus GN=Klk1 PE=1 SV=3; Kallikrein 1-related peptidase b5 OS=Mus musculus GN=Klk1b5 PE=2 SV=1	118	52.3	52.34	SNDLMLLR				0.000985404	960.507	481.261	960.506	481.26	2	2	6.1.1.2092.3	11	1	26.6447	69.26	59.46	26.61	0.25	317.195	1	1	TRUE	0
649.001	340	340	tr|G3XA10|G3XA10_MOUSE; sp|Q8VEK3|HNRPU_MOUSE	Heterogeneous nuclear ribonucleoprotein U, isoform CRA_b OS=Mus musculus GN=Gm28062 PE=4 SV=1; Heterogeneous nuclear ribonucleoprotein U OS=Mus musculus GN=Hnrnpu PE=1 SV=1	3	85.4	85.35	SSPVNVKKL				0.00130122	970.582	486.298	970.581	486.298	2	2	2.1.1.1080.6	10	1	11.8218	167.09	150.96	11.87	0.3	381.374	1	0.5862	TRUE	0
650.001	340	340	tr|G3XA10|G3XA10_MOUSE; sp|Q8VEK3|HNRPU_MOUSE	Heterogeneous nuclear ribonucleoprotein U, isoform CRA_b OS=Mus musculus GN=Gm28062 PE=4 SV=1; Heterogeneous nuclear ribonucleoprotein U OS=Mus musculus GN=Hnrnpu PE=1 SV=1	5	34.9	34.91	PVNVKKL				0.00395668	796.521	399.268	796.517	399.266	2	1	2.1.1.1081.2	8	1	11.8718	117.93	114.9	11.86	0.12	307.697	1	0.4138	FALSE	0
651.001	341	341	sp|Q9R1A8|RFWD2_MOUSE; tr|A0A0A6YVV7|A0A0A6YVV7_MOUSE	E3 ubiquitin-protein ligase RFWD2 OS=Mus musculus GN=Rfwd2 PE=1 SV=2; E3 ubiquitin-protein ligase RFWD2 (Fragment) OS=Mus musculus GN=Rfwd2 PE=4 SV=1	177	87.3	87.34	YVVDNIDHL				0.00922224	1086.54	544.279	1086.53	544.275	2	2	4.1.1.1560.9	9	1	25.713	758.61	519.5	25.81	0.24	1385.86	1	1	TRUE	0
1275	341					17.5	17.54	FVAAKPVPNAMF	Deamidated(N)@9			0.00153236	1291.67	646.84	1291.66	646.839	2	1	3.1.1.1376.20	10	0.1905	20.271	491.66	335.08	20.34	0.18	743.111	1	1	TRUE	0
652.001	342	342	sp|A2ABU4|MYOM3_MOUSE	Myomesin-3 OS=Mus musculus GN=Myom3 PE=1 SV=1	505	87.3	87.26	PTNVHASEI				0.000208794	966.477	484.246	966.477	484.246	2	2	2.1.1.1095.12	10	1	12.7381	148.39	115.91	12.82	0.3	563.336	1	1	TRUE	0
653.001	343	343	RRRRRtr|S4R279|S4R279_MOUSE; RRRRRtr|Q3UD61|Q3UD61_MOUSE; RRRRRtr|E9Q0J3|E9Q0J3_MOUSE; RRRRRsp|Q9WVP9|MX2_MOUSE; RRRRRsp|P09922|MX1_MOUSE	REVERSED Interferon-induced GTP-binding protein Mx1 OS=Mus musculus GN=Mx1 PE=3 SV=1; REVERSED Interferon-induced GTP-binding protein Mx1 OS=Mus musculus GN=Mx1 PE=2 SV=1; REVERSED Interferon-induced GTP-binding protein Mx1 OS=Mus musculus GN=Mx1 PE=3 SV=1; REVERSED Interferon-induced GTP-binding protein Mx2 OS=Mus musculus GN=Mx2 PE=2 SV=2; REVERSED Interferon-induced GTP-binding protein Mx1 OS=…	243	86.9	86.9	IGSGRPLAV				-0.0647745	868.448	435.231	868.513	435.264	2	1	3.1.1.1366.5	9	0.7558	19.6393	409.75	396.03	19.63	0.24	1009.72	1	1	TRUE	0
653.002	343					86.9	78.19	LGNLRNNC	Cys->Dha(C)@8			-0.00323687	868.448	435.231	868.452	435.233	2	1	3.1.1.1365.7	9	0.0532	19.5847	409.75	344.46	19.63	0.24	895.547	1	1	TRUE	0
654.001	344	344	sp|Q9WUF3|C8AP2_MOUSE	CASP8-associated protein 2 OS=Mus musculus GN=Casp8ap2 PE=1 SV=2	1682	86.8	74.7	VTVLNVDHL				0.00122368	1008.56	505.288	1008.56	505.287	2	2	4.1.1.1593.6	8	1	27.6888	456.88	425.56	27.67	0.36	1237.33	1	1	TRUE	0
655.001	345	345	sp|Q9QUK6|TLR4_MOUSE	Toll-like receptor 4 OS=Mus musculus GN=Tlr4 PE=1 SV=1	341	86.7	86.72	KQFPTLDLPFL				0.00534665	1317.74	659.877	1317.73	659.874	2	2	3.1.1.2259.2	13	1	52.2544	171.63	152.76	52.3	0.27	157.094	1	1	TRUE	0
656.001	346	346	RRRRRtr|G3UXC7|G3UXC7_MOUSE; RRRRRtr|G3UWL5|G3UWL5_MOUSE	REVERSED Protein Adamtsl3 OS=Mus musculus GN=Adamtsl3 PE=4 SV=1; REVERSED Protein Adamtsl3 OS=Mus musculus GN=Adamtsl3 PE=4 SV=1	258	86.8	86.79	HTWNGPEWF				0.0581642	1172.56	587.288	1172.5	587.259	2	1	2.1.1.1072.8	9	0.8869	11.3645	137.94	127.78	11.32	0.12	588.498	1	1	TRUE	0
658.001	347	347	RRRRRsp|Q5SSE9|ABCAD_MOUSE	REVERSED ATP-binding cassette sub-family A member 13 OS=Mus musculus GN=Abca13 PE=2 SV=1	588	86.3	86.31	ISASLISFGL				-0.0558247	1006.51	504.264	1006.57	504.292	2	1	2.1.1.1131.5	10	0.8106	14.8775	1045.29	646.9	14.98	0.24	925.104	1	1	TRUE	0
658.002	347	580	sp|Q9JK38|GNA1_MOUSE	Glucosamine 6-phosphate N-acetyltransferase OS=Mus musculus GN=Gnpnat1 PE=2 SV=1		86.3	42.39	ISPTHPGEGL				0.00571287	1006.51	504.264	1006.51	504.261	2	1	2.1.1.1132.10	12	1	14.9498	1045.29	970.85	14.98	0.24	1787.06	1	1	TRUE	0
659.001	348	348	tr|F6ZLC6|F6ZLC6_MOUSE; tr|A2AFJ1|A2AFJ1_MOUSE; tr|A2AFI9|A2AFI9_MOUSE; sp|Q60973|RBBP7_MOUSE	Histone-binding protein RBBP7 (Fragment) OS=Mus musculus GN=Rbbp7 PE=1 SV=4; Histone-binding protein RBBP7 OS=Mus musculus GN=Rbbp7 PE=1 SV=1; Histone-binding protein RBBP7 OS=Mus musculus GN=Rbbp7 PE=1 SV=1; Histone-binding protein RBBP7 OS=Mus musculus GN=Rbbp7 PE=1 SV=1	159	86.4	86.35	YMPQNPHII				0.00645469	1111.55	556.785	1111.55	556.781	2	1	3.1.1.1397.8	10	1	21.5143	1636.1	927.74	21.65	0.24	1397.04	0.3194	0.3194	FALSE	0
660.001	348	348	tr|F6ZLC6|F6ZLC6_MOUSE; tr|A2AFJ1|A2AFJ1_MOUSE; tr|A2AFI9|A2AFI9_MOUSE; sp|Q60973|RBBP7_MOUSE	Histone-binding protein RBBP7 (Fragment) OS=Mus musculus GN=Rbbp7 PE=1 SV=4; Histone-binding protein RBBP7 OS=Mus musculus GN=Rbbp7 PE=1 SV=1; Histone-binding protein RBBP7 OS=Mus musculus GN=Rbbp7 PE=1 SV=1; Histone-binding protein RBBP7 OS=Mus musculus GN=Rbbp7 PE=1 SV=1	159	59.6	50.43	YMPQNPHII	Oxidation(M)@2			0.00787796	1127.55	564.783	1127.54	564.779	2	2	3.1.1.1339.15	12	0.1765	18.0441	3486.12	3446.19	18.01	0.18	6779.29	0.6806	0.6806	TRUE	0
661.001	349	349	tr|D3YYD2|D3YYD2_MOUSE; sp|Q9D2L9|F111A_MOUSE	Protein FAM111A OS=Mus musculus GN=Fam111a PE=4 SV=1; Protein FAM111A OS=Mus musculus GN=Fam111a PE=2 SV=1	524	86.5	86.54	AGVSNIIEF				0.0031995	948.495	475.255	948.492	475.253	2	1	5.1.1.2065.2	12	1	39.1576	255.66	254.47	39.15	0.18	1034.48	1	1	TRUE	0
662.001	350	350	tr|E9PZY8|E9PZY8_MOUSE; sp|A2AIV2|VIR_MOUSE	Protein 1110037F02Rik OS=Mus musculus GN=1110037F02Rik PE=1 SV=1; Protein virilizer homolog OS=Mus musculus GN=Kiaa1429 PE=1 SV=1	1451	96.7	96.02	RQILNADAM	Oxidation(M)@9			0.00650896	1046.52	524.269	1046.52	524.266	2	2	3.1.1.1235.2	13	0.1765	11.8918	279.18	272.89	11.9	0.18	380.501	1	1	TRUE	0
663.001	351	351	tr|E9PYK3|E9PYK3_MOUSE	Protein Parp4 OS=Mus musculus GN=Parp4 PE=4 SV=1	69	86.1	86.14	VQIANPAFI				0.00460154	971.549	486.782	971.544	486.779	2	1	4.1.1.1702.5	10	1	34.2628	193.22	190.83	34.25	0.18	552.789	1	1	TRUE	0
664.001	352	352	sp|Q8VCD7|KDM4C_MOUSE	Lysine-specific demethylase 4C OS=Mus musculus GN=Kdm4c PE=1 SV=1	441	86.2	53.08	QSLLNDTKL				0.00453344	1030.57	516.293	1030.57	516.29	2	2	4.1.1.1525.6	10	1	23.6824	262.36	248.83	23.72	0.24	768.091	1	1	TRUE	0
665.001	353	353	sp|P70699|LYAG_MOUSE	Lysosomal alpha-glucosidase OS=Mus musculus GN=Gaa PE=1 SV=2	348	25.2	25.17	KSVVQQYL				-0.0334649	963.505	482.76	963.539	482.777	2	1	3.1.1.1450.8	8	0.9139	24.6811	140.18	137.1	24.66	0.3	560.067	1	1	TRUE	0
666.001	353	353	sp|P70699|LYAG_MOUSE; tr|F6R5R5|F6R5R5_MOUSE	Lysosomal alpha-glucosidase OS=Mus musculus GN=Gaa PE=1 SV=2; Lysosomal alpha-glucosidase (Fragment) OS=Mus musculus GN=Gaa PE=3 SV=1	566	84	72.85	STHYNLHNL				0.0154602	1097.54	549.778	1097.53	549.77	2	2	3.1.1.1291.15	10	1	15.1715	119.54	119.27	15.19	0.24	335.013	1	1	TRUE	0
667.001	354	354	sp|Q3TLR7|DTL_MOUSE; sp|Q3TLR7-2|DTL_MOUSE	Denticleless protein homolog OS=Mus musculus GN=Dtl PE=1 SV=2; Isoform 2 of Denticleless protein homolog OS=Mus musculus GN=Dtl	654	85.8	85.77	SSPENKNWL				0.00704032	1073.52	537.768	1073.51	537.764	2	1	3.1.1.1365.18	11	1	19.6122	1281.44	1256.77	19.62	0.18	2012.5	0.6048	0.5071	TRUE	0
668.001	354	354	sp|Q3TLR7|DTL_MOUSE; sp|Q3TLR7-2|DTL_MOUSE	Denticleless protein homolog OS=Mus musculus GN=Dtl PE=1 SV=2; Isoform 2 of Denticleless protein homolog OS=Mus musculus GN=Dtl	654	27.5	27.47	SSPENKNWL	Dioxidation(W)@8			0.00781166	1105.51	553.763	1105.5	553.759	2	2	3.1.1.1304.15	8	0.0132	15.9537	837.35	754.41	15.98	0.18	1409.12	0.3952	0.3314	FALSE	0
670.001	355	355	sp|Q3TUF7|YETS2_MOUSE; sp|Q3TUF7-3|YETS2_MOUSE; sp|Q3TUF7-2|YETS2_MOUSE	YEATS domain-containing protein 2 OS=Mus musculus GN=Yeats2 PE=2 SV=2; Isoform 3 of YEATS domain-containing protein 2 OS=Mus musculus GN=Yeats2; Isoform 2 of YEATS domain-containing protein 2 OS=Mus musculus GN=Yeats2	492	85.8	85.83	SGVSNPHVI				0.00306359	908.475	455.245	908.472	455.243	2	2	2.1.1.1109.7	10	1	13.5625	184.4	173.07	13.6	0.18	694.415	1	1	TRUE	0
1056	356					35.7	35.71	IQRNNEEI	Deamidated(N)@5			0.00238514	1015.5	508.755	1015.49	508.754	2	2	2.1.1.1102.9	10	0.1905	13.1487	1347.62	1156.16	13.12	0.18	1955.7	1	1	TRUE	0
1056	356					35.7	25.47	IKRNNEEL	Deamidated(N)@5			-0.0340004	1015.5	508.755	1015.53	508.772	2	1	2.1.1.1100.8	10	0.1741	13.0345	1347.62	1062.26	13.12	0.18	1753.08	1	1	TRUE	0
671.001	356	356	tr|E9QAH1|E9QAH1_MOUSE; tr|E9PVZ8|E9PVZ8_MOUSE	Protein Golgb1 OS=Mus musculus GN=Golgb1 PE=1 SV=1; Protein Golgb1 OS=Mus musculus GN=Golgb1 PE=1 SV=1	950	84.3	66.69	AALINRKEL				0.007127	1026.63	514.32	1026.62	514.317	2	2	3.1.1.1274.5	9	1	14.1268	323.08	299.44	14.11	0.12	708.902	1	1	TRUE	0
672.001	357	357	tr|E9PVA8|E9PVA8_MOUSE	Protein Gcn1l1 OS=Mus musculus GN=Gcn1l1 PE=4 SV=1	272	85.6	85.63	RSPENVIETI				0.00750442	1156.62	579.315	1156.61	579.312	2	1	4.1.1.1547.4	13	1	25.0113	1403.72	1364.89	25.03	0.24	3434.94	1	1	TRUE	0
672.002	357	387	RRRRRtr|Q5SVR5|Q5SVR5_MOUSE; RRRRRsp|Q8VEM1|GOLI_MOUSE	REVERSED E3 ubiquitin-protein ligase RNF130 OS=Mus musculus GN=Rnf130 PE=4 SV=1; REVERSED E3 ubiquitin-protein ligase RNF130 OS=Mus musculus GN=Rnf130 PE=2 SV=1		85.6	80.91	LIDKGRLETI				-0.0652666	1156.62	579.315	1156.68	579.348	2	1	4.1.1.1546.3	13	0.7558	24.9646	1403.72	1252.29	25.03	0.24	3830.13	1	1	TRUE	0
673.001	358	358	sp|Q9ES56|TPPC4_MOUSE	Trafficking protein particle complex subunit 4 OS=Mus musculus GN=Trappc4 PE=1 SV=1	180	85.6	85.62	FALKNPFYSL				0.00366184	1198.64	600.328	1198.64	600.327	2	1	3.1.1.1844.2	11	1	43.9917	49.76	43.73	43.94	0.38	56.1324	1	1	TRUE	0
674.001	359	359	tr|D3Z4L9|D3Z4L9_MOUSE; sp|Q61333|TNAP2_MOUSE	Tumor necrosis factor alpha-induced protein 2 OS=Mus musculus GN=Tnfaip2 PE=4 SV=2; Tumor necrosis factor alpha-induced protein 2 OS=Mus musculus GN=Tnfaip2 PE=2 SV=2	606	85.2	85.19	HILANADAI				0.00618729	936.509	469.262	936.503	469.259	2	1	3.1.1.1345.2	9	1	18.3795	211.71	190.7	18.42	0.24	705.957	1	1	TRUE	0
675.001	360	360	tr|L7N209|L7N209_MOUSE; tr|J3KMK0|J3KMK0_MOUSE; sp|Q69ZS7-3|HBS1L_MOUSE	HBS1-like protein OS=Mus musculus GN=Hbs1l PE=4 SV=1; Uncharacterized protein OS=Mus musculus GN=Gm9923 PE=4 SV=1; Isoform 3 of HBS1-like protein OS=Mus musculus GN=Hbs1l	150	84.9	84.86	PQNVHHSYL				-0.0114757	1093.52	547.767	1093.53	547.773	2	1	2.1.1.1091.12	9	0.9802	12.5099	65.6	64.65	12.64	1.14	231.56	1	1	TRUE	0
676.001	361	361	tr|G3X920|G3X920_MOUSE; sp|Q9DBR3|ARMC8_MOUSE; sp|Q9DBR3-3|ARMC8_MOUSE; sp|Q9DBR3-2|ARMC8_MOUSE	Armadillo repeat containing 8, isoform CRA_b OS=Mus musculus GN=Armc8 PE=4 SV=1; Armadillo repeat-containing protein 8 OS=Mus musculus GN=Armc8 PE=2 SV=2; Isoform 3 of Armadillo repeat-containing protein 8 OS=Mus musculus GN=Armc8; Isoform 2 of Armadillo repeat-containing protein 8 OS=Mus musculus GN=Armc8	188	84.9	84.89	GAVQNIAHL				0.00743984	921.511	461.763	921.503	461.759	2	2	3.1.1.1378.4	12	1	20.3512	768.52	706.93	20.4	0.12	1638.07	1	1	TRUE	0
677.001	362	362	sp|Q8CDJ3|BAKOR_MOUSE	Beclin 1-associated autophagy-related key regulator OS=Mus musculus GN=Atg14 PE=1 SV=1	361	84.6	84.59	SQHVNLDQL				0.00639518	1052.53	527.273	1052.53	527.27	2	3	3.1.1.1369.5	13	1	19.8471	2619.04	2520.07	19.86	0.24	4404.95	1	1	TRUE	0
678.001	363	363	RRRRRtr|L7N473|L7N473_MOUSE	REVERSED Protein Vmn2r53 OS=Mus musculus GN=Vmn2r53 PE=4 SV=1	574	84.7	84.67	AMHLTDMS				0.0411946	904.419	453.217	904.378	453.196	2	1	4.1.1.1635.5	8	0.9512	30.2223	365.5	240.22	30.33	0.24	733.574	1	1	TRUE	0
679.001	364	364	tr|D6RE45|D6RE45_MOUSE; tr|D3Z2P3|D3Z2P3_MOUSE; tr|D3YW58|D3YW58_MOUSE; sp|O35484|AZIN1_MOUSE	Antizyme inhibitor 1 OS=Mus musculus GN=Azin1 PE=3 SV=1; Antizyme inhibitor 1 (Fragment) OS=Mus musculus GN=Azin1 PE=3 SV=1; Antizyme inhibitor 1 OS=Mus musculus GN=Azin1 PE=3 SV=1; Antizyme inhibitor 1 OS=Mus musculus GN=Azin1 PE=1 SV=1	103	84.2	84.16	VSPENIIFT				0.00314377	1018.54	510.276	1018.53	510.274	2	2	4.1.1.1724.3	9	1	35.5874	177.46	172.9	35.63	0.3	676.605	1	1	TRUE	0
680.001	365	365	RRRRRtr|E9QPK4|E9QPK4_MOUSE; RRRRRsp|Q9JKK8|ATR_MOUSE	REVERSED Serine/threonine-protein kinase ATR OS=Mus musculus GN=Atr PE=4 SV=1; REVERSED Serine/threonine-protein kinase ATR OS=Mus musculus GN=Atr PE=1 SV=2	1655	84.1	84.07	LDPFDFVNAIE				0.109289	1278.72	640.369	1278.61	640.314	2	2	6.1.1.2170.2	8	0.6065	30.3265	77.88	72.32	30.39	0.18	103.394	1	1	TRUE	0
681.001	366	366	RRRRRtr|K4DI71|K4DI71_MOUSE; RRRRRtr|E9Q507|E9Q507_MOUSE; RRRRRsp|Q9DB00|GON4L_MOUSE	REVERSED GON-4-like protein OS=Mus musculus GN=Gon4l PE=4 SV=1; REVERSED GON-4-like protein OS=Mus musculus GN=Gon4l PE=4 SV=1; REVERSED GON-4-like protein OS=Mus musculus GN=Gon4l PE=1 SV=3	1962	83.7	83.74	AGDELTRDLM				0.0508025	1119.57	560.794	1119.52	560.769	2	1	4.1.1.1599.9	9	0.9139	28.0575	208.62	176.56	27.97	0.18	652.789	1	1	TRUE	0
681.002	366	428	sp|Q8R1B4|EIF3C_MOUSE	Eukaryotic translation initiation factor 3 subunit C OS=Mus musculus GN=Eif3c PE=1 SV=1		83.7	74.25	KMIINEELM				0.00702341	1119.57	560.794	1119.57	560.791	2	1	4.1.1.1598.9	9	1	27.9971	208.62	207.37	27.97	0.18	728.407	1	1	TRUE	0
1217	367					20.9	20.88	AATAAAVAA				-0.0137995	715.373	358.694	715.386	358.701	2	1	3.1.1.1319.4	9	0.9704	16.8239	335.23	325.56	16.81	0.12	885.583	1	1	TRUE	0
683.001	367	367	sp|P61982|1433G_MOUSE	14-3-3 protein gamma OS=Mus musculus GN=Ywhag PE=1 SV=2	25	94.3	94.3	AAMKNVTEL				0.00772845	975.514	488.764	975.506	488.76	2	1	3.1.1.1317.10	13	1	16.7185	6620.08	3773.68	16.81	0.12	4144.72	0.9027	0.8321	TRUE	0
682.001	367	367	sp|P61982|1433G_MOUSE	14-3-3 protein gamma OS=Mus musculus GN=Ywhag PE=1 SV=2	25	95.5	95.45	AAMKNVTEL	Oxidation(M)@3			0.00780895	991.509	496.762	991.501	496.758	2	1	3.1.1.1246.2	13	0.1765	12.5109	713.32	304.57	12.62	0.18	332.798	0.0973	0.0897	FALSE	0
684.001	367	367	sp|P61982|1433G_MOUSE	14-3-3 protein gamma OS=Mus musculus GN=Ywhag PE=1 SV=2	26	21.7	21.69	AMKNVTEL				0.00822115	904.477	453.246	904.469	453.242	2	1	3.1.1.1319.9	6	1	16.8364	287.24	272.83	16.81	0.18	772.668	1	0.0377	FALSE	0
685.001	368	368	tr|B1AW40|B1AW40_MOUSE; sp|Q811M1|RHG15_MOUSE; sp|Q811M1-2|RHG15_MOUSE	Rho GTPase activating protein 15, isoform CRA_c OS=Mus musculus GN=Arhgap15 PE=4 SV=1; Rho GTPase-activating protein 15 OS=Mus musculus GN=Arhgap15 PE=2 SV=1; Isoform 2 of Rho GTPase-activating protein 15 OS=Mus musculus GN=Arhgap15	190	89.6	89.62	QAIKNAIDRL	Gln->pyro-Glu@N-term			0.00747229	1123.64	562.828	1123.64	562.825	2	1	3.1.1.1577.2	10	0.3699	31.2131	74.99	65.7	31.16	0.19	91.6909	1	1	TRUE	0
686.001	369	369	sp|P54818|GALC_MOUSE	Galactocerebrosidase OS=Mus musculus GN=Galc PE=1 SV=2	289	83.4	83.35	SRILNQNYI				0.00617964	1119.61	560.812	1119.6	560.809	2	2	3.1.1.1405.20	8	1	22.0047	306.11	263.29	21.95	0.18	751.813	1	1	TRUE	0
687.001	370	370	RRRRRtr|D3YTV3|D3YTV3_MOUSE; RRRRRsp|Q9DBV3|DHX34_MOUSE	REVERSED Probable ATP-dependent RNA helicase DHX34 OS=Mus musculus GN=Dhx34 PE=4 SV=1; REVERSED Probable ATP-dependent RNA helicase DHX34 OS=Mus musculus GN=Dhx34 PE=2 SV=2	365	83.7	83.67	QELNHRLK				0.00862253	1036.59	519.301	1036.58	519.296	2	1	3.1.1.1242.5	8	1	12.2896	129.68	125.34	12.31	0.18	535.516	1	1	TRUE	0
688.001	371	371	tr|Q3UDM0|Q3UDM0_MOUSE; sp|Q921Y0|MOB1A_MOUSE; sp|Q8BPB0|MOB1B_MOUSE	MOB kinase activator 1B OS=Mus musculus GN=Mob1b PE=2 SV=1; MOB kinase activator 1A OS=Mus musculus GN=Mob1a PE=2 SV=3; MOB kinase activator 1B OS=Mus musculus GN=Mob1b PE=1 SV=3	115	78.6	78.57	SAPKYIDYL				0.00403423	1068.55	535.284	1068.55	535.282	2	1	4.1.1.1615.10	11	1	29.0267	3941.06	2315.86	28.93	0.18	2481.88	1	0.8484	TRUE	0
689.001	371	371	tr|Q3UDM0|Q3UDM0_MOUSE; sp|Q921Y0|MOB1A_MOUSE; sp|Q8BPB0|MOB1B_MOUSE	MOB kinase activator 1B OS=Mus musculus GN=Mob1b PE=2 SV=1; MOB kinase activator 1A OS=Mus musculus GN=Mob1a PE=2 SV=3; MOB kinase activator 1B OS=Mus musculus GN=Mob1b PE=1 SV=3	117	37.4	37.35	PKYIDYL				0.0052443	910.485	456.25	910.48	456.247	2	2	4.1.1.1613.2	10	1	28.8857	703.99	657.79	28.93	0.18	1303.64	1	0.1516	FALSE	0
690.001	372	372	tr|Z4YKQ9|Z4YKQ9_MOUSE; sp|Q4QY64|ATAD5_MOUSE	ATPase family AAA domain-containing protein 5 OS=Mus musculus GN=Atad5 PE=4 SV=1; ATPase family AAA domain-containing protein 5 OS=Mus musculus GN=Atad5 PE=1 SV=1	1483	83.1	70.17	FHVQNIDLL				0.00568043	1097.59	549.804	1097.59	549.801	2	2	5.1.1.2005.8	10	1	35.563	550.9	531.69	35.59	0.18	1721.49	1	1	TRUE	0
691.001	373	373	tr|E9PZ97|E9PZ97_MOUSE; sp|O88700|BLM_MOUSE	Bloom syndrome protein homolog OS=Mus musculus GN=Blm PE=4 SV=1; Bloom syndrome protein homolog OS=Mus musculus GN=Blm PE=1 SV=1	289	83	83.03	HSVQNTEYF				0.0139818	1123.51	562.761	1123.49	562.754	2	1	3.1.1.1327.5	9	1	17.3136	305.85	207.6	17.23	0.24	445.663	1	1	TRUE	0
692.001	374	374	RRRRRtr|B7ZN60|B7ZN60_MOUSE; RRRRRsp|Q9ER04-4|TMPS5_MOUSE; RRRRRsp|Q9ER04-3|TMPS5_MOUSE; RRRRRsp|Q9ER04-2|TMPS5_MOUSE; RRRRRtr|E9PWX9|E9PWX9_MOUSE; RRRRRsp|Q9ER04|TMPS5_MOUSE	REVERSED Tmprss5 protein OS=Mus musculus GN=Tmprss5 PE=2 SV=1; REVERSED Isoform 3 of Transmembrane protease serine 5 OS=Mus musculus GN=Tmprss5; REVERSED Isoform 2 of Transmembrane protease serine 5 OS=Mus musculus GN=Tmprss5; REVERSED Isoform 1 of Transmembrane protease serine 5 OS=Mus musculus GN=Tmprss5; REVERSED Transmembrane protease serine 5 OS=Mus musculus GN=Tmprss5 PE=3 SV=1; REVERSED Tr…	133	83.2	71.83	TDSFNIPT				0.0165986	893.43	447.722	893.413	447.714	2	2	3.1.1.1410.5	8	1	22.267	411.71	409	22.26	0.18	1097.8	1	1	TRUE	0
693.001	375	375	tr|Q8R2Q3|Q8R2Q3_MOUSE	Protein Zfp940 OS=Mus musculus GN=Zfp940 PE=2 SV=1	128	82.7	82.71	QTHQNQEYF				0.0125279	1193.52	597.769	1193.51	597.762	2	1	3.1.1.1289.11	8	1	15.0565	73.53	72.23	15.06	0.18	301.779	1	1	TRUE	0
694.001	376	376	tr|A2AQW6|A2AQW6_MOUSE; sp|Q9R1C7|PR40A_MOUSE; sp|Q9R1C7-2|PR40A_MOUSE	Pre-mRNA-processing factor 40 homolog A (Fragment) OS=Mus musculus GN=Prpf40a PE=1 SV=1; Pre-mRNA-processing factor 40 homolog A OS=Mus musculus GN=Prpf40a PE=1 SV=1; Isoform 2 of Pre-mRNA-processing factor 40 homolog A OS=Mus musculus GN=Prpf40a	294	82.4	82.43	AQLANTTAI				0.00172493	901.489	451.752	901.487	451.751	2	1	2.1.1.1183.3	11	1	17.8962	181.81	153.21	17.94	0.18	532.365	1	1	TRUE	0
695.001	377	377	tr|Q6PHC1|Q6PHC1_MOUSE; tr|Q5SX59|Q5SX59_MOUSE; tr|B0QZL1|B0QZL1_MOUSE; sp|P21550|ENOB_MOUSE; sp|P17183|ENOG_MOUSE; sp|P17182|ENOA_MOUSE	Alpha-enolase OS=Mus musculus GN=Eno1 PE=2 SV=1; Enolase (Fragment) OS=Mus musculus GN=Eno3 PE=3 SV=1; Enolase (Fragment) OS=Mus musculus GN=Eno1 PE=1 SV=1; Beta-enolase OS=Mus musculus GN=Eno3 PE=1 SV=3; Gamma-enolase OS=Mus musculus GN=Eno2 PE=1 SV=2; Alpha-enolase OS=Mus musculus GN=Eno1 PE=1 SV=3	83	82.4	82.37	NVINGGSHAGNKLAMQEF				0.0219751	1885.93	629.651	1885.91	629.644	3	1	6.1.1.1907.2	10	1	22.3645	5.05348	5.05348			125.899	1	1	TRUE	0
696.001	378	378	sp|O35930|GP1BA_MOUSE	Platelet glycoprotein Ib alpha chain OS=Mus musculus GN=Gp1ba PE=2 SV=2	39	82	81.96	TALPADLPAD				0.00229783	982.499	492.257	982.497	492.256	2	1	4.1.1.1666.13	8	1	32.1048	587.9	533.74	32.13	0.54	1416.32	1	1	TRUE	0
697.001	379	379	RRRRRtr|G3X9Z5|G3X9Z5_MOUSE; RRRRRtr|E9PUC6|E9PUC6_MOUSE; RRRRRsp|Q9DCQ7|A1AT6_MOUSE; RRRRRsp|Q9DCQ7-2|A1AT6_MOUSE	REVERSED Alpha-1-antitrypsin 1-6 OS=Mus musculus GN=Serpina1f PE=3 SV=1; REVERSED Alpha-1-antitrypsin 1-6 OS=Mus musculus GN=Serpina1f PE=3 SV=1; REVERSED Alpha-1-antitrypsin 1-6 OS=Mus musculus GN=Serpina1f PE=2 SV=1; REVERSED Isoform 2 of Alpha-1-antitrypsin 1-6 OS=Mus musculus GN=Serpina1f	332	82.4	82.37	SIAAIVRIPSF				-0.101072	1172.59	587.303	1172.69	587.353	2	1	4.1.1.1449.11	7	0.5434	19.3026	704.36	103.32	18.49	0.42	651.438	1	1	TRUE	0
698.001	380	380	tr|E9Q9M9|E9Q9M9_MOUSE	Protein Klhdc7b OS=Mus musculus GN=Klhdc7b PE=4 SV=1	329	81.7	81.72	LHTYLHVF				-0.0266776	1028.52	515.266	1028.54	515.279	2	1	3.1.1.1231.3	5	0.9324	11.6231	48.18	18.99	11.9	0.6	164.777	1	1	TRUE	0
699.001	381	381	RRRRRsp|Q8BJS7|MAP10_MOUSE	REVERSED Microtubule-associated protein 10 OS=Mus musculus GN=Map10 PE=2 SV=1	461	81.5	81.45	VLKENERVSL				-0.0676372	1185.6	593.809	1185.67	593.843	2	2	2.1.1.1151.19	10	0.7866	16.1163	1733.16	1458.58	16.18	0.18	2612.11	1	1	TRUE	0
699.002	381	466	sp|Q6PB44|PTN23_MOUSE; sp|Q6PB44-2|PTN23_MOUSE	Tyrosine-protein phosphatase non-receptor type 23 OS=Mus musculus GN=Ptpn23 PE=1 SV=2; Isoform 2 of Tyrosine-protein phosphatase non-receptor type 23 OS=Mus musculus GN=Ptpn23		81.5	66.19	RALENPDTASL				0.0051338	1185.6	593.809	1185.6	593.807	2	1	2.1.1.1150.18	12	1	16.0535	1733.16	796.55	16.18	0.18	1124.95	1	1	TRUE	0
700.001	382	382	sp|Q61532|MK06_MOUSE	Mitogen-activated protein kinase 6 OS=Mus musculus GN=Mapk6 PE=1 SV=3	556	81.4	81.38	SQLELKSLI				0.00306976	1029.61	515.812	1029.61	515.811	2	1	5.1.1.1978.2	13	1	33.9174	1205.45	1173.76	33.91	0.18	1796.51	1	1	TRUE	0
701.001	383	383	sp|P24638|PPAL_MOUSE	Lysosomal acid phosphatase OS=Mus musculus GN=Acp2 PE=2 SV=2	178	81.4	81.38	RSIQNAQFL				0.00675963	1075.58	538.799	1075.58	538.796	2	4	3.1.1.1394.16	9	1	21.3379	247.93	193.16	21.29	0.18	535.311	1	1	TRUE	0
702.001	384	384	tr|E9QPN7|E9QPN7_MOUSE; sp|Q8VDR9|DOCK6_MOUSE	Dedicator of cytokinesis protein 6 OS=Mus musculus GN=Dock6 PE=1 SV=1; Dedicator of cytokinesis protein 6 OS=Mus musculus GN=Dock6 PE=1 SV=4	609	77.1	77.05	KSPEFYEEF				-0.0811484	1174.44	588.226	1174.52	588.266	2	1	3.1.1.1301.14	6	0.6637	15.778	59.09	9.28	15.25	0.24	269.793	1	1	TRUE	0
703.001	385	385	tr|A2CGA5|A2CGA5_MOUSE; tr|A2CGA3|A2CGA3_MOUSE; sp|O08863|BIRC3_MOUSE	Baculoviral IAP repeat-containing protein 3 OS=Mus musculus GN=Birc3 PE=4 SV=1; Baculoviral IAP repeat-containing protein 3 OS=Mus musculus GN=Birc3 PE=4 SV=1; Baculoviral IAP repeat-containing protein 3 OS=Mus musculus GN=Birc3 PE=1 SV=2	268	81	80.96	SALVHSQEL				0.00485837	982.513	492.264	982.508	492.261	2	1	2.1.1.1134.11	10	1	15.0726	127.26	119.19	15.1	0.24	573.12	1	1	TRUE	0
704.001	386	386	RRRRRtr|Q8C413|Q8C413_MOUSE; RRRRRsp|Q91WG7|DGKG_MOUSE	REVERSED Diacylglycerol kinase OS=Mus musculus GN=Dgkg PE=2 SV=1; REVERSED Diacylglycerol kinase gamma OS=Mus musculus GN=Dgkg PE=2 SV=1	310	81	81.04	TDHFFNLGP				0.0677553	1046.55	524.282	1046.48	524.248	2	1	3.1.1.1315.15	9	0.8437	16.611	185.33	162.3	16.57	1.02	876.042	1	1	TRUE	0
705.001	388	388	tr|E9PW37|E9PW37_MOUSE; tr|D3YUS5|D3YUS5_MOUSE	Protein Rasal2 OS=Mus musculus GN=Rasal2 PE=1 SV=1; Protein Rasal2 OS=Mus musculus GN=Rasal2 PE=1 SV=1	1265	80.5	80.48	ISPTNPTKL				0.00376091	969.553	485.784	969.549	485.782	2	2	2.1.1.1140.6	8	1	15.4214	248.83	223.02	15.52	0.3	494.74	1	1	TRUE	0
706.001	389	389	sp|Q5XF89|AT133_MOUSE; sp|Q5XF89-2|AT133_MOUSE	Probable cation-transporting ATPase 13A3 OS=Mus musculus GN=Atp13a3 PE=1 SV=1; Isoform 2 of Probable cation-transporting ATPase 13A3 OS=Mus musculus GN=Atp13a3	147	80.5	80.53	DAIHNFDFL				0.00284421	1090.51	546.263	1090.51	546.261	2	2	5.1.1.2107.3	10	1	41.709	489	367.2	41.8	0.24	890.201	1	1	TRUE	0
707.001	390	390	tr|E9PZP8|E9PZP8_MOUSE	Protein Herc1 OS=Mus musculus GN=Herc1 PE=1 SV=1	4226	62.3	62.25	SSPQKVDVL				0.008261	971.537	486.776	971.529	486.772	2	2	3.1.1.1297.8	8	1	15.5147	777.59	707.21	15.55	0.18	1447.23	1	0.6366	TRUE	0
708.001	390	390	tr|E9PZP8|E9PZP8_MOUSE	Protein Herc1 OS=Mus musculus GN=Herc1 PE=1 SV=1	4227	25.6	25.56	SPQKVDVL				0.0159364	884.513	443.264	884.497	443.256	2	1	3.1.1.1298.8	9	1	15.5749	93.85	89.44	15.55	0.24	617.53	1	0.0768	FALSE	0
709.001	390	390	tr|E9PZP8|E9PZP8_MOUSE	Protein Herc1 OS=Mus musculus GN=Herc1 PE=1 SV=1	4228	54.5	54.53	PQKVDVL				0.00432465	797.469	399.742	797.465	399.74	2	2	3.1.1.1298.5	9	1	15.5674	350.05	329.37	15.55	0.12	862.561	1	0.2866	FALSE	0
710.001	392	392	sp|Q9WTX2|PRKRA_MOUSE	Interferon-inducible double-stranded RNA-dependent protein kinase activator A OS=Mus musculus GN=Prkra PE=1 SV=1	195	79.6	79.64	ISPENHISL				0.00800714	1008.53	505.273	1008.52	505.269	2	1	3.1.1.1375.9	9	1	20.1836	2567.98	1046.97	20.33	0.18	1277.24	1	1	TRUE	0
711.001	393	393	sp|Q8BZQ7|ANC2_MOUSE	Anaphase-promoting complex subunit 2 OS=Mus musculus GN=Anapc2 PE=1 SV=2	775	79.7	79.69	AMLTNLESL				-0.0011535	990.504	496.26	990.506	496.26	2	2	5.1.1.2061.2	13	0.99	38.9658	398.6	396.89	38.97	0.18	685.072	1	1	TRUE	0
712.001	394	394	sp|Q921M3|SF3B3_MOUSE; sp|Q921M3-2|SF3B3_MOUSE	Splicing factor 3B subunit 3 OS=Mus musculus GN=Sf3b3 PE=2 SV=1; Isoform 2 of Splicing factor 3B subunit 3 OS=Mus musculus GN=Sf3b3	1036	79.5	79.54	ASLLDYDTV				0.00869973	995.49	498.752	995.481	498.748	2	1	4.1.1.1688.3	11	1	33.414	206.67	201.07	33.45	0.24	631.839	1	1	TRUE	0
713.001	395	395	tr|Q4FE56|Q4FE56_MOUSE; tr|G3UZS3|G3UZS3_MOUSE; sp|P70398|USP9X_MOUSE	Ubiquitin carboxyl-terminal hydrolase OS=Mus musculus GN=Usp9x PE=2 SV=1; Probable ubiquitin carboxyl-terminal hydrolase FAF-X (Fragment) OS=Mus musculus GN=Usp9x PE=1 SV=1; Probable ubiquitin carboxyl-terminal hydrolase FAF-X OS=Mus musculus GN=Usp9x PE=1 SV=2	2392	79	79.01	VALFSSCPV				-0.0087313	921.454	461.734	921.463	461.739	2	2	2.1.1.1163.7	9	0.9802	16.8095	121.9	118.36	16.79	0.24	521.658	1	1	TRUE	0
714.001	396	396	tr|F7DFQ2|F7DFQ2_MOUSE; tr|F6UT94|F6UT94_MOUSE; tr|E0CYH4|E0CYH4_MOUSE; sp|Q8C6G8|WDR26_MOUSE	WD repeat-containing protein 26 (Fragment) OS=Mus musculus GN=Wdr26 PE=4 SV=1; WD repeat-containing protein 26 (Fragment) OS=Mus musculus GN=Wdr26 PE=4 SV=1; WD repeat-containing protein 26 OS=Mus musculus GN=Wdr26 PE=4 SV=1; WD repeat-containing protein 26 OS=Mus musculus GN=Wdr26 PE=2 SV=3	62	79.4	79.37	FGGHNEDFI				0.0123439	1034.46	518.236	1034.45	518.23	2	3	4.1.1.1521.8	10	1	23.4588	3186.33	1706.05	23.6	0.24	2242.64	1	1	TRUE	0
715.001	397	397	sp|Q9DBW0|CP4V2_MOUSE	Cytochrome P450 4V2 OS=Mus musculus GN=Cyp4v2 PE=1 SV=1	103	79.3	79.29	YKAENVEVI				0.0125028	1063.57	532.791	1063.55	532.785	2	1	3.1.1.1355.14	10	1	19.0014	245.91	241.17	19.02	0.36	610.545	1	1	TRUE	0
715.002	397					79.3	15.67	ISNVYQEVL				0.0125028	1063.57	532.791	1063.55	532.785	2	1	3.1.1.1354.12	8	1	18.936	245.91	208.05	19.02	0.36	488.95	1	1	TRUE	0
716.001	398	398	tr|H9KV10|H9KV10_MOUSE; tr|H9KV09|H9KV09_MOUSE; sp|Q3U0D9|HACE1_MOUSE; sp|Q3U0D9-4|HACE1_MOUSE; sp|Q3U0D9-3|HACE1_MOUSE; sp|Q3U0D9-2|HACE1_MOUSE	E3 ubiquitin-protein ligase HACE1 (Fragment) OS=Mus musculus GN=Hace1 PE=4 SV=1; E3 ubiquitin-protein ligase HACE1 (Fragment) OS=Mus musculus GN=Hace1 PE=4 SV=1; E3 ubiquitin-protein ligase HACE1 OS=Mus musculus GN=Hace1 PE=1 SV=1; Isoform 4 of E3 ubiquitin-protein ligase HACE1 OS=Mus musculus GN=Hace1; Isoform 3 of E3 ubiquitin-protein ligase HACE1 OS=Mus musculus GN=Hace1; Isoform 2 of E3 ubiqu…	65	78.9	78.92	NSYVNPDHL				0.00782287	1057.49	529.753	1057.48	529.749	2	1	3.1.1.1319.15	10	1	16.8514	124.55	115.36	16.81	0.24	539.362	1	1	TRUE	0
718.001	399	399	tr|D6RCX0|D6RCX0_MOUSE; tr|D3Z7Q2|D3Z7Q2_MOUSE	Protein Smim20 OS=Mus musculus GN=Smim20 PE=4 SV=1; Protein Smim20 OS=Mus musculus GN=Smim20 PE=4 SV=1	24	81.7	76.84	FYPIYFRPLM				0.0111119	1345.7	673.857	1345.69	673.852	2	2	2.1.1.2547.2	8	1	47.7248	95.37	92.16	47.71	0.24	242.363	0.2797	0.2797	FALSE	0
717.001	399	399	tr|D6RCX0|D6RCX0_MOUSE; tr|D3Z7Q2|D3Z7Q2_MOUSE	Protein Smim20 OS=Mus musculus GN=Smim20 PE=4 SV=1; Protein Smim20 OS=Mus musculus GN=Smim20 PE=4 SV=1	24	94.6	91.58	FYPIYFRPLM	Oxidation(M)@10			-0.000770466	1361.68	681.849	1361.68	681.849	2	2	2.1.1.2429.3	9	0.1747	41.1391	245.65	181.63	41.21	0.25	703.086	0.7203	0.7203	TRUE	0
719.001	400	400	sp|Q3TH73|TTYH2_MOUSE; sp|Q3TH73-2|TTYH2_MOUSE	Protein tweety homolog 2 OS=Mus musculus GN=Ttyh2 PE=2 SV=1; Isoform 2 of Protein tweety homolog 2 OS=Mus musculus GN=Ttyh2	517	94.6	94.58	YMSVADEHL	Oxidation(M)@2			0.00814214	1079.47	540.741	1079.46	540.737	2	2	3.1.1.1303.9	10	0.1765	15.8783	319.39	298.76	15.91	0.18	678.895	1	1	TRUE	0
720.001	401	401	sp|P97376|FRG1_MOUSE	Protein FRG1 OS=Mus musculus GN=Frg1 PE=1 SV=2	71	78.9	78.85	HALDNGLFTL				0.00566392	1099.57	550.793	1099.57	550.79	2	1	5.1.1.2030.7	9	1	37.0635	224.77	191.59	37.1	0.24	769.667	1	1	TRUE	0
721.001	402	402	sp|A2A5R2|BIG2_MOUSE	Brefeldin A-inhibited guanine nucleotide-exchange protein 2 OS=Mus musculus GN=Arfgef2 PE=1 SV=1	589	78.5	78.53	YVNPNHQATL				0.00277023	1155.57	578.792	1155.57	578.791	2	2	2.1.1.1096.20	11	1	12.8184	394.2	390.09	12.82	0.18	1464.48	1	1	TRUE	0
722.001	403	403	RRRRRtr|E9Q3R6|E9Q3R6_MOUSE	REVERSED Protein Zfp169 OS=Mus musculus GN=Zfp169 PE=4 SV=1	17	78.6	78.56	ARGCQPCLYPKEGTHSRQHGILN				-0.0164962	2564.23	855.751	2564.25	855.757	3	1	6.1.1.1999.3	9	0.9802	24.5693	5.05348	5.05348			458.369	1	1	TRUE	0
723.001	404	404	sp|Q9WU84|CCS_MOUSE	Copper chaperone for superoxide dismutase OS=Mus musculus GN=Ccs PE=2 SV=1	44	78.2	78.24	VQLENQMVL				0.00501343	1072.56	537.289	1072.56	537.287	2	2	4.1.1.1661.10	9	1	31.7955	608.32	564.52	31.83	0.18	1404.17	0.3734	0.3734	FALSE	0
724.001	404	404	sp|Q9WU84|CCS_MOUSE	Copper chaperone for superoxide dismutase OS=Mus musculus GN=Ccs PE=2 SV=1	44	22.7	13.77	VQLENQMVL	Oxidation(M)@7			0.00460564	1088.56	545.286	1088.55	545.284	2	3	4.1.1.1536.3	14	0.1765	24.3706	1020.79	890.77	24.31	0.24	2088.06	0.6266	0.6266	TRUE	0
725.001	405	405	sp|Q8BPS4|GP180_MOUSE	Integral membrane protein GPR180 OS=Mus musculus GN=Gpr180 PE=2 SV=1	220	78	78.01	SALANYIHL				0.00424507	1000.54	501.276	1000.53	501.274	2	2	5.1.1.1984.3	10	1	34.2824	1263.98	780.19	34.39	0.18	1193.97	1	1	TRUE	0
726.001	406	406	sp|Q32P12|CQ053_MOUSE; sp|Q32P12-2|CQ053_MOUSE	Uncharacterized protein C17orf53 homolog OS=Mus musculus PE=2 SV=2; Isoform 2 of Uncharacterized protein C17orf53 homolog OS=Mus musculus	22	78.1	78.05	SALENAENHV				0.0075578	1082.51	542.261	1082.5	542.257	2	2	2.1.1.1124.7	8	1	14.4641	127.88	116.98	14.44	0.18	385.425	1	1	TRUE	0
727.001	407	407	tr|F8WGW3|F8WGW3_MOUSE; sp|Q497V5|SRBD1_MOUSE; sp|Q497V5-2|SRBD1_MOUSE	S1 RNA-binding domain-containing protein 1 OS=Mus musculus GN=Srbd1 PE=4 SV=1; S1 RNA-binding domain-containing protein 1 OS=Mus musculus GN=Srbd1 PE=2 SV=2; Isoform 2 of S1 RNA-binding domain-containing protein 1 OS=Mus musculus GN=Srbd1	760	77.7	77.74	FVRINQDYI				0.00887491	1166.62	584.316	1166.61	584.311	2	2	4.1.1.1572.5	10	1	26.454	584.8	233.25	26.3	0.18	998.677	1	1	TRUE	0
728.001	408	408	tr|D3Z6J1|D3Z6J1_MOUSE; sp|Q8CIG0|DEP1A_MOUSE; sp|Q8CIG0-2|DEP1A_MOUSE	DEP domain containing 1a, isoform CRA_c OS=Mus musculus GN=Depdc1a PE=4 SV=1; DEP domain-containing protein 1A OS=Mus musculus GN=Depdc1a PE=1 SV=1; Isoform 2 of DEP domain-containing protein 1A OS=Mus musculus GN=Depdc1a	155	77.6	77.56	FSQENTEKI				0.00718597	1094.53	548.273	1094.52	548.269	2	1	2.1.1.1096.18	11	1	12.8134	726.24	672.24	12.83	0.18	1748.59	1	1	TRUE	0
728.002	408					77.6	18.35	GCVCKGKGQCL				0.0280988	1094.53	548.273	1094.5	548.259	2	1	2.1.1.1095.18	7	0.9802	12.7532	726.24	393.1	12.83	0.18	640.336	1	1	TRUE	0
729.001	409	409	sp|Q9CRT8|XPOT_MOUSE	Exportin-T OS=Mus musculus GN=Xpot PE=2 SV=3	195	77.6	77.55	YQYTNSEVL				0.00709868	1115.52	558.768	1115.51	558.764	2	2	3.1.1.1430.2	10	1	23.4864	2082.11	1137.46	23.58	0.18	1332.94	1	1	TRUE	0
730.001	410	410	sp|Q8C0S1|DI3L1_MOUSE; sp|Q8C0S1-2|DI3L1_MOUSE	DIS3-like exonuclease 1 OS=Mus musculus GN=Dis3l PE=2 SV=2; Isoform 2 of DIS3-like exonuclease 1 OS=Mus musculus GN=Dis3l	828	77.8	77.81	FSNKNLEEL				0.0058597	1092.55	547.283	1092.55	547.28	2	1	3.1.1.1402.5	10	1	21.7874	508.29	319.57	21.89	0.18	676.795	1	1	TRUE	0
731.001	411	411	RRRRRtr|F6WJB7|F6WJB7_MOUSE; RRRRRsp|Q6ZQ93|UBP34_MOUSE; RRRRRsp|Q6ZQ93-3|UBP34_MOUSE; RRRRRsp|Q6ZQ93-2|UBP34_MOUSE; RRRRRtr|Q8R3P8|Q8R3P8_MOUSE; RRRRRtr|Q14B01|Q14B01_MOUSE	REVERSED Ubiquitin carboxyl-terminal hydrolase (Fragment) OS=Mus musculus GN=Usp34 PE=1 SV=1; REVERSED Ubiquitin carboxyl-terminal hydrolase 34 OS=Mus musculus GN=Usp34 PE=1 SV=3; REVERSED Isoform 3 of Ubiquitin carboxyl-terminal hydrolase 34 OS=Mus musculus GN=Usp34; REVERSED Isoform 2 of Ubiquitin carboxyl-terminal hydrolase 34 OS=Mus musculus GN=Usp34; REVERSED Protein Rnf113a1 OS=Mus musculus…	719	75.5	75.5	KTVVPNQ				0.00775797	784.452	393.233	784.444	393.229	2	2	3.1.1.1263.2	9	1	13.5187	788.86	495.35	13.62	0.18	552.265	1	0.6018	TRUE	0
733.001	412	412	tr|E9Q3P4|E9Q3P4_MOUSE	Protein Cenpf OS=Mus musculus GN=Cenpf PE=4 SV=1	1213	76.9	76.89	AQLVHLEAL				0.00254699	992.568	497.291	992.565	497.29	2	1	4.1.1.1623.10	10	1	29.5096	117.57	109.83	29.54	0.24	743.861	1	1	TRUE	0
734.001	413	413	tr|D3Z7Q5|D3Z7Q5_MOUSE; sp|P56812|PDCD5_MOUSE	Programmed cell death protein 5 OS=Mus musculus GN=Pdcd5 PE=1 SV=1; Programmed cell death protein 5 OS=Mus musculus GN=Pdcd5 PE=1 SV=3	147	94	94.02	KAVENYLIQM	Oxidation(M)@10			0.00748079	1223.63	612.822	1223.62	612.818	2	1	4.1.1.1465.10	12	0.1765	20.2159	475.28	439.48	20.24	0.18	1116.45	0.641	0.641	TRUE	0
736.001	414	414	tr|A3KGR9|A3KGR9_MOUSE; sp|Q9D8V0|HM13_MOUSE; sp|Q9D8V0-4|HM13_MOUSE; sp|Q9D8V0-3|HM13_MOUSE	Minor histocompatibility antigen H13 (Fragment) OS=Mus musculus GN=H13 PE=4 SV=1; Minor histocompatibility antigen H13 OS=Mus musculus GN=Hm13 PE=1 SV=1; Isoform 4 of Minor histocompatibility antigen H13 OS=Mus musculus GN=Hm13; Isoform 3 of Minor histocompatibility antigen H13 OS=Mus musculus GN=Hm13	291	76.7	76.67	VALAKGEVAEM				0.00541001	1116.59	559.302	1116.58	559.3	2	1	3.1.1.1339.13	9	1	18.0391	127.47	116.69	18	0.66	505.299	1	1	TRUE	0
736.002	414					76.7	17.36	ATLPGEAQAEM				0.078181	1116.59	559.302	1116.51	559.263	2	1	3.1.1.1340.13	8	0.7866	18.0992	127.47	91.13	18	0.66	422.334	1	1	TRUE	0
737.001	415	415	tr|A2AE27|A2AE27_MOUSE; sp|Q9DBT5|AMPD2_MOUSE	AMP deaminase 2 OS=Mus musculus GN=Ampd2 PE=4 SV=1; AMP deaminase 2 OS=Mus musculus GN=Ampd2 PE=1 SV=1	531	94	94.02	GQLANFQEM	Oxidation(M)@9			0.00390154	1052.46	527.239	1052.46	527.237	2	2	3.1.1.1337.12	10	0.1765	17.9165	236.67	232.85	17.89	0.24	637.785	1	1	TRUE	0
738.001	416	416	sp|Q8CD92|TTC27_MOUSE; sp|Q8CD92-2|TTC27_MOUSE	Tetratricopeptide repeat protein 27 OS=Mus musculus GN=Ttc27 PE=2 SV=2; Isoform 2 of Tetratricopeptide repeat protein 27 OS=Mus musculus GN=Ttc27	391	76.9	76.9	SALILRTKL				0.00853198	1013.67	507.841	1013.66	507.837	2	1	4.1.1.1478.6	14	1	20.986	207.03	205.67	21.01	0.18	640.71	1	1	TRUE	0
739.001	417	417	RRRRRtr|F6SMY7|F6SMY7_MOUSE; RRRRRtr|E9PUJ6|E9PUJ6_MOUSE; RRRRRsp|Q7TPH6|MYCB2_MOUSE; RRRRRsp|Q7TPH6-2|MYCB2_MOUSE	REVERSED E3 ubiquitin-protein ligase MYCBP2 (Fragment) OS=Mus musculus GN=Mycbp2 PE=1 SV=1; REVERSED E3 ubiquitin-protein ligase MYCBP2 OS=Mus musculus GN=Mycbp2 PE=1 SV=1; REVERSED E3 ubiquitin-protein ligase MYCBP2 OS=Mus musculus GN=Mycbp2 PE=1 SV=2; REVERSED Isoform 2 of E3 ubiquitin-protein ligase MYCBP2 OS=Mus musculus GN=Mycbp2	2486	30.5	30.54	ELENGVPLAL				-0.0163309	1053.55	527.784	1053.57	527.793	2	2	3.1.1.1343.11	8	0.9704	18.275	752.29	627.21	18.36	0.18	1087.14	1	1	TRUE	0
740.001	417	417	RRRRRtr|F6SMY7|F6SMY7_MOUSE; RRRRRtr|E9PUJ6|E9PUJ6_MOUSE; RRRRRsp|Q7TPH6|MYCB2_MOUSE; RRRRRsp|Q7TPH6-2|MYCB2_MOUSE	REVERSED E3 ubiquitin-protein ligase MYCBP2 (Fragment) OS=Mus musculus GN=Mycbp2 PE=1 SV=1; REVERSED E3 ubiquitin-protein ligase MYCBP2 OS=Mus musculus GN=Mycbp2 PE=1 SV=1; REVERSED E3 ubiquitin-protein ligase MYCBP2 OS=Mus musculus GN=Mycbp2 PE=1 SV=2; REVERSED Isoform 2 of E3 ubiquitin-protein ligase MYCBP2 OS=Mus musculus GN=Mycbp2	2596	71.4	71.42	SNQITRVPI				-0.0335139	1026.55	514.282	1026.58	514.298	2	1	4.1.1.1456.3	9	0.9139	19.6558	217.85	195.96	19.69	0.24	554.571	1	1	TRUE	0
741.001	418	418	sp|Q9D5R3|CEP83_MOUSE	Centrosomal protein of 83 kDa OS=Mus musculus GN=Cep83 PE=2 SV=2	234	76.6	76.6	AQVENVQRI				0.00586356	1055.58	528.796	1055.57	528.793	2	1	2.1.1.1104.12	11	1	13.2755	216.55	200.65	13.3	0.18	717.295	1	1	TRUE	0
742.001	419	419	sp|P19096|FAS_MOUSE	Fatty acid synthase OS=Mus musculus GN=Fasn PE=1 SV=2	395	76.3	76.28	FGGSNVHVI				0.00756073	928.484	465.249	928.477	465.246	2	1	3.1.1.1358.4	10	1	19.1571	357.59	315.33	19.2	0.24	887.595	1	1	TRUE	0
743.001	420	420	sp|Q8CDN6|TXNL1_MOUSE	Thioredoxin-like protein 1 OS=Mus musculus GN=Txnl1 PE=2 SV=3	238	76	75.98	FQNVNSVTL				0.0044671	1020.53	511.272	1020.52	511.269	2	2	3.1.1.1479.7	9	1	26.3128	840.13	539.7	26.41	0.24	1022.03	1	1	TRUE	0
744.001	421	421	sp|Q6PB97|FXL19_MOUSE; sp|Q6PB97-2|FXL19_MOUSE	F-box/LRR-repeat protein 19 OS=Mus musculus GN=Fbxl19 PE=2 SV=1; Isoform 2 of F-box/LRR-repeat protein 19 OS=Mus musculus GN=Fbxl19	192	75.9	75.89	PKRKEREGGNEP				0.128427	1395.85	466.291	1395.72	466.248	3	1	3.1.1.1303.2	10	0.7334	15.8608	275.63	271.93	15.9	0.18	1174.61	1	1	TRUE	0
744.002	421	13	tr|A8DUK4|A8DUK4_MOUSE; tr|E9Q223|E9Q223_MOUSE	Beta-globin OS=Mus musculus GN=Hbbt1 PE=3 SV=1; Protein Hbb-bs (Fragment) OS=Mus musculus GN=Hbb-bs PE=3 SV=1		75.9	3.707	KVNADEVGGEALGR	Dehydrated(D)@5			0.136365	1395.85	466.29	1395.71	466.244	3	3	6.1.1.1631.3	11	0.0016	15.8613	638.68	567.52	15.89	0.12	2406.29	1	1	TRUE	0
745.001	422	422	RRRRRsp|Q3V2Q8|N42L1_MOUSE	REVERSED NEDD4-binding protein 2-like 1 OS=Mus musculus GN=N4bp2l1 PE=2 SV=1	162	75.5	75.52	FFFDDTSFI				0.0497319	1137.55	569.783	1137.5	569.758	2	1	5.1.1.2060.3	10	0.9231	38.9063	302.52	243.25	38.85	0.18	855.523	1	1	TRUE	0
747.001	423	423	RRRRRsp|O88737|BSN_MOUSE; RRRRRsp|O88737-2|BSN_MOUSE	REVERSED Protein bassoon OS=Mus musculus GN=Bsn PE=1 SV=4; REVERSED Isoform 2 of Protein bassoon OS=Mus musculus GN=Bsn	2440	22.4	22.43	PGLKGPSFTPSES				0.0162572	1302.66	652.338	1302.65	652.33	2	1	2.1.1.2725.2	6	1	50.9831	61.92	49.68	51.07	0.58	76.6866	1	1	TRUE	0
748.001	423	423	RRRRRsp|O88737|BSN_MOUSE; RRRRRsp|O88737-2|BSN_MOUSE	REVERSED Protein bassoon OS=Mus musculus GN=Bsn PE=1 SV=4; REVERSED Isoform 2 of Protein bassoon OS=Mus musculus GN=Bsn	3480	38	38	ASAREKPMTKPKAAAKSAAQH				0.0783642	2178.25	727.09	2178.17	727.064	3	1	4.1.1.2023.4	17	0.8958	53.2618	5.38437	5.38437			3570.44	1	1	TRUE	0
749.001	423	423	RRRRRsp|O88737|BSN_MOUSE; RRRRRsp|O88737-2|BSN_MOUSE	REVERSED Protein bassoon OS=Mus musculus GN=Bsn PE=1 SV=4; REVERSED Isoform 2 of Protein bassoon OS=Mus musculus GN=Bsn	3533	58.2	58.17	AGPTPGPG				0.0856202	652.404	327.209	652.318	327.166	2	1	3.1.1.1267.2	7	0.7483	13.7049	75.51	73.58	13.69	0.18	487.523	1	1	TRUE	0
751.001	424	424	tr|A2A860|A2A860_MOUSE; sp|P97765|WBP2_MOUSE	WW domain binding protein 2, isoform CRA_a OS=Mus musculus GN=Wbp2 PE=4 SV=1; WW domain-binding protein 2 OS=Mus musculus GN=Wbp2 PE=1 SV=1	13	74.7	74.7	VIVNNTESI				0.00394696	987.528	494.771	987.524	494.769	2	1	2.1.1.1199.6	11	1	18.8664	262.41	259.17	18.89	0.18	777.516	1	1	TRUE	0
752.001	425	425	sp|Q60520|SIN3A_MOUSE; sp|Q60520-1|SIN3A_MOUSE	Paired amphipathic helix protein Sin3a OS=Mus musculus GN=Sin3a PE=1 SV=3; Isoform 2 of Paired amphipathic helix protein Sin3a OS=Mus musculus GN=Sin3a	488	74.7	74.69	LVIFNQEVI				0.00237891	1073.61	537.814	1073.61	537.813	2	1	5.1.1.2165.5	10	1	45.2085	328.2	281.88	45.25	0.18	631.858	1	1	TRUE	0
753.001	426	426	tr|Q5XJF6|Q5XJF6_MOUSE; sp|P53026|RL10A_MOUSE	Ribosomal protein OS=Mus musculus GN=Rpl10a PE=2 SV=1; 60S ribosomal protein L10a OS=Mus musculus GN=Rpl10a PE=1 SV=3	143	93.1	83.82	NMVAKVDEV	Oxidation(M)@2			0.0103309	1019.51	510.76	1019.5	510.755	2	2	3.1.1.1238.2	12	0.1765	12.0283	176.26	167.82	12.07	0.12	329.365	1	1	TRUE	0
754.001	427	427	tr|Q05BH3|Q05BH3_MOUSE; tr|G3X8X0|G3X8X0_MOUSE	Dhx16 protein OS=Mus musculus GN=Dhx16 PE=2 SV=1; DEAH (Asp-Glu-Ala-His) box polypeptide 16, isoform CRA_a OS=Mus musculus GN=Dhx16 PE=4 SV=1	413	74.2	74.23	AAIANHQVL				0.00460716	935.523	468.769	935.519	468.767	2	2	2.1.1.1133.5	10	1	14.9974	292.26	258.1	15.04	0.18	789.322	1	1	TRUE	0
755.001	429	429	RRRRRtr|S4R2P8|S4R2P8_MOUSE; RRRRRtr|S4R1L5|S4R1L5_MOUSE; RRRRRsp|O88738|BIRC6_MOUSE; RRRRRsp|O88738-3|BIRC6_MOUSE; RRRRRsp|O88738-2|BIRC6_MOUSE	REVERSED Baculoviral IAP repeat-containing protein 6 OS=Mus musculus GN=Birc6 PE=1 SV=1; REVERSED Baculoviral IAP repeat-containing protein 6 OS=Mus musculus GN=Birc6 PE=1 SV=1; REVERSED Baculoviral IAP repeat-containing protein 6 OS=Mus musculus GN=Birc6 PE=1 SV=2; REVERSED Isoform 3 of Baculoviral IAP repeat-containing protein 6 OS=Mus musculus GN=Birc6; REVERSED Isoform 2 of Baculoviral IAP re…	991	69.3	69.34	VDSLTTSVPL				-0.053447	1030.5	516.258	1030.55	516.285	2	1	4.1.1.1673.12	10	0.8187	32.5243	271.91	179.67	32.62	0.3	828.031	1	1	TRUE	0
756.001	429	429	RRRRRtr|S4R2P8|S4R2P8_MOUSE; RRRRRtr|S4R1L5|S4R1L5_MOUSE; RRRRRsp|O88738|BIRC6_MOUSE; RRRRRsp|O88738-3|BIRC6_MOUSE; RRRRRsp|O88738-2|BIRC6_MOUSE	REVERSED Baculoviral IAP repeat-containing protein 6 OS=Mus musculus GN=Birc6 PE=1 SV=1; REVERSED Baculoviral IAP repeat-containing protein 6 OS=Mus musculus GN=Birc6 PE=1 SV=1; REVERSED Baculoviral IAP repeat-containing protein 6 OS=Mus musculus GN=Birc6 PE=1 SV=2; REVERSED Isoform 3 of Baculoviral IAP repeat-containing protein 6 OS=Mus musculus GN=Birc6; REVERSED Isoform 2 of Baculoviral IAP re…	3179	15.7	15.73	VPNSPVANHVPG				0.0184324	1186.63	594.321	1186.61	594.312	2	1	4.1.1.1623.19	6	1	29.5322	446.9	32.66	29.05	0.3	592.324	1	0.9782	TRUE	0
758.001	430	430	tr|Q3UII8|Q3UII8_MOUSE; tr|Q3U3A7|Q3U3A7_MOUSE; tr|E9Q794|E9Q794_MOUSE; sp|Q924K8|MTA3_MOUSE; sp|Q924K8-2|MTA3_MOUSE	Metastasis-associated protein MTA3 OS=Mus musculus GN=Mta3 PE=2 SV=1; Metastasis-associated protein MTA3 OS=Mus musculus GN=Mta3 PE=2 SV=1; Metastasis-associated protein MTA3 OS=Mus musculus GN=Mta3 PE=4 SV=1; Metastasis-associated protein MTA3 OS=Mus musculus GN=Mta3 PE=1 SV=1; Isoform 2 of Metastasis-associated protein MTA3 OS=Mus musculus GN=Mta3	111	73.9	73.87	VALLNETESVL				0.00608939	1186.65	594.333	1186.64	594.33	2	1	5.1.1.2069.7	11	1	39.4113	170.81	147.95	39.45	0.24	848.586	1	1	TRUE	0
759.001	431	431	sp|Q7TSS2|UB2Q1_MOUSE; sp|Q7TSS2-2|UB2Q1_MOUSE	Ubiquitin-conjugating enzyme E2 Q1 OS=Mus musculus GN=Ube2q1 PE=1 SV=2; Isoform 2 of Ubiquitin-conjugating enzyme E2 Q1 OS=Mus musculus GN=Ube2q1	297	73.9	73.88	SALHNDLQI				0.00860777	1009.53	505.771	1009.52	505.767	2	2	3.1.1.1388.9	10	1	20.9594	4432.35	4001.55	20.93	0.18	6270.58	1	1	TRUE	0
760.001	432	432	sp|Q5S006|LRRK2_MOUSE	Leucine-rich repeat serine/threonine-protein kinase 2 OS=Mus musculus GN=Lrrk2 PE=1 SV=2	399	74	74.02	AHREVMLSM				-0.00127026	1072.51	537.264	1072.52	537.265	2	1	4.1.1.1760.3	8	0.99	37.7638	127.12	100.81	37.81	0.18	420.589	1	1	TRUE	0
761.001	433	433	tr|Q8R3V2|Q8R3V2_MOUSE; sp|Q8R010|AIMP2_MOUSE	Aminoacyl tRNA synthase complex-interacting multifunctional protein 2 OS=Mus musculus GN=Aimp2 PE=2 SV=1; Aminoacyl tRNA synthase complex-interacting multifunctional protein 2 OS=Mus musculus GN=Aimp2 PE=1 SV=2	116	73.3	73.3	SSVKNVPENL				-0.00359956	1085.57	543.791	1085.57	543.793	2	1	2.1.1.1131.11	11	0.99	14.8925	1056.81	887.09	14.98	0.24	1814.67	1	1	TRUE	0
762.001	434	434	sp|Q9CW03|SMC3_MOUSE	Structural maintenance of chromosomes protein 3 OS=Mus musculus GN=Smc3 PE=1 SV=2	503	73.3	73.32	KAILNGIDSI				0.00916356	1042.61	522.313	1042.6	522.308	2	1	4.1.1.1590.8	12	1	27.5126	1055.79	695.07	27.61	0.24	1179.5	1	1	TRUE	0
763.001	435	435	sp|Q8CHI8|EP400_MOUSE; sp|Q8CHI8-5|EP400_MOUSE; sp|Q8CHI8-4|EP400_MOUSE; sp|Q8CHI8-3|EP400_MOUSE; sp|Q8CHI8-2|EP400_MOUSE	E1A-binding protein p400 OS=Mus musculus GN=Ep400 PE=1 SV=3; Isoform 5 of E1A-binding protein p400 OS=Mus musculus GN=Ep400; Isoform 4 of E1A-binding protein p400 OS=Mus musculus GN=Ep400; Isoform 3 of E1A-binding protein p400 OS=Mus musculus GN=Ep400; Isoform 2 of E1A-binding protein p400 OS=Mus musculus GN=Ep400	2870	73.8	73.76	AQPVNVQQL				0.00184938	995.542	498.778	995.54	498.777	2	2	2.1.1.1250.2	13	1	20.9817	224.39	197.74	20.95	0.19	777.955	1	1	TRUE	0
764.001	436	436	tr|G5E8N5|G5E8N5_MOUSE; tr|D3Z736|D3Z736_MOUSE; tr|D3YZQ9|D3YZQ9_MOUSE; sp|P06151|LDHA_MOUSE	L-lactate dehydrogenase OS=Mus musculus GN=Ldha PE=3 SV=1; L-lactate dehydrogenase OS=Mus musculus GN=Ldha PE=1 SV=1; L-lactate dehydrogenase (Fragment) OS=Mus musculus GN=Ldha PE=1 SV=1; L-lactate dehydrogenase A chain OS=Mus musculus GN=Ldha PE=1 SV=3	46	72.4	72.37	QAPQNKITV				0.00377744	997.559	499.787	997.556	499.785	2	1	2.1.1.1095.14	10	1	12.7431	507.29	475.22	12.77	0.18	1287.89	1	1	TRUE	0
765.001	437	437	sp|Q9DA03|LYRM7_MOUSE	Complex III assembly factor LYRM7 OS=Mus musculus GN=Lyrm7 PE=2 SV=2	89	73.1	73.05	LLTENVP				0.0519504	784.485	393.25	784.433	393.224	2	1	5.1.1.1989.2	9	0.9139	34.5822	384.67	309.81	34.64	0.18	1061.72	1	1	TRUE	0
765.002	437		sp|Q80Z19|MUC2_MOUSE	Mucin-2 (Fragments) OS=Mus musculus GN=Muc2 PE=1 SV=2		73.1	73.05	IITENVP				0.0519504	784.485	393.25	784.433	393.224	2	1	5.1.1.1989.2	9	0.9139	34.5822	384.67	309.81	34.64	0.18	1061.72	1	1	TRUE	0
766.001	438	438	sp|Q8VC30|DHAK_MOUSE	Bifunctional ATP-dependent dihydroxyacetone kinase/FAD-AMP lyase (cyclizing) OS=Mus musculus GN=Dak PE=2 SV=1	131	72.6	61.46	SVEMVIVEDD				0.0980148	1134.61	568.312	1134.51	568.263	2	3	5.1.1.1420.4	7	0.6771	14.42	341.25	337.95	14.42	0.18	988.305	1	1	TRUE	0
767.001	439	439	tr|E9Q8N0|E9Q8N0_MOUSE; tr|E9Q8M9|E9Q8M9_MOUSE; sp|Q60695|RGL1_MOUSE	Ral guanine nucleotide dissociation stimulator-like 1 OS=Mus musculus GN=Rgl1 PE=1 SV=1; Ral guanine nucleotide dissociation stimulator-like 1 OS=Mus musculus GN=Rgl1 PE=1 SV=1; Ral guanine nucleotide dissociation stimulator-like 1 OS=Mus musculus GN=Rgl1 PE=1 SV=2	719	72.2	72.22	NSQVNFDFI				0.00231436	1082.51	542.26	1082.5	542.259	2	2	5.1.1.2111.7	11	1	41.9453	375.34	322.18	41.99	0.24	699.15	1	1	TRUE	0
768.001	440	440	tr|J3QMN6|J3QMN6_MOUSE	Dimethylaniline monooxygenase [N-oxide-forming] OS=Mus musculus GN=Fmo6 PE=3 SV=1	520	71.8	71.79	FPVFFLAVL				-0.0402319	1051.57	526.793	1051.61	526.813	2	1	3.1.1.1388.10	8	0.8869	20.9618	310.95	285.02	20.93	0.24	1154.51	1	1	TRUE	0
769.001	441	441	sp|Q6QI06|RICTR_MOUSE; sp|Q6QI06-2|RICTR_MOUSE	Rapamycin-insensitive companion of mTOR OS=Mus musculus GN=Rictor PE=1 SV=2; Isoform 2 of Rapamycin-insensitive companion of mTOR OS=Mus musculus GN=Rictor	1394	72.2	72.21	LSPINHNTL				0.00545045	1007.55	504.78	1007.54	504.777	2	2	3.1.1.1311.6	10	1	16.3717	446.62	412.44	16.39	0.3	820.884	1	1	TRUE	0
770.001	442	442	RRRRRtr|D3Z7I0|D3Z7I0_MOUSE; RRRRRsp|Q8BL74|TF3C2_MOUSE	REVERSED General transcription factor 3C polypeptide 2 OS=Mus musculus GN=Gtf3c2 PE=4 SV=1; REVERSED General transcription factor 3C polypeptide 2 OS=Mus musculus GN=Gtf3c2 PE=2 SV=2	41	71.9	71.92	STLGRVFHI				-0.0276683	1028.55	515.282	1028.58	515.296	2	1	2.1.1.2837.2	9	0.9324	52.6872	70.04	69.03	52.66	0.18	422.52	1	1	TRUE	0
771.001	443	443	tr|A2AUC6|A2AUC6_MOUSE; sp|Q9CZQ9|BBS5_MOUSE	Bardet-Biedl syndrome 5 protein homolog OS=Mus musculus GN=Bbs5 PE=4 SV=1; Bardet-Biedl syndrome 5 protein homolog OS=Mus musculus GN=Bbs5 PE=1 SV=1	144	71.4	71.36	SAVIQNKQL				0.0079638	999.579	500.797	999.571	500.793	2	1	3.1.1.1322.4	11	1	17.004	7169.93	299.19	16.62	0.18	580.622	1	1	TRUE	0
771.002	443	505	tr|A7M7S2|A7M7S2_MOUSE; sp|Q8VIJ8|NPRL3_MOUSE	Nitrogen permease regulator 3-like protein OS=Mus musculus GN=Nprl3 PE=4 SV=1; Nitrogen permease regulator 3-like protein OS=Mus musculus GN=Nprl3 PE=2 SV=1		71.4	58.89	SAVKNLQQL				0.0079638	999.579	500.797	999.571	500.793	2	2	3.1.1.1314.12	15	1	16.5434	7169.93	5848.94	16.62	0.18	9923.35	1	1	TRUE	0
772.001	444	444	sp|Q69ZA1|CDK13_MOUSE; sp|Q69ZA1-2|CDK13_MOUSE	Cyclin-dependent kinase 13 OS=Mus musculus GN=Cdk13 PE=1 SV=3; Isoform 2 of Cyclin-dependent kinase 13 OS=Mus musculus GN=Cdk13	921	71.4	71.4	AQLELISRI				0.00465374	1041.62	521.819	1041.62	521.816	2	1	5.1.1.1982.4	9	1	34.164	132.29	126.12	34.21	0.36	552.415	1	1	TRUE	0
772.002	444		sp|Q14AX6|CDK12_MOUSE; sp|Q14AX6-3|CDK12_MOUSE; sp|Q14AX6-2|CDK12_MOUSE	Cyclin-dependent kinase 12 OS=Mus musculus GN=Cdk12 PE=1 SV=2; Isoform 3 of Cyclin-dependent kinase 12 OS=Mus musculus GN=Cdk12; Isoform 2 of Cyclin-dependent kinase 12 OS=Mus musculus GN=Cdk12		71.4	71.4	AQLELISRL				0.00465374	1041.62	521.819	1041.62	521.816	2	1	5.1.1.1982.4	9	1	34.164	132.29	126.12	34.21	0.36	552.415	1	1	TRUE	0
773.001	445	445	tr|F6QYT9|F6QYT9_MOUSE; sp|Q0KL02|TRIO_MOUSE; sp|Q0KL02-4|TRIO_MOUSE; sp|Q0KL02-3|TRIO_MOUSE; sp|A2CG49|KALRN_MOUSE; sp|A2CG49-7|KALRN_MOUSE; sp|A2CG49-2|KALRN_MOUSE	Kalirin (Fragment) OS=Mus musculus GN=Kalrn PE=1 SV=1; Triple functional domain protein OS=Mus musculus GN=Trio PE=1 SV=3; Isoform 4 of Triple functional domain protein OS=Mus musculus GN=Trio; Isoform 3 of Triple functional domain protein OS=Mus musculus GN=Trio; Kalirin OS=Mus musculus GN=Kalrn PE=1 SV=1; Isoform 7 of Kalirin OS=Mus musculus GN=Kalrn; Isoform 2 of Kalirin OS=Mus musculus GN=Kal…	1390	61.3	61.33	YQLLLKELL				-0.000554026	1131.69	566.852	1131.69	566.852	2	1	2.1.1.2524.2	13	0.99	46.3956	192.97	167.33	46.44	0.12	517.062	1	1	TRUE	0
773.002	445					61.3	33.55	FRTLLKELI				-0.0117874	1131.69	566.852	1131.7	566.858	2	1	2.1.1.2525.2	10	0.9802	46.4536	192.97	182.72	46.44	0.12	464.399	1	1	TRUE	0
774.001	445	445	tr|F6QYT9|F6QYT9_MOUSE; sp|Q0KL02|TRIO_MOUSE; sp|Q0KL02-4|TRIO_MOUSE; sp|Q0KL02-3|TRIO_MOUSE; sp|A2CG49|KALRN_MOUSE; sp|A2CG49-7|KALRN_MOUSE; sp|A2CG49-2|KALRN_MOUSE	Kalirin (Fragment) OS=Mus musculus GN=Kalrn PE=1 SV=1; Triple functional domain protein OS=Mus musculus GN=Trio PE=1 SV=3; Isoform 4 of Triple functional domain protein OS=Mus musculus GN=Trio; Isoform 3 of Triple functional domain protein OS=Mus musculus GN=Trio; Kalirin OS=Mus musculus GN=Kalrn PE=1 SV=1; Isoform 7 of Kalirin OS=Mus musculus GN=Kalrn; Isoform 2 of Kalirin OS=Mus musculus GN=Kal…	2033	35.9	35.91	YQLLLKDFL				0.00144923	1151.66	576.837	1151.66	576.837	2	1	2.1.1.2569.2	13	1	49.0185	137.75	124.37	49.05	0.18	441.425	1	1	TRUE	0
774.002	445					35.9	31.54	FSGLLLVKYL				-0.0349363	1151.66	576.837	1151.7	576.855	2	1	2.1.1.2570.2	11	0.9048	49.0787	137.75	128.33	49.05	0.18	458.529	1	1	TRUE	0
775.001	446	446	sp|P47713|PA24A_MOUSE	Cytosolic phospholipase A2 OS=Mus musculus GN=Pla2g4a PE=1 SV=1	2	17.5	17.45	SFIDPYQHI	Amidated@C-term			0.0191583	1117.57	559.795	1117.56	559.785	2	1	5.1.1.2199.2	8	0.001	47.2636	29.19	28.58	47.24	0.18	241.577	1	1	TRUE	0
776.001	446	446	sp|P47713|PA24A_MOUSE; tr|Q9DBX5|Q9DBX5_MOUSE	Cytosolic phospholipase A2 OS=Mus musculus GN=Pla2g4a PE=1 SV=1; Cytosolic phospholipase A2 OS=Mus musculus GN=Pla2g4a PE=2 SV=1	699	71	70.95	NTLNNIDVI				0.00745222	1014.54	508.278	1014.53	508.275	2	1	4.1.1.1658.12	9	1	31.6194	332.94	302.83	31.59	0.24	886.695	1	1	TRUE	0
777.001	448	448	sp|Q61753|SERA_MOUSE	D-3-phosphoglycerate dehydrogenase OS=Mus musculus GN=Phgdh PE=1 SV=3	313	71	71.01	TGVVNAQAL				0.00429401	871.481	436.748	871.476	436.745	2	2	2.1.1.1228.3	15	1	19.8246	1021.27	950.16	19.8	0.12	2096.32	1	1	TRUE	0
778.001	449	449	tr|Q8BS54|Q8BS54_MOUSE; tr|A2A7U2|A2A7U2_MOUSE	Protein Zmym6 OS=Mus musculus GN=Zmym6 PE=2 SV=1; Protein Zmym6 OS=Mus musculus GN=Zmym6 PE=4 SV=1	665	70.5	70.5	SQTYNAEYI				0.0080033	1087.49	544.752	1087.48	544.748	2	1	3.1.1.1407.10	9	1	22.102	286.33	273.73	22.13	0.18	591.048	1	1	TRUE	0
779.001	450	450	tr|G3UXY9|G3UXY9_MOUSE; sp|Q9R1E6|ENPP2_MOUSE; sp|Q9R1E6-3|ENPP2_MOUSE; sp|Q9R1E6-2|ENPP2_MOUSE	Ectonucleotide pyrophosphatase/phosphodiesterase family member 2 OS=Mus musculus GN=Enpp2 PE=4 SV=1; Ectonucleotide pyrophosphatase/phosphodiesterase family member 2 OS=Mus musculus GN=Enpp2 PE=1 SV=3; Isoform 3 of Ectonucleotide pyrophosphatase/phosphodiesterase family member 2 OS=Mus musculus GN=Enpp2; Isoform 2 of Ectonucleotide pyrophosphatase/phosphodiesterase family member 2 OS=Mus musculus…	428	70.5	70.45	LTNVDDITL				0.0435269	1002.57	502.291	1002.52	502.269	2	2	4.1.1.1529.12	9	0.9802	23.93	9.57197	9.57197			732.458	1	1	TRUE	0
780.001	451	451	sp|Q62376|RU17_MOUSE; sp|Q62376-2|RU17_MOUSE	U1 small nuclear ribonucleoprotein 70 kDa OS=Mus musculus GN=Snrnp70 PE=1 SV=2; Isoform 2 of U1 small nuclear ribonucleoprotein 70 kDa OS=Mus musculus GN=Snrnp70	13	70.6	69.35	FAPRDPIPYL				0.00316384	1187.64	594.826	1187.63	594.824	2	2	5.1.1.2012.5	13	1	36.0144	463.87	372.77	35.9	0.42	1206.31	1	1	TRUE	0
781.001	452	452	RRRRRtr|G3X8T3|G3X8T3_MOUSE; RRRRRsp|P16675|PPGB_MOUSE	REVERSED Carboxypeptidase OS=Mus musculus GN=Ctsa PE=3 SV=1; REVERSED Lysosomal protective protein OS=Mus musculus GN=Ctsa PE=1 SV=1	100	70.1	70.1	YQSNMSQYL				0.00918093	1132.5	567.255	1132.49	567.25	2	2	3.1.1.1424.11	10	1	23.1266	1695.44	1277.89	23.22	0.24	1734.55	0.4755	0.4755	FALSE	0
1316	452					15.5	15.51	YQSMNSQYL	Oxidation(M)@4			0.00547725	1148.49	575.25	1148.48	575.248	2	1	3.1.1.1331.7	9	0.1765	17.5614	1869.88	1366.25	17.64	0.18	2610.68	1	1	TRUE	0
782.001	453	453	sp|Q9R1W3|RN103_MOUSE	E3 ubiquitin-protein ligase RNF103 OS=Mus musculus GN=Rnf103 PE=2 SV=2	215	69.6	69.62	KTIYNVEHL				0.0103745	1115.61	558.811	1115.6	558.806	2	1	3.1.1.1318.17	8	1	16.7962	225.55	180.11	16.87	0.24	769.517	1	1	TRUE	0
783.001	454	454	sp|Q9D2N9|VP33A_MOUSE	Vacuolar protein sorting-associated protein 33A OS=Mus musculus GN=Vps33a PE=1 SV=2	351	69.2	69.22	GSLANHTSI				0.00261983	898.453	450.234	898.451	450.233	2	1	2.1.1.1089.3	9	1	12.3598	226.86	181.88	12.41	0.18	398.552	1	1	TRUE	0
784.001	455	455	sp|Q91VN1|ZNF24_MOUSE	Zinc finger protein 24 OS=Mus musculus GN=Znf24 PE=1 SV=1	320	67.9	67.9	SGLINHQRI				0.00190867	1036.58	519.297	1036.58	519.296	2	2	2.1.1.1087.16	11	1	12.2698	490.36	421.71	12.22	0.12	820.603	1	0.8766	TRUE	0
786.001	456	456	sp|Q9QXX4|CMC2_MOUSE; sp|Q8BH59|CMC1_MOUSE	Calcium-binding mitochondrial carrier protein Aralar2 OS=Mus musculus GN=Slc25a13 PE=1 SV=1; Calcium-binding mitochondrial carrier protein Aralar1 OS=Mus musculus GN=Slc25a12 PE=1 SV=1	224	68.9	68.94	NSLLNNMEL				-0.00105647	1046.51	524.26	1046.51	524.261	2	1	5.1.1.2053.4	10	0.99	38.451	137.17	113.9	38.5	0.18	513.48	1	1	TRUE	0
787.001	457	457	sp|Q2EMV9|PAR14_MOUSE	Poly [ADP-ribose] polymerase 14 OS=Mus musculus GN=Parp14 PE=1 SV=3	469	68.3	68.28	VAISPGKHYL				0.00691765	1083.61	542.815	1083.61	542.811	2	1	3.1.1.1296.13	7	1	15.467	129.62	115.53	15.43	0.24	358.335	1	1	TRUE	0
788.001	458	458	sp|Q8BTI7|ANR52_MOUSE	Serine/threonine-protein phosphatase 6 regulatory ankyrin repeat subunit C OS=Mus musculus GN=Ankrd52 PE=1 SV=1	402	67.8	67.83	SSLSNEHVL				0.0094195	984.497	493.256	984.488	493.251	2	1	3.1.1.1306.14	12	1	16.072	1233.81	1135.42	16.1	0.18	3059.96	1	1	TRUE	0
789.001	459	459	RRRRRtr|E9PYH3|E9PYH3_MOUSE; RRRRRsp|Q8BWU8|AT2L1_MOUSE	REVERSED Ethanolamine-phosphate phospho-lyase OS=Mus musculus GN=Etnppl PE=3 SV=1; REVERSED Ethanolamine-phosphate phospho-lyase OS=Mus musculus GN=Etnppl PE=2 SV=1	185	67.7	67.69	VPNGGYT				0.0774359	706.406	354.21	706.329	354.172	2	1	4.1.1.1619.3	7	0.7945	29.2506	256.11	170.76	29.36	0.18	837.033	1	1	TRUE	0
790.001	460	460	tr|Q9JHF5|Q9JHF5_MOUSE	V-type proton ATPase subunit a OS=Mus musculus GN=Tcirg1 PE=2 SV=1	603	55.5	55.49	SAPSILIHFI				0.000798786	1096.63	549.322	1096.63	549.321	2	1	2.1.1.2509.2	8	1	45.5844	64.18	39.34	45.52	0.19	144.802	1	0.7776	TRUE	0
791.001	460	460	tr|Q9JHF5|Q9JHF5_MOUSE	V-type proton ATPase subunit a OS=Mus musculus GN=Tcirg1 PE=2 SV=1	605	36.5	36.52	PSILIHFI				0.0488839	938.608	470.311	938.559	470.287	2	1	2.1.1.2508.2	11	0.9231	45.4986	18.36	13.35	45.46	0.13	301.441	1	0.2224	FALSE	0
791.002	460					36.5	36.52	PSLLIHFI				0.0488839	938.608	470.311	938.559	470.287	2	1	2.1.1.2508.2	11	0.9231	45.4986	18.36	13.35	45.46	0.13	301.441	1	1	TRUE	0
791.003	460					36.5	28	PSLLLSRGP				0.0529066	938.608	470.311	938.555	470.285	2	1	2.1.1.2506.2	10	0.9139	45.4204	18.36	16.68	45.46	0.13	186.664	1	1	TRUE	0
792.001	461	461	sp|Q9CWR2|SMYD3_MOUSE	Histone-lysine N-methyltransferase SMYD3 OS=Mus musculus GN=Smyd3 PE=2 SV=1	213	67.4	67.44	SIVFNGPHL				0.00364032	982.527	492.271	982.524	492.269	2	1	4.1.1.1610.8	8	1	28.7197	172.16	157.87	28.76	0.3	777.169	1	1	TRUE	0
793.001	462	462	sp|O09043|NAPSA_MOUSE	Napsin-A OS=Mus musculus GN=Napsa PE=1 SV=1	387	67	67.04	VGPRVGLARAQS				0.00668444	1209.7	404.241	1209.69	404.239	3	1	2.1.1.1075.2	8	1	11.5119	180.95	174.96	11.5	0.12	224.281	1	1	TRUE	0
794.001	463	463	tr|E9PU96|E9PU96_MOUSE; sp|Q571H0|NPA1P_MOUSE	Nucleolar pre-ribosomal-associated protein 1 OS=Mus musculus GN=Urb1 PE=4 SV=1; Nucleolar pre-ribosomal-associated protein 1 OS=Mus musculus GN=Urb1 PE=2 SV=2	939	63.9	63.88	STVENFSQL				0.0079228	1023.5	512.755	1023.49	512.751	2	1	3.1.1.1499.9	10	1	27.4663	841.26	703.18	27.51	0.18	1223.38	1	1	TRUE	0
796.001	464	464	tr|G5E866|G5E866_MOUSE; sp|Q99NB9|SF3B1_MOUSE	Splicing factor 3B subunit 1 OS=Mus musculus GN=Sf3b1 PE=4 SV=1; Splicing factor 3B subunit 1 OS=Mus musculus GN=Sf3b1 PE=1 SV=1	998	66.4	66.41	KAIVNVIGM				0.00438508	943.557	472.786	943.552	472.784	2	1	4.1.1.1582.3	9	1	27.0175	186.41	175.05	26.95	0.18	626.383	1	1	TRUE	0
797.001	465	465	sp|Q8BHL8|PSMF1_MOUSE	Proteasome inhibitor PI31 subunit OS=Mus musculus GN=Psmf1 PE=2 SV=1	88	66.6	66.61	GMIINVLEL				0.00312692	1000.57	501.29	1000.56	501.289	2	1	2.1.1.2970.2	11	1	54.414	68.98	67.26	54.42	0.19	143.726	1	1	TRUE	0
798.001	467	467	tr|F7ACR9|F7ACR9_MOUSE; tr|F6Q750|F6Q750_MOUSE; tr|E9QNP1|E9QNP1_MOUSE; tr|E9QA63|E9QA63_MOUSE; tr|E9PVY8|E9PVY8_MOUSE; tr|B1ARU4|B1ARU4_MOUSE; tr|B1ARU1|B1ARU1_MOUSE; tr|A0A0A0MQA6|A0A0A0MQA6_MOUSE; sp|Q9QXZ0|MACF1_MOUSE; sp|Q9QXZ0-4|MACF1_MOUSE; sp|Q9QXZ0-3|MACF1_MOUSE; sp|Q9QXZ0-2|MACF1_MOUSE	Microtubule-actin cross-linking factor 1 (Fragment) OS=Mus musculus GN=Macf1 PE=1 SV=1; Microtubule-actin cross-linking factor 1 (Fragment) OS=Mus musculus GN=Macf1 PE=1 SV=1; Microtubule-actin cross-linking factor 1 OS=Mus musculus GN=Macf1 PE=1 SV=2; Microtubule-actin cross-linking factor 1 OS=Mus musculus GN=Macf1 PE=1 SV=2; Microtubule-actin cross-linking factor 1 OS=Mus musculus GN=Macf1 PE=…	3460	34	33.98	QAIKNGQAL	Gln->pyro-Glu@N-term			-0.000221405	924.503	463.259	924.503	463.259	2	1	1.1.1.1273.2	11	0.3699	16.46	90.33	82.95	16.5	0.2	353.654	1	1	TRUE	0
799.001	467	467	tr|F7ACR9|F7ACR9_MOUSE; tr|F6Q750|F6Q750_MOUSE; tr|E9QNP1|E9QNP1_MOUSE; tr|E9QA63|E9QA63_MOUSE; tr|E9PVY8|E9PVY8_MOUSE; tr|B1ARU4|B1ARU4_MOUSE; tr|B1ARU1|B1ARU1_MOUSE; tr|A0A0A0MQA6|A0A0A0MQA6_MOUSE; sp|Q9QXZ0|MACF1_MOUSE; sp|Q9QXZ0-4|MACF1_MOUSE; sp|Q9QXZ0-3|MACF1_MOUSE; sp|Q9QXZ0-2|MACF1_MOUSE	Microtubule-actin cross-linking factor 1 (Fragment) OS=Mus musculus GN=Macf1 PE=1 SV=1; Microtubule-actin cross-linking factor 1 (Fragment) OS=Mus musculus GN=Macf1 PE=1 SV=1; Microtubule-actin cross-linking factor 1 OS=Mus musculus GN=Macf1 PE=1 SV=2; Microtubule-actin cross-linking factor 1 OS=Mus musculus GN=Macf1 PE=1 SV=2; Microtubule-actin cross-linking factor 1 OS=Mus musculus GN=Macf1 PE=…	4225	56.9	56.88	VATVNKAGSEL				-0.000939076	1087.59	544.801	1087.59	544.801	2	1	2.1.1.1093.16	9	0.99	12.6276	197.7	179.28	12.59	0.12	432.536	1	1	TRUE	0
799.002	467					56.9	20.2	VATVADELTVA				0.0102943	1087.59	544.801	1087.58	544.795	2	1	2.1.1.1092.17	7	1	12.57	197.7	189.66	12.59	0.12	595.17	1	1	TRUE	0
800.001	468	468	tr|E9Q9C3|E9Q9C3_MOUSE; tr|E9Q852|E9Q852_MOUSE; tr|E9PYX7|E9PYX7_MOUSE; sp|Q9QZQ1|AFAD_MOUSE; sp|Q9QZQ1-2|AFAD_MOUSE; tr|D3YUD2|D3YUD2_MOUSE	Afadin OS=Mus musculus GN=Mllt4 PE=1 SV=1; Afadin OS=Mus musculus GN=Mllt4 PE=1 SV=2; Afadin OS=Mus musculus GN=Mllt4 PE=1 SV=1; Afadin OS=Mus musculus GN=Mllt4 PE=1 SV=3; Isoform 1 of Afadin OS=Mus musculus GN=Mllt4; Afadin (Fragment) OS=Mus musculus GN=Mllt4 PE=1 SV=1	213	89	89.01	RTISNPEVVM	Oxidation(M)@10			0.00507979	1160.59	581.303	1160.59	581.3	2	1	3.1.1.1248.11	11	0.1765	12.663	228.69	218.16	12.68	0.18	817.902	1	1	TRUE	0
801.001	468	468	tr|E9Q9C3|E9Q9C3_MOUSE; tr|E9Q852|E9Q852_MOUSE; tr|E9PYX7|E9PYX7_MOUSE; sp|Q9QZQ1|AFAD_MOUSE; sp|Q9QZQ1-2|AFAD_MOUSE	Afadin OS=Mus musculus GN=Mllt4 PE=1 SV=1; Afadin OS=Mus musculus GN=Mllt4 PE=1 SV=2; Afadin OS=Mus musculus GN=Mllt4 PE=1 SV=1; Afadin OS=Mus musculus GN=Mllt4 PE=1 SV=3; Isoform 1 of Afadin OS=Mus musculus GN=Mllt4	1238	51.5	51.49	FTFPASKSQD	Deamidated(Q)@9			0.044086	1127.56	564.786	1127.51	564.764	2	1	4.1.1.1470.10	8	0.1164	20.5045	454.96	215.92	20.65	0.18	514.906	1	1	TRUE	0
802.001	469	469	sp|Q6WKZ8|UBR2_MOUSE; sp|Q6WKZ8-3|UBR2_MOUSE; sp|Q6WKZ8-2|UBR2_MOUSE	E3 ubiquitin-protein ligase UBR2 OS=Mus musculus GN=Ubr2 PE=1 SV=2; Isoform 3 of E3 ubiquitin-protein ligase UBR2 OS=Mus musculus GN=Ubr2; Isoform 2 of E3 ubiquitin-protein ligase UBR2 OS=Mus musculus GN=Ubr2	1551	17.4	7.094	SLPTNLIHL				-0.000712936	1006.58	504.298	1006.58	504.298	2	2	3.1.1.1679.2	6	1	36.4447	52.8	52.6	36.45	0.24	135.501	1	0.0381	FALSE	0
803.001	469	469	sp|Q6WKZ8|UBR2_MOUSE; sp|Q6WKZ8-3|UBR2_MOUSE; sp|Q6WKZ8-2|UBR2_MOUSE	E3 ubiquitin-protein ligase UBR2 OS=Mus musculus GN=Ubr2 PE=1 SV=2; Isoform 3 of E3 ubiquitin-protein ligase UBR2 OS=Mus musculus GN=Ubr2; Isoform 2 of E3 ubiquitin-protein ligase UBR2 OS=Mus musculus GN=Ubr2	1553	62.4	62.4	PTNLIHL				0.00319684	806.468	404.241	806.465	404.24	2	1	5.1.1.2016.2	11	1	36.2065	1334.13	1327.87	36.2	0.18	2091.18	1	0.9619	TRUE	0
803.002	469					62.4	24.36	SQPPQHL	Deamidated(Q)@5			0.0759679	806.468	404.241	806.392	404.203	2	1	5.1.1.2015.2	10	0.0992	36.1487	1334.13	1067.95	36.2	0.18	1735.52	1	1	TRUE	0
804.001	470	470	tr|E9QLJ3|E9QLJ3_MOUSE; sp|Q6JPI3|MD13L_MOUSE	Mediator of RNA polymerase II transcription subunit 13-like OS=Mus musculus GN=Med13l PE=4 SV=2; Mediator of RNA polymerase II transcription subunit 13-like OS=Mus musculus GN=Med13l PE=2 SV=2	705	65.8	65.77	GEVNDPYTFEDGDI				0.0278026	1569.67	785.845	1569.65	785.831	2	2	2.1.1.1461.3	11	0.99	24.2645	249.73	206.64	24.31	0.18	653.575	1	1	TRUE	0
804.002	470					65.8	28.16	VWNTSNLSHDNQR				-0.0535165	1569.67	785.845	1569.73	785.871	2	1	2.1.1.1462.2	8	0.8187	24.3248	249.73	247	24.31	0.18	369.557	1	1	TRUE	0
805.001	471	471	tr|A2A6J7|A2A6J7_MOUSE; tr|A2A6J4|A2A6J4_MOUSE; sp|P19973|LSP1_MOUSE; sp|P19973-2|LSP1_MOUSE	Lymphocyte-specific protein 1 OS=Mus musculus GN=Lsp1 PE=4 SV=1; Lymphocyte-specific protein 1 OS=Mus musculus GN=Lsp1 PE=4 SV=1; Lymphocyte-specific protein 1 OS=Mus musculus GN=Lsp1 PE=1 SV=2; Isoform 2 of Lymphocyte-specific protein 1 OS=Mus musculus GN=Lsp1	234	65.4	65.37	RQPSIELPSM				0.00365652	1156.59	579.305	1156.59	579.303	2	1	4.1.1.1607.18	9	1	28.5636	410.87	350.02	28.46	0.54	1099.08	1	1	TRUE	0
805.002	471					65.4	16.82	EGIAILNIPSM				-0.0214956	1156.59	579.305	1156.62	579.315	2	1	4.1.1.1608.20	6	0.9512	28.629	410.87	297.56	28.46	0.54	1175.06	1	1	TRUE	0
807.001	472	472	sp|Q8K3H0|DP13A_MOUSE	DCC-interacting protein 13-alpha OS=Mus musculus GN=Appl1 PE=1 SV=1	31	39.6	39.58	TAISNYMNQL				0.00565298	1153.55	577.782	1153.54	577.779	2	2	4.1.1.1711.6	10	1	34.8168	592.52	404.86	34.91	0.18	747.536	0.6825	0.6825	TRUE	0
806.001	472	472	sp|Q8K3H0|DP13A_MOUSE	DCC-interacting protein 13-alpha OS=Mus musculus GN=Appl1 PE=1 SV=1	31	89.8	87.61	TAISNYMNQL	Oxidation(M)@7			0.0129356	1169.55	585.783	1169.54	585.777	2	3	4.1.1.1511.5	13	0.1765	22.8552	275.61	263.45	22.82	0.24	861.544	0.3175	0.3175	FALSE	0
808.001	473	473	sp|Q8BGZ8|ZPLD1_MOUSE	Zona pellucida-like domain-containing protein 1 OS=Mus musculus GN=Zpld1 PE=2 SV=1	255	65.4	65.35	CDKDPQTTV				0.073719	1005.52	503.766	1005.44	503.729	2	1	2.1.1.1127.14	9	0.8106	14.6623	93.56	82.3	14.62	0.18	489.25	1	1	TRUE	0
809.001	474	474	sp|Q6PHN1|CCD57_MOUSE	Coiled-coil domain-containing protein 57 OS=Mus musculus GN=Ccdc57 PE=2 SV=1	530	89.7	89.74	AGLRNAVSQM	Oxidation(M)@10			0.0114791	1061.54	531.777	1061.53	531.772	2	1	3.1.1.1178.2	9	0.1765	10.7371	64.51	62.34	10.68	0.18	119.448	1	1	TRUE	0
809.002	474					89.7	35.66	VSQGIPVSQF	Deamidated(Q)@3			0.000931177	1061.54	531.777	1061.54	531.777	2	1	3.1.1.1177.2	7	0.1236	10.6775	64.51	63.99	10.68	0.18	104.594	1	1	TRUE	0
810.001	475	475	RRRRRtr|Q05CB6|Q05CB6_MOUSE; RRRRRtr|B1AYG7|B1AYG7_MOUSE; RRRRRtr|B1AYG6|B1AYG6_MOUSE; RRRRRsp|Q9Z0T9|ITB6_MOUSE; RRRRRsp|P60122|RUVB1_MOUSE	REVERSED Atl1 protein OS=Mus musculus GN=Gm3086 PE=2 SV=1; REVERSED Integrin beta (Fragment) OS=Mus musculus GN=Itgb6 PE=3 SV=1; REVERSED Integrin beta OS=Mus musculus GN=Itgb6 PE=3 SV=1; REVERSED Integrin beta-6 OS=Mus musculus GN=Itgb6 PE=2 SV=1; REVERSED RuvB-like 1 OS=Mus musculus GN=Ruvbl1 PE=1 SV=1	8	65.9	65.89	KALLNAP				-0.0295387	725.414	363.714	725.444	363.729	2	3	4.1.1.1517.2	9	0.9231	23.1869	326.74	309.88	23.17	0.18	835.082	1	1	TRUE	0
811.001	476	476	RRRRRtr|E9Q305|E9Q305_MOUSE	REVERSED Protein Sbf2 OS=Mus musculus GN=Sbf2 PE=4 SV=1	580	65.7	65.67	LSAWVGPSLAL				-0.0228024	1112.6	557.307	1112.62	557.319	2	1	3.1.1.1433.9	9	0.9512	23.6799	169.81	153.76	23.63	0.24	516.604	1	1	TRUE	0
812.001	477	477	sp|Q9CWU2|ZDH13_MOUSE	Palmitoyltransferase ZDHHC13 OS=Mus musculus GN=Zdhhc13 PE=1 SV=2	89	60.1	60.06	AAINNRLEL				0.00569578	1012.57	507.293	1012.57	507.291	2	1	4.1.1.1496.4	10	1	21.935	178.14	118.68	22.04	0.24	451.891	1	1	TRUE	0
813.001	477	477	sp|Q9CWU2|ZDH13_MOUSE	Palmitoyltransferase ZDHHC13 OS=Mus musculus GN=Zdhhc13 PE=1 SV=2	311	19.8	19.81	DFNSDSWLL				0.0549199	1095.54	548.778	1095.49	548.751	2	1	4.1.1.1526.14	8	0.9048	23.7548	435.77	317.74	23.84	0.24	958.262	1	1	TRUE	0
814.001	478	478	sp|P68510|1433F_MOUSE	14-3-3 protein eta OS=Mus musculus GN=Ywhah PE=1 SV=2	115	64.9	64.85	FQYESKVFYL				0.00458562	1322.66	662.337	1322.65	662.335	2	2	5.1.1.2033.5	14	1	37.2443	1319.29	928.02	37.34	0.18	1752.78	1	1	TRUE	0
815.001	479	479	RRRRRtr|A2A6S1|A2A6S1_MOUSE; RRRRRsp|Q3TB48|TM104_MOUSE	REVERSED Transmembrane protein 104 OS=Mus musculus GN=Tmem104 PE=4 SV=1; REVERSED Transmembrane protein 104 OS=Mus musculus GN=Tmem104 PE=2 SV=1	321	64.9	64.94	TVQMLSVPV				0.0936311	972.625	487.32	972.531	487.273	2	2	2.1.1.2487.2	9	0.7047	44.3302	678.48	311.64	44.43	0.18	638.271	1	1	TRUE	0
816.001	480	480	tr|F8VPR5|F8VPR5_MOUSE; sp|P45481|CBP_MOUSE	CREB-binding protein OS=Mus musculus GN=Crebbp PE=1 SV=1; CREB-binding protein OS=Mus musculus GN=Crebbp PE=1 SV=3	696	64.5	64.53	PAQSVRPPN				0.034219	964.543	483.279	964.509	483.262	2	2	2.1.1.2347.2	7	0.9704	37.0899	48.34	46.36	37.08	0.18	275.185	1	1	TRUE	0
817.001	481	481	tr|F6XI62|F6XI62_MOUSE; sp|P14148|RL7_MOUSE	60S ribosomal protein L7 (Fragment) OS=Mus musculus GN=Rpl7 PE=1 SV=1; 60S ribosomal protein L7 OS=Mus musculus GN=Rpl7 PE=1 SV=2	163	64.3	64.32	RQIFNGTFV				0.00439458	1080.58	541.295	1080.57	541.293	2	2	4.1.1.1601.13	9	1	28.1883	722.22	710.19	28.21	0.24	1575.66	1	1	TRUE	0
818.001	482	482	tr|B8JK33|B8JK33_MOUSE; tr|B8JK32|B8JK32_MOUSE; sp|Q9D0E1|HNRPM_MOUSE; sp|Q9D0E1-2|HNRPM_MOUSE	Heterogeneous nuclear ribonucleoprotein M OS=Mus musculus GN=Hnrnpm PE=1 SV=1; Heterogeneous nuclear ribonucleoprotein M OS=Mus musculus GN=Hnrnpm PE=1 SV=1; Heterogeneous nuclear ribonucleoprotein M OS=Mus musculus GN=Hnrnpm PE=1 SV=3; Isoform 2 of Heterogeneous nuclear ribonucleoprotein M OS=Mus musculus GN=Hnrnpm	449	89.3	89.34	GMGFGLERM	Oxidation(M)@2			0.00662596	1012.45	507.234	1012.45	507.231	2	1	4.1.1.1516.12	9	0.1765	23.1517	120.29	115.05	23.12	0.3	622.332	0.3848	0.3848	FALSE	0
819.001	482	482	tr|B8JK33|B8JK33_MOUSE; tr|B8JK32|B8JK32_MOUSE; sp|Q9D0E1|HNRPM_MOUSE; sp|Q9D0E1-2|HNRPM_MOUSE	Heterogeneous nuclear ribonucleoprotein M OS=Mus musculus GN=Hnrnpm PE=1 SV=1; Heterogeneous nuclear ribonucleoprotein M OS=Mus musculus GN=Hnrnpm PE=1 SV=1; Heterogeneous nuclear ribonucleoprotein M OS=Mus musculus GN=Hnrnpm PE=1 SV=3; Isoform 2 of Heterogeneous nuclear ribonucleoprotein M OS=Mus musculus GN=Hnrnpm	449	49.9	49.93	GMGFGLERM	Oxidation(M)@2; Oxidation(M)@9			0.00786613	1028.45	515.232	1028.44	515.228	2	1	4.1.1.1389.5	11	0.0311	15.7401	192.33	190.79	15.78	0.24	629.157	0.6152	0.6152	TRUE	0
820.001	483	483	sp|Q8BWY7|S39AB_MOUSE; sp|Q8BWY7-3|S39AB_MOUSE; sp|Q8BWY7-2|S39AB_MOUSE	Zinc transporter ZIP11 OS=Mus musculus GN=Slc39a11 PE=2 SV=1; Isoform 3 of Zinc transporter ZIP11 OS=Mus musculus GN=Slc39a11; Isoform 2 of Zinc transporter ZIP11 OS=Mus musculus GN=Slc39a11	237	64	64.03	IGIQNFPEGL				0.00433087	1086.58	544.295	1086.57	544.293	2	1	5.1.1.2099.5	9	1	41.2167	189.46	103.35	40.9	0.48	564.863	1	1	TRUE	0
820.002	483					64	19.62	AAAGASDEPEGL				0.092358	1086.58	544.295	1086.48	544.249	2	1	5.1.1.2089.3	8	0.7118	40.6134	189.46	69.57	40.9	0.48	383.399	1	1	TRUE	0
821.001	484	484	RRRRRsp|Q6PE13|PRRT3_MOUSE	REVERSED Proline-rich transmembrane protein 3 OS=Mus musculus GN=Prrt3 PE=1 SV=1	851	64.1	64.14	PPGTWGQSTF				0.0451056	1076.54	539.276	1076.49	539.254	2	1	3.1.1.1301.9	5	0.9418	15.758	731.67	30.17	16.15	0.18	376.423	1	1	TRUE	0
822.001	485	485	RRRRRsp|Q04690|NF1_MOUSE; RRRRRsp|Q04690-4|NF1_MOUSE; RRRRRsp|Q04690-3|NF1_MOUSE; RRRRRsp|Q04690-2|NF1_MOUSE	REVERSED Neurofibromin OS=Mus musculus GN=Nf1 PE=1 SV=1; REVERSED Isoform 4 of Neurofibromin OS=Mus musculus GN=Nf1; REVERSED Isoform 3 of Neurofibromin OS=Mus musculus GN=Nf1; REVERSED Isoform 1 of Neurofibromin OS=Mus musculus GN=Nf1	2687	64.6	64.61	SFVANFNNCSL				-0.0473353	1214.49	608.253	1214.54	608.277	2	1	3.1.1.1389.17	10	0.8521	21.0391	163.82	153.62	21	0.18	568.019	1	1	TRUE	0
823.001	486	486	sp|Q3UND0|SKAP2_MOUSE; sp|Q3UND0-2|SKAP2_MOUSE	Src kinase-associated phosphoprotein 2 OS=Mus musculus GN=Skap2 PE=1 SV=2; Isoform 2 of Src kinase-associated phosphoprotein 2 OS=Mus musculus GN=Skap2	8	56.9	56.85	SSPGPLPEEI				0.00558812	1024.51	513.264	1024.51	513.261	2	3	3.1.1.1505.11	14	1	27.8341	1977.16	1584.48	27.92	0.24	3493.42	1	0.8929	TRUE	0
824.001	486	486	sp|Q3UND0|SKAP2_MOUSE; sp|Q3UND0-2|SKAP2_MOUSE	Src kinase-associated phosphoprotein 2 OS=Mus musculus GN=Skap2 PE=1 SV=2; Isoform 2 of Src kinase-associated phosphoprotein 2 OS=Mus musculus GN=Skap2	10	21.8	16.41	PGPLPEEI				0.00439836	850.448	426.231	850.444	426.229	2	2	3.1.1.1507.3	10	1	27.9348	237.21	225.15	27.87	0.3	808.071	1	0.1071	FALSE	0
825.001	487	487	tr|E9Q415|E9Q415_MOUSE; sp|P08101|FCGR2_MOUSE; sp|P08101-3|FCGR2_MOUSE; sp|P08101-2|FCGR2_MOUSE	Low affinity immunoglobulin gamma Fc region receptor II OS=Mus musculus GN=Fcgr2b PE=4 SV=1; Low affinity immunoglobulin gamma Fc region receptor II OS=Mus musculus GN=Fcgr2 PE=1 SV=2; Isoform IIB1' of Low affinity immunoglobulin gamma Fc region receptor II OS=Mus musculus GN=Fcgr2; Isoform IIB2 of Low affinity immunoglobulin gamma Fc region receptor II OS=Mus musculus GN=Fcgr2	226	63.3	63.26	AAVTGIAVAAI				-0.0520087	955.518	478.766	955.57	478.792	2	1	4.1.1.1603.3	11	0.827	28.2843	639.51	524.2	28.34	0.18	1031.78	1	1	TRUE	0
825.002	487					63.3	16.52	AAVIAHDFL				0.00550616	955.518	478.766	955.513	478.764	2	1	4.1.1.1604.4	11	1	28.3473	639.51	621.13	28.34	0.18	1475.29	1	1	TRUE	0
826.001	488	488	sp|Q9D5L7|SPSB1_MOUSE; sp|Q9D5L7-2|SPSB1_MOUSE	SPRY domain-containing SOCS box protein 1 OS=Mus musculus GN=Spsb1 PE=1 SV=1; Isoform 2 of SPRY domain-containing SOCS box protein 1 OS=Mus musculus GN=Spsb1	214	62.7	62.73	SAVWGHCEI				0.0889763	1000.53	501.274	1000.44	501.229	2	1	3.1.1.1353.10	6	0.7261	18.8708	5.84081	5.84081			322.11	1	1	TRUE	0
827.001	489	489	sp|Q64522|H2A2B_MOUSE	Histone H2A type 2-B OS=Mus musculus GN=Hist2h2ab PE=1 SV=3	86	63.7	63.71	LAVRNDEEL				0.00426307	1057.54	529.78	1057.54	529.777	2	1	2.1.1.1135.16	10	1	15.1453	658.09	622.78	15.16	0.12	1350.16	1	1	TRUE	0
828.001	490	490	tr|G3X963|G3X963_MOUSE; sp|Q8CDM1|ATAD2_MOUSE; sp|Q8CDM1-2|ATAD2_MOUSE	ATPase family AAA domain-containing protein 2 OS=Mus musculus GN=Atad2 PE=3 SV=1; ATPase family AAA domain-containing protein 2 OS=Mus musculus GN=Atad2 PE=1 SV=1; Isoform 2 of ATPase family AAA domain-containing protein 2 OS=Mus musculus GN=Atad2	743	62.2	62.2	SQKENLNFL				0.0335765	1091.59	546.805	1091.56	546.788	2	1	4.1.1.1564.7	10	0.9704	25.949	1503.7	451.68	26.11	0.24	1125.64	1	1	TRUE	0
829.001	491	491	tr|E9Q026|E9Q026_MOUSE; sp|Q7TPS5|C2CD5_MOUSE; sp|Q7TPS5-3|C2CD5_MOUSE; sp|Q7TPS5-2|C2CD5_MOUSE	C2 domain-containing protein 5 OS=Mus musculus GN=C2cd5 PE=4 SV=1; C2 domain-containing protein 5 OS=Mus musculus GN=C2cd5 PE=1 SV=2; Isoform 3 of C2 domain-containing protein 5 OS=Mus musculus GN=C2cd5; Isoform 2 of C2 domain-containing protein 5 OS=Mus musculus GN=C2cd5	433	62.5	62.52	AAVLNPRFL				0.00711195	999.594	500.804	999.587	500.801	2	1	4.1.1.1627.9	8	1	29.7487	196.51	188.26	29.73	0.18	502.303	1	1	TRUE	0
830.001	492	492	tr|A2AE95|A2AE95_MOUSE; tr|A2AE94|A2AE94_MOUSE; sp|Q99N80|SYTL1_MOUSE	Synaptotagmin-like protein 1 OS=Mus musculus GN=Sytl1 PE=4 SV=1; Synaptotagmin-like protein 1 OS=Mus musculus GN=Sytl1 PE=4 SV=1; Synaptotagmin-like protein 1 OS=Mus musculus GN=Sytl1 PE=1 SV=2	379	62.1	62.1	RPGSLDTYI				0.0190545	1020.54	511.279	1020.52	511.269	2	2	3.1.1.1469.8	8	1	25.7238	33.41	22.12	25.57	0.79	476.871	1	1	TRUE	0
831.001	493	493	sp|P21440|MDR3_MOUSE	Multidrug resistance protein 3 OS=Mus musculus GN=Abcb4 PE=2 SV=2	589	46.4	46.43	STIRNADVI				0.00992548	987.545	494.78	987.535	494.775	2	1	3.1.1.1293.5	10	1	15.2667	942.71	774.3	15.31	0.12	1726.14	1	1	TRUE	0
832.001	493	493	sp|P21440|MDR3_MOUSE	Multidrug resistance protein 3 OS=Mus musculus GN=Abcb4 PE=2 SV=2	940	34.9	34.89	ISQAFMYFS				-0.0763432	1092.42	547.217	1092.49	547.255	2	1	3.1.1.1300.14	6	0.6907	15.7129	143.6	139.73	15.73	0.3	416.707	1	1	TRUE	0
833.001	494	494	tr|A2AGS1|A2AGS1_MOUSE; tr|A2AGS0|A2AGS0_MOUSE; sp|Q8CH72|TRI32_MOUSE	E3 ubiquitin-protein ligase TRIM32 (Fragment) OS=Mus musculus GN=Trim32 PE=4 SV=1; E3 ubiquitin-protein ligase TRIM32 (Fragment) OS=Mus musculus GN=Trim32 PE=4 SV=1; E3 ubiquitin-protein ligase TRIM32 OS=Mus musculus GN=Trim32 PE=1 SV=2	7	61.1	61.13	ASHLNLDAL				0.00687814	952.505	477.26	952.498	477.256	2	2	4.1.1.1555.3	12	1	25.3989	2012.45	1670.22	25.45	0.18	3826.8	1	1	TRUE	0
834.001	495	495	sp|Q9D2Q8|S10AE_MOUSE	Protein S100-A14 OS=Mus musculus GN=S100a14 PE=2 SV=1	33	60.3	60.34	SVAGKKETL				0.00561702	931.539	466.777	931.534	466.774	2	2	3.1.1.1330.5	10	1	17.4819	2629.34	2476.37	17.52	0.18	6401.26	1	1	TRUE	0
835.001	497	497	sp|Q3UJC8|CE034_MOUSE; sp|Q3UJC8-2|CE034_MOUSE	Uncharacterized protein C5orf34 homolog OS=Mus musculus PE=2 SV=1; Isoform 2 of Uncharacterized protein C5orf34 homolog OS=Mus musculus	61	61.1	61.12	FVISNYREQL				0.0105128	1267.67	634.841	1267.66	634.835	2	1	6.1.1.2112.2	11	1	27.4305	185.96	168.87	27.49	0.24	119.297	1	1	TRUE	0
836.001	498	498	sp|O54824|IL16_MOUSE	Pro-interleukin-16 OS=Mus musculus GN=Il16 PE=1 SV=3	273	60.6	60.56	AGLTHQDAL				0.00314408	924.47	463.242	924.466	463.241	2	1	2.1.1.1108.8	10	1	13.505	74.14	72.78	13.49	0.18	372.822	1	1	TRUE	0
837.001	499	499	RRRRRtr|A0A0A6YWZ4|A0A0A6YWZ4_MOUSE; RRRRRtr|A0A0A6YWC4|A0A0A6YWC4_MOUSE; RRRRRsp|Q61115|PTC1_MOUSE	REVERSED Protein patched homolog 1 OS=Mus musculus GN=Ptch1 PE=4 SV=1; REVERSED Protein patched homolog 1 OS=Mus musculus GN=Ptch1 PE=4 SV=1; REVERSED Protein patched homolog 1 OS=Mus musculus GN=Ptch1 PE=1 SV=1	49	61	60.95	DMSLIAPFIL				0.0117382	1118.62	560.315	1118.6	560.31	2	1	2.1.1.2979.2	8	1	54.6851	5.05348	5.05348			52.0726	1	1	TRUE	0
838.001	500	500	RRRRRsp|Q9QZS7|NPHN_MOUSE; RRRRRsp|Q9QZS7-2|NPHN_MOUSE	REVERSED Nephrin OS=Mus musculus GN=Nphs1 PE=1 SV=2; REVERSED Isoform 2 of Nephrin OS=Mus musculus GN=Nphs1	519	60.2	60.18	SNQCHLQYF				-0.0183433	1138.47	570.241	1138.49	570.251	2	1	2.1.1.3015.3	8	0.9608	55.2193	145.45	140.16	55.28	0.24	548.249	1	1	TRUE	0
839.001	501	501	tr|F8VQH0|F8VQH0_MOUSE; tr|B2RQ57|B2RQ57_MOUSE; tr|A0A087WQB7|A0A087WQB7_MOUSE; sp|Q4JIM5|ABL2_MOUSE	Non-specific protein-tyrosine kinase OS=Mus musculus GN=Abl2 PE=1 SV=1; Non-specific protein-tyrosine kinase OS=Mus musculus GN=Abl2 PE=2 SV=1; Abelson tyrosine-protein kinase 2 (Fragment) OS=Mus musculus GN=Abl2 PE=4 SV=1; Abelson tyrosine-protein kinase 2 OS=Mus musculus GN=Abl2 PE=1 SV=1	188	59.9	59.94	SSLINGSFL				0.000391878	936.492	469.253	936.492	469.253	2	2	5.1.1.2076.2	9	1	39.8237	593.64	302.08	39.93	0.18	785.345	1	1	TRUE	0
840.001	502	502	RRRRRsp|P09026|HXB3_MOUSE; sp|P09026|HXB3_MOUSE	REVERSED Homeobox protein Hox-B3 OS=Mus musculus GN=Hoxb3 PE=2 SV=4; Homeobox protein Hox-B3 OS=Mus musculus GN=Hoxb3 PE=2 SV=4	255	29.5	29.45	GGGGGGGGSSGGGGGG				-0.0479175	990.327	991.335	990.375	991.382	1	1	4.1.1.1039.2	7	0.5117	8.61022	5.54452	5.54452			137.602	1	1	TRUE	0
841.001	502	502	RRRRRsp|P09026|HXB3_MOUSE; sp|P09026|HXB3_MOUSE	REVERSED Homeobox protein Hox-B3 OS=Mus musculus GN=Hoxb3 PE=2 SV=4; Homeobox protein Hox-B3 OS=Mus musculus GN=Hoxb3 PE=2 SV=4	256	29.5	29.45	GGGGGGGSSGGGGGGG				-0.0479175	990.327	991.335	990.375	991.382	1	1	4.1.1.1039.2	6	0.5117	8.61022	5.54452	5.54452			137.602	1	1	TRUE	0
842.001	502	502	RRRRRsp|P09026|HXB3_MOUSE; sp|P09026|HXB3_MOUSE	REVERSED Homeobox protein Hox-B3 OS=Mus musculus GN=Hoxb3 PE=2 SV=4; Homeobox protein Hox-B3 OS=Mus musculus GN=Hoxb3 PE=2 SV=4	257	29.5	19.21	GGGGGGSSGGGGGGGG				-0.0553638	990.32	991.327	990.375	991.382	1	2	4.1.1.1040.2	7	0.5117	8.66538	5.05348	5.05348			137.771	0.9114	0.9114	FALSE	0
844.001	503	503	tr|Q8R5L1|Q8R5L1_MOUSE; sp|O35658|C1QBP_MOUSE	Complement component 1 Q subcomponent-binding protein, mitochondrial OS=Mus musculus GN=C1qbp PE=2 SV=1; Complement component 1 Q subcomponent-binding protein, mitochondrial OS=Mus musculus GN=C1qbp PE=1 SV=1	258	59	58.98	TALEHQEYI				-0.0105947	1102.52	552.267	1102.53	552.272	2	1	4.1.1.1424.2	11	0.9802	17.7832	13.1154	13.1154			273.253	1	1	TRUE	0
845.001	504	504	tr|G8JL42|G8JL42_MOUSE; tr|B1AY88|B1AY88_MOUSE; tr|A0A0A0MQK2|A0A0A0MQK2_MOUSE; tr|A0A0A0MQI8|A0A0A0MQI8_MOUSE; sp|Q8BW56|GTDC1_MOUSE; sp|Q8BW56-2|GTDC1_MOUSE	Glycosyltransferase-like domain-containing protein 1 OS=Mus musculus GN=Gtdc1 PE=4 SV=2; Glycosyltransferase-like domain-containing protein 1 (Fragment) OS=Mus musculus GN=Gtdc1 PE=4 SV=4; Glycosyltransferase-like domain-containing protein 1 (Fragment) OS=Mus musculus GN=Gtdc1 PE=4 SV=1; Glycosyltransferase-like domain-containing protein 1 (Fragment) OS=Mus musculus GN=Gtdc1 PE=4 SV=1; Glycosyltr…	6	59.1	59.12	SSVLNLTEL				0.00481118	974.533	488.274	974.528	488.271	2	1	5.1.1.2096.3	13	1	41.0357	233.01	220.67	41.02	0.18	817.75	1	1	TRUE	0
846.001	506	506	sp|Q9JHW2|NIT2_MOUSE	Omega-amidase NIT2 OS=Mus musculus GN=Nit2 PE=1 SV=1	195	59.1	59.06	RAVDNQVYV				0.00189509	1062.55	532.281	1062.55	532.28	2	1	2.1.1.1126.14	8	1	14.6021	244.63	225.15	14.63	0.18	860.889	1	1	TRUE	0
847.001	507	507	RRRRRtr|J3QMS2|J3QMS2_MOUSE	REVERSED MCG148436 OS=Mus musculus GN=1700014D04Rik PE=4 SV=1	63	59.8	59.8	QGKLAPQAL				-0.0304424	924.509	463.262	924.539	463.277	2	1	2.1.1.1158.3	10	0.9231	16.4981	181.01	175.88	16.49	0.18	649.188	1	1	TRUE	0
848.001	508	508	RRRRRtr|F8VQ32|F8VQ32_MOUSE; RRRRRsp|Q80UF9|OTOP3_MOUSE; RRRRRsp|Q80UF9-2|OTOP3_MOUSE	REVERSED Otopetrin-3 OS=Mus musculus GN=Otop3 PE=4 SV=1; REVERSED Otopetrin-3 OS=Mus musculus GN=Otop3 PE=2 SV=2; REVERSED Isoform 2 of Otopetrin-3 OS=Mus musculus GN=Otop3	581	59.9	59.86	SPMPAPEAPA				0.0183975	966.466	484.24	966.448	484.231	2	1	3.1.1.1352.9	6	1	18.8081	848.32	36.89	18.13	0.18	346.566	1	1	TRUE	0
848.002	508					59.9	23.53	AIMPNGDHI				0.00716411	966.466	484.24	966.459	484.237	2	1	3.1.1.1339.5	9	1	18.0191	848.32	316.33	18.13	0.18	519.346	1	1	TRUE	0
849.001	509	509	tr|G3UW39|G3UW39_MOUSE; sp|Q8BMD5|CDAC1_MOUSE; sp|Q8BMD5-6|CDAC1_MOUSE; sp|Q8BMD5-4|CDAC1_MOUSE; sp|Q8BMD5-3|CDAC1_MOUSE; sp|Q8BMD5-2|CDAC1_MOUSE	Cytidine and dCMP deaminase domain-containing protein 1 OS=Mus musculus GN=Cdadc1 PE=4 SV=1; Cytidine and dCMP deaminase domain-containing protein 1 OS=Mus musculus GN=Cdadc1 PE=2 SV=1; Isoform 6 of Cytidine and dCMP deaminase domain-containing protein 1 OS=Mus musculus GN=Cdadc1; Isoform 4 of Cytidine and dCMP deaminase domain-containing protein 1 OS=Mus musculus GN=Cdadc1; Isoform 3 of Cytidine…	136	92.6	66.66	SACLKMIVNAGVN	Oxidation(M)@6			0.121371	1334.79	668.402	1334.67	668.342	2	3	6.1.1.2205.3	11	0.0998	31.6434	343.02	207.56	31.74	0.19	540.017	1	1	TRUE	0
850.001	509	509	tr|G3UW39|G3UW39_MOUSE; sp|Q8BMD5|CDAC1_MOUSE; sp|Q8BMD5-6|CDAC1_MOUSE; sp|Q8BMD5-4|CDAC1_MOUSE; sp|Q8BMD5-3|CDAC1_MOUSE; sp|Q8BMD5-2|CDAC1_MOUSE	Cytidine and dCMP deaminase domain-containing protein 1 OS=Mus musculus GN=Cdadc1 PE=4 SV=1; Cytidine and dCMP deaminase domain-containing protein 1 OS=Mus musculus GN=Cdadc1 PE=2 SV=1; Isoform 6 of Cytidine and dCMP deaminase domain-containing protein 1 OS=Mus musculus GN=Cdadc1; Isoform 4 of Cytidine and dCMP deaminase domain-containing protein 1 OS=Mus musculus GN=Cdadc1; Isoform 3 of Cytidine…	186	29.6	29.61	RAHVCVLL	Oxidation(C)@5	Oxidation(C)@190		0.045473	925.562	463.788	925.517	463.766	2	1	5.1.1.2058.2	9	0.0105	38.7399	207.4	175.13	38.67	0.18	585.723	1	1	TRUE	0
851.001	510	510	tr|F7CGG2|F7CGG2_MOUSE; tr|E9QLK7|E9QLK7_MOUSE; tr|E9PZA7|E9PZA7_MOUSE; tr|E9PWT1|E9PWT1_MOUSE; sp|Q80YV3|TRRAP_MOUSE	Transformation/transcription domain-associated protein (Fragment) OS=Mus musculus GN=Trrap PE=4 SV=1; Transformation/transcription domain-associated protein OS=Mus musculus GN=Trrap PE=4 SV=1; Transformation/transcription domain-associated protein OS=Mus musculus GN=Trrap PE=4 SV=1; Transformation/transcription domain-associated protein OS=Mus musculus GN=Trrap PE=4 SV=1; Transformation/transcrip…	1237	58.2	58.23	SAIINLFHLI				0.0059629	1139.68	570.845	1139.67	570.842	2	2	6.1.1.3067.2	13	1	55.6793	679.1	366.7	55.76	0.17	320.646	1	1	TRUE	0
852.001	511	511	sp|Q9WVK4|EHD1_MOUSE; sp|Q9QXY6|EHD3_MOUSE	EH domain-containing protein 1 OS=Mus musculus GN=Ehd1 PE=1 SV=1; EH domain-containing protein 3 OS=Mus musculus GN=Ehd3 PE=1 SV=2	502	58.3	58.26	ALANHLIKV				0.00244822	977.605	489.81	977.602	489.808	2	1	5.1.1.1890.2	11	1	28.5953	187.22	182.09	28.58	0.18	577.921	1	1	TRUE	0
853.001	512	512	sp|Q8C006|TRI35_MOUSE	Tripartite motif-containing protein 35 OS=Mus musculus GN=Trim35 PE=2 SV=2	331	58.4	58.41	VQVENPERF				0.0112279	1116.57	559.291	1116.56	559.285	2	3	3.1.1.1321.9	10	1	16.9564	1116.58	827.88	17.05	0.24	1581.51	1	1	TRUE	0
854.001	513	513	sp|Q8BMI0|FBX38_MOUSE	F-box only protein 38 OS=Mus musculus GN=Fbxo38 PE=1 SV=1	260	58.7	58.69	SARNLEHL				0.00329919	938.497	470.256	938.493	470.254	2	1	2.1.1.1083.11	9	1	12.0146	574.4	522.76	12.04	0.12	1529.3	1	1	TRUE	0
855.001	514	514	sp|O88665|BRD7_MOUSE	Bromodomain-containing protein 7 OS=Mus musculus GN=Brd7 PE=1 SV=1	239	58.3	58.3	SLKQSIDFM				0.00568363	1067.54	534.776	1067.53	534.773	2	1	5.1.1.2095.5	8	1	40.9754	33.64	28.72	41.02	0.18	358.118	1	1	TRUE	0
856.001	515	515	RRRRRtr|Q91VK2|Q91VK2_MOUSE; RRRRRtr|Q80T06|Q80T06_MOUSE; RRRRRtr|F6ZFU0|F6ZFU0_MOUSE; RRRRRtr|E9QN08|E9QN08_MOUSE; RRRRRtr|D3Z7N2|D3Z7N2_MOUSE; RRRRRtr|D3YZT9|D3YZT9_MOUSE; RRRRRtr|D3YY68|D3YY68_MOUSE; RRRRRtr|D3YUQ9|D3YUQ9_MOUSE; RRRRRsp|P57776|EF1D_MOUSE; RRRRRsp|P57776-3|EF1D_MOUSE; RRRRRsp|P57776-2|EF1D_MOUSE	REVERSED Eef1d protein OS=Mus musculus GN=Eef1d PE=2 SV=1; REVERSED Elongation factor 1-delta OS=Mus musculus GN=Eef1d PE=2 SV=1; REVERSED Elongation factor 1-delta (Fragment) OS=Mus musculus GN=Eef1d PE=1 SV=1; REVERSED Elongation factor 1-delta (Fragment) OS=Mus musculus GN=Eef1d PE=1 SV=1; REVERSED Elongation factor 1-delta (Fragment) OS=Mus musculus GN=Eef1d PE=1 SV=1; REVERSED Elongation fac…	134	57.5	57.48	PTAGKKTPPEV				0.00649866	1123.63	562.822	1123.62	562.819	2	5	5.1.1.2099.6	9	1	41.2217	179.82	149.23	41.26	0.3	542.887	1	0.6557	TRUE	0
859.001	516	516	RRRRRtr|E9QKB1|E9QKB1_MOUSE; RRRRRtr|E9PXD2|E9PXD2_MOUSE; RRRRRsp|Q9R0Z9|RHG07_MOUSE; RRRRRsp|Q9R0Z9-2|RHG07_MOUSE	REVERSED Rho GTPase-activating protein 7 OS=Mus musculus GN=Dlc1 PE=1 SV=1; REVERSED Rho GTPase-activating protein 7 OS=Mus musculus GN=Dlc1 PE=1 SV=1; REVERSED Rho GTPase-activating protein 7 OS=Mus musculus GN=Dlc1 PE=1 SV=2; REVERSED Isoform 2 of Rho GTPase-activating protein 7 OS=Mus musculus GN=Dlc1	798	55.2	55.17	RVMPVNIH				-0.00961553	964.518	483.266	964.528	483.271	2	1	3.1.1.1414.8	7	0.9802	22.5156	84.29	39.1	22.01	1.02	653.539	1	1	TRUE	0
860.001	517	517	tr|F8VPL2|F8VPL2_MOUSE; sp|Q61194|P3C2A_MOUSE; sp|Q61194-2|P3C2A_MOUSE	Phosphatidylinositol 4-phosphate 3-kinase C2 domain-containing subunit alpha OS=Mus musculus GN=Pik3c2a PE=1 SV=1; Phosphatidylinositol 4-phosphate 3-kinase C2 domain-containing subunit alpha OS=Mus musculus GN=Pik3c2a PE=1 SV=2; Isoform 2 of Phosphatidylinositol 4-phosphate 3-kinase C2 domain-containing subunit alpha OS=Mus musculus GN=Pik3c2a	1629	58	57.96	YSGYSKETL				0.00304971	1046.5	524.255	1046.49	524.253	2	2	2.1.1.1118.10	8	1	14.1107	207	181.64	14.08	0.24	513.255	1	1	TRUE	0
861.001	518	518	sp|Q68FE6|FA65A_MOUSE	Protein FAM65A OS=Mus musculus GN=Fam65a PE=1 SV=2	597	57.6	57.6	SPTHSTPS				0.0394107	812.406	407.21	812.366	407.19	2	1	2.1.1.1076.2	8	0.9512	11.5719	776.66	311.54	11.68	0.12	218.135	1	1	TRUE	0
861.002	518					57.6	57.6	SPTSHTPS				0.0394107	812.406	407.21	812.366	407.19	2	1	2.1.1.1076.2	8	0.9512	11.5719	776.66	311.54	11.68	0.12	218.135	1	1	TRUE	0
862.001	519	519	RRRRRtr|S4R1I4|S4R1I4_MOUSE; RRRRRtr|J3JS86|J3JS86_MOUSE; RRRRRtr|I7HLS4|I7HLS4_MOUSE; RRRRRtr|A2ABQ5|A2ABQ5_MOUSE; RRRRRsp|Q5PR68|CE112_MOUSE	REVERSED Centrosomal protein of 112 kDa OS=Mus musculus GN=Cep112 PE=4 SV=1; REVERSED Centrosomal protein of 112 kDa OS=Mus musculus GN=Cep112 PE=4 SV=2; REVERSED Centrosomal protein of 112 kDa (Fragment) OS=Mus musculus GN=Cep112 PE=4 SV=1; REVERSED Centrosomal protein of 112 kDa (Fragment) OS=Mus musculus GN=Cep112 PE=4 SV=1; REVERSED Centrosomal protein of 112 kDa OS=Mus musculus GN=Cep112 PE=…	487	57.4	57.44	LHEKEKHL				0.0202637	1032.59	517.303	1032.57	517.293	2	2	3.1.1.1296.9	7	0.99	15.457	437.72	263.65	15.55	0.18	542.513	1	1	TRUE	0
863.001	520	520	tr|Q8CI98|Q8CI98_MOUSE; tr|Q3UDT3|Q3UDT3_MOUSE; tr|Q3TBW3|Q3TBW3_MOUSE; tr|Q3T9Y0|Q3T9Y0_MOUSE; tr|B0QZL5|B0QZL5_MOUSE; sp|Q8BTI9|PK3CB_MOUSE; sp|O35904|PK3CD_MOUSE	Phosphatidylinositol 3-kinase catalytic delta polypeptide OS=Mus musculus GN=Pik3cd PE=2 SV=2; Phosphatidylinositol 4,5-bisphosphate 3-kinase catalytic subunit delta isoform OS=Mus musculus GN=Pik3cd PE=2 SV=1; Phosphatidylinositol 4,5-bisphosphate 3-kinase catalytic subunit delta isoform OS=Mus musculus GN=Pik3cd PE=2 SV=1; Phosphatidylinositol 4,5-bisphosphate 3-kinase catalytic subunit delta i…	848	56.5	56.47	TAAFNKDAL				0.0061805	949.493	475.754	949.487	475.751	2	1	3.1.1.1312.4	11	1	16.4038	325.8	253.41	16.5	0.18	663.591	1	1	TRUE	0
864.001	521	521	sp|Q9R0L6|PCM1_MOUSE; sp|Q9R0L6-2|PCM1_MOUSE	Pericentriolar material 1 protein OS=Mus musculus GN=Pcm1 PE=1 SV=2; Isoform 2 of Pericentriolar material 1 protein OS=Mus musculus GN=Pcm1	1407	55.9	55.85	LQLLNTDYL				0.000611845	1091.59	546.801	1091.59	546.8	2	2	5.1.1.2138.7	9	1	43.575	642.05	567.46	43.62	0.24	1097.35	1	1	TRUE	0
865.001	522	522	sp|Q99KD5|UN45A_MOUSE	Protein unc-45 homolog A OS=Mus musculus GN=Unc45a PE=1 SV=2	746	57.1	57.14	SGLQNFEAL				0.00485719	977.487	489.751	977.482	489.748	2	1	4.1.1.1702.6	11	1	34.2678	556.44	519.91	34.3	0.24	1120.8	1	1	TRUE	0
866.001	523	523	sp|Q8VHR5|P66B_MOUSE; sp|Q8VHR5-2|P66B_MOUSE	Transcriptional repressor p66-beta OS=Mus musculus GN=Gatad2b PE=1 SV=1; Isoform 2 of Transcriptional repressor p66-beta OS=Mus musculus GN=Gatad2b	241	56.2	56.18	RTLQGHSVI				0.00798593	1009.57	505.795	1009.57	505.791	2	1	2.1.1.1073.7	10	1	11.4095	298.3	297.93	11.43	0.18	584.146	1	1	TRUE	0
867.001	524	524	RRRRRtr|A0A087WRU3|A0A087WRU3_MOUSE	REVERSED Protein Gm29096 (Fragment) OS=Mus musculus GN=Gm29096 PE=4 SV=1	11	57	56.96	AGPIHYFF				-0.00699603	950.458	476.236	950.465	476.24	2	1	3.1.1.1300.8	9	0.99	15.6953	716.38	665.93	15.73	0.18	1744.14	1	1	TRUE	0
869.001	525	525	sp|A2AAJ9|OBSCN_MOUSE; tr|H7BX05|H7BX05_MOUSE; tr|Z4YJE4|Z4YJE4_MOUSE; sp|A2AAJ9-2|OBSCN_MOUSE; tr|E9QQ96|E9QQ96_MOUSE	Obscurin OS=Mus musculus GN=Obscn PE=2 SV=2; Obscurin OS=Mus musculus GN=Obscn PE=4 SV=2; Obscurin OS=Mus musculus GN=Obscn PE=4 SV=1; Isoform 2 of Obscurin OS=Mus musculus GN=Obscn; Obscurin OS=Mus musculus GN=Obscn PE=4 SV=2	6276	52.6	52.6	SNAVGAAYSSAR				0.0223307	1152.57	577.295	1152.55	577.283	2	4	3.1.1.1336.13	7	1	17.859	2342.56	322.48	18.13	0.3	1130.35	1	1	TRUE	0
869.002	525	78	sp|Q99MY8|ASH1L_MOUSE	Histone-lysine N-methyltransferase ASH1L OS=Mus musculus GN=Ash1l PE=1 SV=3		52.6	50.67	SSGTSGGQSPVSS	Oxidation(P)@10			0.0852057	1152.57	577.295	1152.49	577.252	2	1	3.1.1.1345.6	10	0.0076	18.4195	2342.56	455.13	18.13	0.3	1063.92	1	1	TRUE	0
869.003	525					52.6	16.16	SSLSSDSSNLR	Deamidated(N)@9			0.0488202	1152.57	577.295	1152.53	577.27	2	1	3.1.1.1346.4	12	0.1758	18.4789	2342.56	308.75	18.13	0.3	862.416	1	1	TRUE	0
871.001	526	526	sp|Q9D8S3|ARFG3_MOUSE	ADP-ribosylation factor GTPase-activating protein 3 OS=Mus musculus GN=Arfgap3 PE=1 SV=2	264	55	55.03	GAPKEESIV				0.0941003	928.581	465.298	928.487	465.251	2	1	5.1.1.2000.3	8	0.6977	35.2485	26.33	25.96	35.25	0.18	566.518	1	1	TRUE	0
872.001	527	527	tr|G5E8X5|G5E8X5_MOUSE; sp|O88199|CHST3_MOUSE	Sulfotransferase OS=Mus musculus GN=Chst3 PE=3 SV=1; Carbohydrate sulfotransferase 3 OS=Mus musculus GN=Chst3 PE=2 SV=1	196	55.8	55.75	LLCDLYVLEPFISPPPED				0.0920672	2059.11	515.786	2059.02	515.763	4	1	4.1.1.1338.2	10	0.9231	12.6988	151.66	149.54	12.7	0.54	267.373	1	1	TRUE	0
873.001	528	528	tr|F7BCD5|F7BCD5_MOUSE; sp|Q8CC21|TTC19_MOUSE	Tetratricopeptide repeat protein 19, mitochondrial (Fragment) OS=Mus musculus GN=Ttc19 PE=4 SV=1; Tetratricopeptide repeat protein 19, mitochondrial OS=Mus musculus GN=Ttc19 PE=1 SV=1	21	54.5	54.47	GQLENAEQL				0.00449512	1000.49	501.251	1000.48	501.249	2	2	2.1.1.1196.4	12	1	18.6992	213.83	183.73	18.66	0.24	493.337	1	1	TRUE	0
874.001	529	529	tr|E9QPR7|E9QPR7_MOUSE; sp|Q4VA61|DSCL1_MOUSE	Down syndrome cell adhesion molecule-like protein 1 homolog OS=Mus musculus GN=Dscaml1 PE=4 SV=1; Down syndrome cell adhesion molecule-like protein 1 homolog OS=Mus musculus GN=Dscaml1 PE=1 SV=2	274	55	55.02	LSVTDPAESI				-0.00143652	1030.52	516.266	1030.52	516.266	2	1	3.1.1.1391.12	8	0.99	21.147	1765.63	100.36	20.7	0.18	488.65	1	1	TRUE	0
875.001	530	530	tr|E9QAS5|E9QAS5_MOUSE; tr|E9QAS4|E9QAS4_MOUSE; sp|Q6PDQ2|CHD4_MOUSE	Chromodomain-helicase-DNA-binding protein 4 OS=Mus musculus GN=Chd4 PE=1 SV=1; Chromodomain-helicase-DNA-binding protein 4 OS=Mus musculus GN=Chd4 PE=1 SV=1; Chromodomain-helicase-DNA-binding protein 4 OS=Mus musculus GN=Chd4 PE=1 SV=1	1749	55.2	55.15	AGIINHGYA				0.00703647	914.468	458.241	914.461	458.238	2	1	2.1.1.1111.3	9	1	13.6726	94.7	89.47	13.66	0.6	408.08	1	1	TRUE	0
876.001	531	531	sp|Q9CQG0|TMED6_MOUSE	Transmembrane emp24 domain-containing protein 6 OS=Mus musculus GN=Tmed6 PE=2 SV=1	7	55.3	55.3	VAELVVLSLV				-0.00474157	1040.64	521.329	1040.65	521.331	2	1	6.1.1.2123.2	10	0.99	28.0387	190.73	180.22	27.99	0.19	345.833	1	1	TRUE	0
877.001	532	532	RRRRRsp|Q9Z1F9|SAE2_MOUSE	REVERSED SUMO-activating enzyme subunit 2 OS=Mus musculus GN=Uba2 PE=1 SV=1	350	55.5	55.5	SQVEAWDLPVP				-0.0936821	1239.52	620.767	1239.61	620.814	2	1	3.1.1.1392.18	7	0.5886	21.2223	275.4	201.31	21.29	0.18	865.535	1	1	TRUE	0
877.002	532					55.5	38.9	SQVLHDIGENE				-0.0532739	1239.52	620.767	1239.57	620.794	2	1	3.1.1.1393.20	7	0.8187	21.2876	275.4	268.95	21.29	0.18	842.884	1	1	TRUE	0
878.001	534	534	tr|B2RX56|B2RX56_MOUSE; sp|Q8CE97|CO062_MOUSE	OTTMUSG00000015762 protein OS=Mus musculus GN=Gm14137 PE=2 SV=1; Uncharacterized protein C15orf62 homolog, mitochondrial OS=Mus musculus GN=Gm14137 PE=2 SV=2	144	53.5	53.53	PTPDLSDPFL				-0.0128946	1100.53	551.27	1100.54	551.277	2	2	3.1.1.2616.2	8	0.99	55.9742	603.45	26.15	55.46	0.18	109.395	1	1	TRUE	0
878.002	534					53.5	7.924	FGIDNFEFI				0.00823475	1100.53	551.27	1100.52	551.266	2	3	3.1.1.2601.3	8	1	55.3674	603.45	485.5	55.46	0.18	898.903	1	1	TRUE	0
879.001	535	535	tr|A2ARF0|A2ARF0_MOUSE; sp|Q6KAU4|MB12B_MOUSE	Multivesicular body subunit 12B (Fragment) OS=Mus musculus GN=Mvb12b PE=4 SV=1; Multivesicular body subunit 12B OS=Mus musculus GN=Mvb12b PE=2 SV=2	30	54.1	54.05	RAPTGYDVV				0.00828194	976.506	489.26	976.498	489.256	2	1	3.1.1.1300.9	8	1	15.6979	182.96	165.16	15.73	0.24	889.995	1	1	TRUE	0
880.001	536	536	sp|Q8R5L3|VPS39_MOUSE; sp|Q8R5L3-2|VPS39_MOUSE	Vam6/Vps39-like protein OS=Mus musculus GN=Vps39 PE=2 SV=1; Isoform 2 of Vam6/Vps39-like protein OS=Mus musculus GN=Vps39	395	53.4	53.4	LQYPNPLPTL				0.00313198	1154.64	578.326	1154.63	578.324	2	1	5.1.1.2089.5	8	1	40.6234	53.66	40.45	40.72	0.24	380.764	1	1	TRUE	0
881.001	537	537	RRRRRtr|S4R2K0|S4R2K0_MOUSE	REVERSED Protein Pdf OS=Mus musculus GN=Pdf PE=3 SV=1	173	53.6	53.56	GVQCVHAYP				0.0802898	972.529	487.272	972.449	487.232	2	1	3.1.1.1321.5	7	0.7788	16.9464	181.69	120.72	16.82	0.18	363.07	1	1	TRUE	0
882.001	538	538	RRRRRsp|Q6TDU8|CASC1_MOUSE; RRRRRsp|Q6TDU8-3|CASC1_MOUSE; RRRRRsp|Q6TDU8-2|CASC1_MOUSE	REVERSED Protein CASC1 OS=Mus musculus GN=Casc1 PE=2 SV=1; REVERSED Isoform 3 of Protein CASC1 OS=Mus musculus GN=Casc1; REVERSED Isoform 2 of Protein CASC1 OS=Mus musculus GN=Casc1	458	53.8	53.81	VAIPFLPTI				-0.0760761	969.514	485.764	969.59	485.802	2	1	2.1.1.1230.2	8	0.6907	19.9237	179.01	166.63	19.97	0.18	555.04	1	1	TRUE	0
883.001	539	539	RRRRRsp|O35598|ADA10_MOUSE	REVERSED Disintegrin and metalloproteinase domain-containing protein 10 OS=Mus musculus GN=Adam10 PE=1 SV=2	16	54.1	54.14	PPQQIPQPP				-0.053128	1000.48	501.248	1000.53	501.274	2	1	4.1.1.1474.4	10	0.8187	20.7367	181.09	150.54	20.66	0.84	523.292	1	1	TRUE	0
884.001	540	540	RRRRRsp|O08582|GTPB1_MOUSE	REVERSED GTP-binding protein 1 OS=Mus musculus GN=Gtpbp1 PE=1 SV=2	498	53.5	53.48	ADVNGVVAV				-0.0219523	842.428	422.221	842.45	422.232	2	2	2.1.1.1105.6	11	0.9512	13.3202	581.78	550.96	13.3	0.18	1848.06	1	1	TRUE	0
885.001	541	541	sp|P55096|ABCD3_MOUSE	ATP-binding cassette sub-family D member 3 OS=Mus musculus GN=Abcd3 PE=1 SV=2	271	32.7	32.65	RLITNSEEI				0.00677642	1073.58	537.797	1073.57	537.793	2	1	3.1.1.1325.6	10	1	17.2098	401.1	355.43	17.17	0.18	960.399	1	1	TRUE	0
886.001	541	541	sp|P55096|ABCD3_MOUSE	ATP-binding cassette sub-family D member 3 OS=Mus musculus GN=Abcd3 PE=1 SV=2	291	36.6	36.55	TIHSVF				-0.0279998	702.342	352.178	702.37	352.192	2	1	4.1.1.1521.2	8	0.9324	23.4288	401.61	397.48	23.48	0.24	1525.92	1	1	TRUE	0
887.001	542	542	tr|F8WI56|F8WI56_MOUSE; tr|D3Z7D3|D3Z7D3_MOUSE; sp|Q8BWT5|DIP2A_MOUSE	Disco-interacting protein 2 homolog A OS=Mus musculus GN=Dip2a PE=4 SV=1; Disco-interacting protein 2 homolog A OS=Mus musculus GN=Dip2a PE=4 SV=1; Disco-interacting protein 2 homolog A OS=Mus musculus GN=Dip2a PE=2 SV=3	617	34.6	34.64	LSSLRMLIV				0.0463227	1030.67	516.341	1030.62	516.318	2	1	3.1.1.1631.2	10	0.9324	33.6562	45.57	45.2	33.65	0.19	105.035	1	1	TRUE	0
888.001	542	542	tr|F8WI56|F8WI56_MOUSE; tr|D3Z7D3|D3Z7D3_MOUSE; sp|Q8BWT5|DIP2A_MOUSE	Disco-interacting protein 2 homolog A OS=Mus musculus GN=Dip2a PE=4 SV=1; Disco-interacting protein 2 homolog A OS=Mus musculus GN=Dip2a PE=4 SV=1; Disco-interacting protein 2 homolog A OS=Mus musculus GN=Dip2a PE=2 SV=3	1505	30.3	30.32	VALVTNVVL				-0.0844281	926.496	464.255	926.58	464.297	2	1	4.1.1.1608.7	8	0.644	28.5965	271.31	184.4	28.69	0.24	773.206	1	1	TRUE	0
889.001	543	543	sp|Q499E5|STOX2_MOUSE	Storkhead-box protein 2 OS=Mus musculus GN=Stox2 PE=2 SV=2	885	48.8	48.83	LSPAHGGAGPTF				-0.0402192	1110.51	556.26	1110.55	556.28	2	2	2.1.1.1098.8	9	0.8869	12.9406	173.48	124.61	12.83	0.18	471.151	1	1	TRUE	0
891.001	544	544	tr|Q9QXI6|Q9QXI6_MOUSE; tr|G5E836|G5E836_MOUSE; tr|D3Z0A1|D3Z0A1_MOUSE; sp|Q9ET37|SC5A4_MOUSE; sp|Q923I7|SC5A2_MOUSE; sp|Q8C3K6|SC5A1_MOUSE	SGLT1 protein OS=Mus musculus GN=Slc5a1 PE=2 SV=1; Low affinity sodium-glucose cotransporter OS=Mus musculus GN=Slc5a4a PE=3 SV=1; Sodium/glucose cotransporter 2 (Fragment) OS=Mus musculus GN=Slc5a2 PE=3 SV=1; Low affinity sodium-glucose cotransporter OS=Mus musculus GN=Slc5a4a PE=2 SV=1; Sodium/glucose cotransporter 2 OS=Mus musculus GN=Slc5a2 PE=2 SV=1; Sodium/glucose cotransporter 1 OS=Mus mus…	79	52.1	52.11	IGSGHFVGL				0.00202185	885.473	443.744	885.471	443.743	2	1	3.1.1.1366.6	8	1	19.6418	417.56	413.5	19.63	0.24	1522.91	1	1	TRUE	0
968.001	545					71	70.97	NSQINMYL	Deamidated(Q)@3			0.0220791	982.465	492.24	982.443	492.229	2	1	3.1.1.1435.10	9	0.1224	23.7945	389.48	336.19	23.87	0.24	737.783	1	1	TRUE	0
968.002	545	545	tr|G3X9X5|G3X9X5_MOUSE; tr|D3Z5I1|D3Z5I1_MOUSE; sp|Q3UPF5|ZCCHV_MOUSE; sp|Q3UPF5-2|ZCCHV_MOUSE	Zinc finger CCCH type, antiviral 1, isoform CRA_b OS=Mus musculus GN=Zc3hav1 PE=4 SV=1; Zinc finger CCCH-type antiviral protein 1 OS=Mus musculus GN=Zc3hav1 PE=1 SV=1; Zinc finger CCCH-type antiviral protein 1 OS=Mus musculus GN=Zc3hav1 PE=1 SV=1; Isoform 2 of Zinc finger CCCH-type antiviral protein 1 OS=Mus musculus GN=Zc3hav1	604	71	51.94	SSEINSAYL				0.00432054	982.465	492.24	982.461	492.238	2	1	3.1.1.1436.12	9	1	23.8469	389.48	385.68	23.87	0.24	1003.57	1	1	TRUE	0
892.001	546	546	tr|A0A087WSD2|A0A087WSD2_MOUSE	Protein Ms4a14 OS=Mus musculus GN=Ms4a14 PE=4 SV=1	930	51.9	51.87	DQQAKEEVPVQQSQDEQI				-0.130971	2097.85	700.291	2097.98	700.334	3	1	2.1.1.1323.3	10	0.644	22.7095	202.18	170.12	22.67	0.18	725.742	1	1	TRUE	0
893.001	547	547	tr|A0A087WNR0|A0A087WNR0_MOUSE; sp|P41251|NRAM1_MOUSE	Natural resistance-associated macrophage protein 1 OS=Mus musculus GN=Slc11a1 PE=3 SV=1; Natural resistance-associated macrophage protein 1 OS=Mus musculus GN=Slc11a1 PE=2 SV=2	281	51.2	51.15	SSLQNYAKI				0.00694448	1022.55	512.281	1022.54	512.277	2	2	3.1.1.1376.8	13	1	20.241	1803.07	1121.97	20.34	0.18	1711.14	1	1	TRUE	0
894.001	548	548	sp|Q8CFC7|CLASR_MOUSE; sp|Q8CFC7-3|CLASR_MOUSE; sp|Q8CFC7-2|CLASR_MOUSE	CLK4-associating serine/arginine rich protein OS=Mus musculus GN=Clasrp PE=1 SV=3; Isoform 3 of CLK4-associating serine/arginine rich protein OS=Mus musculus GN=Clasrp; Isoform 2 of CLK4-associating serine/arginine rich protein OS=Mus musculus GN=Clasrp	344	51.6	51.63	AAAAASGAAPGKPP				-0.0332906	1135.57	568.79	1135.6	568.807	2	1	3.1.1.1335.16	7	0.9139	17.8068	78.89	10.99	18.13	0.72	459.093	1	1	TRUE	0
895.001	549	549	sp|P26618|PGFRA_MOUSE; sp|P26618-2|PGFRA_MOUSE	Platelet-derived growth factor receptor alpha OS=Mus musculus GN=Pdgfra PE=1 SV=3; Isoform 2 of Platelet-derived growth factor receptor alpha OS=Mus musculus GN=Pdgfra	72	52.6	52.55	RSEENNSGLF				0.0429788	1151.56	576.789	1151.52	576.768	2	1	4.1.1.1394.8	10	0.9418	16.0463	757.22	651.35	16.08	0.18	2774.19	1	1	TRUE	0
895.002	549	428	sp|Q8R1B4|EIF3C_MOUSE	Eukaryotic translation initiation factor 3 subunit C OS=Mus musculus GN=Eif3c PE=1 SV=1		52.6	48.9	KMIINEELM	Oxidation(M)@2; Oxidation(M)@9			0.00706234	1151.56	576.789	1151.56	576.786	2	1	4.1.1.1393.9	10	0.0311	15.986	757.22	427.15	16.08	0.18	2596.74	1	1	TRUE	0
896.001	550	550	sp|O08789|MNT_MOUSE	Max-binding protein MNT OS=Mus musculus GN=Mnt PE=2 SV=2	521	51.2	51.24	SQPVAVSHI				0.00215897	936.505	469.26	936.503	469.259	2	1	2.1.1.1121.11	6	1	14.2936	76.62	70.38	14.32	0.36	464.194	1	1	TRUE	0
897.001	551	551	RRRRRsp|P70208|PLXA3_MOUSE; RRRRRsp|P70208-2|PLXA3_MOUSE	REVERSED Plexin-A3 OS=Mus musculus GN=Plxna3 PE=1 SV=2; REVERSED Isoform 2 of Plexin-A3 OS=Mus musculus GN=Plxna3	919	53.2	53.15	LRTGGSAPGR				-0.110382	970.42	486.217	970.531	486.273	2	1	2.1.1.1204.4	7	0.4868	19.1621	241.47	79.9	19.31	0.18	314.992	1	1	TRUE	0
898.001	552	552	tr|S4R1U1|S4R1U1_MOUSE; sp|Q8VD26-3|TM143_MOUSE	Transmembrane protein 143 (Fragment) OS=Mus musculus GN=Tmem143 PE=4 SV=1; Isoform 3 of Transmembrane protein 143 OS=Mus musculus GN=Tmem143	212	53.5	53.5	AGGLRAAAAGAEGAH				-0.112649	1278.53	640.272	1278.64	640.329	2	9	4.1.1.2005.6	11	0.9324	52.1689	5.68105	5.68105			3050.44	1	1	TRUE	0
899.001	553	553	tr|E9Q1Q8|E9Q1Q8_MOUSE; sp|O88904|HIPK1_MOUSE; sp|O88904-3|HIPK1_MOUSE; sp|O88904-2|HIPK1_MOUSE	Homeodomain-interacting protein kinase 1 OS=Mus musculus GN=Hipk1 PE=4 SV=1; Homeodomain-interacting protein kinase 1 OS=Mus musculus GN=Hipk1 PE=1 SV=2; Isoform 3 of Homeodomain-interacting protein kinase 1 OS=Mus musculus GN=Hipk1; Isoform 2 of Homeodomain-interacting protein kinase 1 OS=Mus musculus GN=Hipk1	573	51	50.95	VSLLNYQSAL				0.00253019	1106.6	554.307	1106.6	554.306	2	1	5.1.1.2055.8	9	1	38.574	187.38	161.24	38.62	0.24	706.652	1	1	TRUE	0
899.002	553		sp|Q9QZR5|HIPK2_MOUSE	Homeodomain-interacting protein kinase 2 OS=Mus musculus GN=Hipk2 PE=1 SV=2		51	50.95	VSILNYQSAL				0.00253019	1106.6	554.307	1106.6	554.306	2	1	5.1.1.2055.8	9	1	38.574	187.38	161.24	38.62	0.24	706.652	1	1	TRUE	0
900.001	554	554	tr|A2A8L9|A2A8L9_MOUSE; sp|Q8BW72|KDM4A_MOUSE; sp|Q8BW72-2|KDM4A_MOUSE	Lysine-specific demethylase 4A OS=Mus musculus GN=Kdm4a PE=4 SV=1; Lysine-specific demethylase 4A OS=Mus musculus GN=Kdm4a PE=1 SV=3; Isoform 2 of Lysine-specific demethylase 4A OS=Mus musculus GN=Kdm4a	566	50.6	50.62	SAPRSISEQEL				0.00225954	1215.61	608.813	1215.61	608.812	2	1	2.1.1.1145.14	9	1	15.7599	77.19	66.07	15.7	0.24	267.571	1	1	TRUE	0
901.001	555	555	RRRRRtr|E9QNG1|E9QNG1_MOUSE; RRRRRsp|Q9Z0R6|ITSN2_MOUSE	REVERSED Intersectin-2 OS=Mus musculus GN=Itsn2 PE=1 SV=1; REVERSED Intersectin-2 OS=Mus musculus GN=Itsn2 PE=1 SV=2	329	50.9	50.93	PTNELISRI				0.040551	1041.62	521.818	1041.58	521.798	2	1	5.1.1.1955.6	11	0.9512	32.5368	286.71	278.11	32.52	0.18	840.634	1	1	TRUE	0
902.001	556	556	RRRRRsp|Q0VFX2|CI117_MOUSE	REVERSED Uncharacterized protein C9orf117 homolog OS=Mus musculus PE=2 SV=1	18	50.9	50.93	AGSPYIENT				0.019549	950.454	476.234	950.435	476.225	2	1	2.1.1.1143.8	8	0.99	15.6071	563.17	453.53	15.65	0.18	1028.78	1	1	TRUE	0
903.001	557	557	RRRRRsp|P16406|AMPE_MOUSE	REVERSED Glutamyl aminopeptidase OS=Mus musculus GN=Enpep PE=1 SV=1	18	41.5	41.47	EINNKVTEL				0.0549069	1058.62	530.315	1058.56	530.288	2	1	3.1.1.1276.7	9	0.9048	14.2668	13332.2	377.33	13.75	0.18	623.906	1	1	TRUE	0
904.001	558	558	sp|Q99JF5|MVD1_MOUSE	Diphosphomevalonate decarboxylase OS=Mus musculus GN=Mvd PE=1 SV=2	14	49.9	49.89	TAPVNIAVI				0.00591806	896.539	449.277	896.533	449.274	2	1	4.1.1.1679.5	9	1	32.8676	397.12	350.76	32.91	0.24	1041.53	1	1	TRUE	0
905.001	559	559	sp|Q80SY3|VA0D2_MOUSE	V-type proton ATPase subunit d 2 OS=Mus musculus GN=Atp6v0d2 PE=2 SV=2	104	50.4	50.4	YMIDNIILL				0.0067333	1106.61	554.313	1106.6	554.31	2	2	3.1.1.2611.6	11	1	55.7676	671.99	597.57	55.79	0.18	931.911	1	1	TRUE	0
906.001	560	560	sp|P97784|CRY1_MOUSE	Cryptochrome-1 OS=Mus musculus GN=Cry1 PE=1 SV=1	538	82.4	82.38	PGENVPSCSGGNCSQG	Deamidated(N)@12			0.0471442	1492.6	747.309	1492.56	747.285	2	1	3.1.1.1228.7	11	0.1776	11.4739	545	435.63	11.42	0.12	779.774	1	1	TRUE	0
906.002	560					82.4	64.81	VPGGSDGQCSDRGEE	Deamidated(Q)@8			0.0214511	1492.6	747.305	1492.57	747.294	2	2	5.1.1.1229.2	13	0.1224	11.328	760.45	603.99	11.38	0.08	160.855	1	1	TRUE	0
907.001	562	562	RRRRRtr|H7BX33|H7BX33_MOUSE; RRRRRtr|E0CYZ4|E0CYZ4_MOUSE; RRRRRsp|Q8R092|CA043_MOUSE; RRRRRsp|Q8R092-2|CA043_MOUSE; RRRRRsp|Q8R092-1|CA043_MOUSE	REVERSED Protein 4933434E20Rik OS=Mus musculus GN=4933434E20Rik PE=4 SV=1; REVERSED Protein 4933434E20Rik OS=Mus musculus GN=4933434E20Rik PE=4 SV=1; REVERSED Uncharacterized protein C1orf43 homolog OS=Mus musculus PE=2 SV=1; REVERSED Isoform 3 of Uncharacterized protein C1orf43 homolog OS=Mus musculus; REVERSED Isoform 2 of Uncharacterized protein C1orf43 homolog OS=Mus musculus	201	59.4	59.38	IQRKVFIF				-0.124941	1049.51	525.764	1049.64	525.827	2	1	3.1.1.1317.15	8	0.4066	16.731	587.03	573	16.7	0.18	1421.72	1	1	TRUE	0
908.001	563	563	RRRRRtr|F6R5X6|F6R5X6_MOUSE	REVERSED Bicaudal D-related protein 1 (Fragment) OS=Mus musculus GN=Ccdc64 PE=4 SV=1	80	49.4	49.38	SLLTVQSHL				0.00183403	996.562	499.288	996.56	499.287	2	1	6.1.1.2122.2	10	1	27.9409	60.77	57.16	27.92	0.24	323.046	1	1	TRUE	0
909.001	564	564	RRRRRtr|E9PVW2|E9PVW2_MOUSE	REVERSED Olfactory receptor OS=Mus musculus GN=Olfr872 PE=3 SV=1	34	49.6	49.57	LSAIACNKPSN				-0.0370648	1116.52	559.269	1116.56	559.287	2	1	5.1.1.1262.2	9	0.8958	11.8208	118.18	81.68	11.89	0.18	43.378	1	1	TRUE	0
910.001	565	565	RRRRRtr|D3YWA9|D3YWA9_MOUSE; RRRRRtr|D3YTR6|D3YTR6_MOUSE; RRRRRsp|Q8R0G7|SPNS1_MOUSE	REVERSED Protein spinster homolog 1 OS=Mus musculus GN=Spns1 PE=4 SV=1; REVERSED Protein spinster homolog 1 OS=Mus musculus GN=Spns1 PE=4 SV=1; REVERSED Protein spinster homolog 1 OS=Mus musculus GN=Spns1 PE=2 SV=1	87	50	50.02	ASGLLGAACVL				-0.00440103	973.522	487.768	973.527	487.771	2	1	2.1.1.1103.5	12	0.99	13.2033	4650.69	2515.26	13.3	0.3	5334.43	1	1	TRUE	0
911.001	566	566	RRRRRtr|A0A087WRT5|A0A087WRT5_MOUSE; RRRRRtr|A0A087WQ08|A0A087WQ08_MOUSE; RRRRRtr|A0A087WP54|A0A087WP54_MOUSE; RRRRRsp|Q6NS59|F135A_MOUSE; RRRRRsp|Q6NS59-2|F135A_MOUSE	REVERSED Protein FAM135A OS=Mus musculus GN=Fam135a PE=4 SV=1; REVERSED Protein FAM135A (Fragment) OS=Mus musculus GN=Fam135a PE=4 SV=1; REVERSED Protein FAM135A OS=Mus musculus GN=Fam135a PE=4 SV=1; REVERSED Protein FAM135A OS=Mus musculus GN=Fam135a PE=2 SV=2; REVERSED Isoform 2 of Protein FAM135A OS=Mus musculus GN=Fam135a	285	50.3	50.32	SALLPVDSY				-0.0614686	963.43	482.722	963.491	482.753	2	1	2.1.1.1205.3	8	0.7788	19.2072	547.17	545.23	19.31	0.3	1579.71	1	1	TRUE	0
912.001	567	567	RRRRRsp|Q99LL5|PWP1_MOUSE	REVERSED Periodic tryptophan protein 1 homolog OS=Mus musculus GN=Pwp1 PE=1 SV=1	139	50.2	50.2	DDTSALFHCP				0.0746607	1104.53	553.272	1104.45	553.235	2	1	3.1.1.1354.14	7	0.8106	18.941	564.17	511.54	18.97	0.18	977.917	1	1	TRUE	0
913.001	568	568	RRRRRsp|Q80T14|FRAS1_MOUSE	REVERSED Extracellular matrix protein FRAS1 OS=Mus musculus GN=Fras1 PE=2 SV=2	192	49.7	49.72	QHGAEVKYL				-0.0471008	1043.49	522.754	1043.54	522.777	2	1	3.1.1.1312.9	9	0.8521	16.4213	1308.51	90.47	16.75	0.36	424.959	1	1	TRUE	0
914.001	569	569	tr|S4R2P8|S4R2P8_MOUSE; tr|S4R1L5|S4R1L5_MOUSE; sp|O88738|BIRC6_MOUSE; sp|O88738-3|BIRC6_MOUSE; sp|O88738-2|BIRC6_MOUSE	Baculoviral IAP repeat-containing protein 6 OS=Mus musculus GN=Birc6 PE=1 SV=1; Baculoviral IAP repeat-containing protein 6 OS=Mus musculus GN=Birc6 PE=1 SV=1; Baculoviral IAP repeat-containing protein 6 OS=Mus musculus GN=Birc6 PE=1 SV=2; Isoform 3 of Baculoviral IAP repeat-containing protein 6 OS=Mus musculus GN=Birc6; Isoform 2 of Baculoviral IAP repeat-containing protein 6 OS=Mus musculus GN=…	3238	47.4	47.36	HLASLATCPSSV				-0.0791487	1184.51	593.261	1184.59	593.3	2	1	3.1.1.1403.16	7	0.6771	21.8748	459.03	77.95	21.18	0.3	410.931	1	1	TRUE	0
915.001	570	570	tr|Q6P3Z7|Q6P3Z7_MOUSE; tr|K3W4R7|K3W4R7_MOUSE; tr|K3W4R6|K3W4R6_MOUSE; tr|J3QQ13|J3QQ13_MOUSE; sp|P50752|TNNT2_MOUSE; sp|P50752-4|TNNT2_MOUSE; sp|P50752-3|TNNT2_MOUSE; sp|P50752-2|TNNT2_MOUSE	Tnnt2 protein OS=Mus musculus GN=Tnnt2 PE=2 SV=1; Troponin T, cardiac muscle OS=Mus musculus GN=Tnnt2 PE=4 SV=1; Troponin T, cardiac muscle OS=Mus musculus GN=Tnnt2 PE=4 SV=1; Troponin T, cardiac muscle OS=Mus musculus GN=Tnnt2 PE=4 SV=1; Troponin T, cardiac muscle OS=Mus musculus GN=Tnnt2 PE=1 SV=2; Isoform A1 of Troponin T, cardiac muscle OS=Mus musculus GN=Tnnt2; Isoform A2 of Troponin T, card…	254	48.8	48.77	IHNLEAEKF				0.0112792	1099.58	550.796	1099.57	550.79	2	1	3.1.1.1232.3	8	1	11.6953	72.9	69.44	11.66	0.42	222.072	1	1	TRUE	0
916.001	571	571	tr|Q3U5J2|Q3U5J2_MOUSE; sp|Q91ZX7|LRP1_MOUSE	Prolow-density lipoprotein receptor-related protein 1 OS=Mus musculus GN=Lrp1 PE=2 SV=1; Prolow-density lipoprotein receptor-related protein 1 OS=Mus musculus GN=Lrp1 PE=1 SV=1	406	47.7	47.72	IQGILIEHL				0.00643908	1034.62	518.317	1034.61	518.313	2	1	5.1.1.1982.2	10	1	34.159	159.68	129.31	34.03	0.3	406.88	1	1	TRUE	0
917.001	572	572	tr|F8WH31|F8WH31_MOUSE; tr|F6WNT4|F6WNT4_MOUSE; tr|F6SH61|F6SH61_MOUSE; tr|E9PUD1|E9PUD1_MOUSE; sp|Q58A65|JIP4_MOUSE; sp|Q58A65-6|JIP4_MOUSE; sp|Q58A65-5|JIP4_MOUSE; sp|Q58A65-4|JIP4_MOUSE; sp|Q58A65-3|JIP4_MOUSE; sp|Q58A65-2|JIP4_MOUSE	C-Jun-amino-terminal kinase-interacting protein 4 OS=Mus musculus GN=Spag9 PE=1 SV=2; C-Jun-amino-terminal kinase-interacting protein 4 (Fragment) OS=Mus musculus GN=Spag9 PE=1 SV=1; C-Jun-amino-terminal kinase-interacting protein 4 (Fragment) OS=Mus musculus GN=Spag9 PE=1 SV=1; C-Jun-amino-terminal kinase-interacting protein 4 OS=Mus musculus GN=Spag9 PE=1 SV=1; C-Jun-amino-terminal kinase-inter…	84	48.3	48.3	PGSEQWKFQ				0.00317564	1105.52	553.769	1105.52	553.767	2	1	3.1.1.1313.16	8	1	16.496	178.77	87.98	16.69	0.36	325.034	1	1	TRUE	0
918.001	573	573	tr|E9Q1N0|E9Q1N0_MOUSE	Protein 4932431P20Rik OS=Mus musculus GN=4932431P20Rik PE=4 SV=1	2313	47.5	47.48	GFMEILPGME				0.00225058	1122.51	562.263	1122.51	562.262	2	1	3.1.1.2602.3	9	1	55.4406	103.24	100.86	55.41	0.18	317.194	1	1	TRUE	0
919.001	574	574	tr|A2AC84|A2AC84_MOUSE; tr|A0A0A0MQE2|A0A0A0MQE2_MOUSE; sp|Q8CHX6|MBTP2_MOUSE	Membrane-bound transcription factor site-2 protease (Fragment) OS=Mus musculus GN=Mbtps2 PE=4 SV=1; Membrane-bound transcription factor site-2 protease OS=Mus musculus GN=Mbtps2 PE=4 SV=1; Membrane-bound transcription factor site-2 protease OS=Mus musculus GN=Mbtps2 PE=2 SV=1	52	48	47.96	SSLHNEQVL				0.00252372	1025.52	513.766	1025.51	513.764	2	3	2.1.1.1121.18	9	1	14.3111	1124.96	1037.87	14.27	0.18	2224.18	1	1	TRUE	0
920.001	575	575	sp|Q9ER00|STX12_MOUSE	Syntaxin-12 OS=Mus musculus GN=Stx12 PE=1 SV=1	112	48.1	48.1	SALNNFQVV				0.00801274	990.521	496.268	990.513	496.264	2	1	4.1.1.1654.2	9	1	31.3614	284.66	270.51	31.4	0.24	866.195	1	1	TRUE	0
921.001	576	576	sp|Q9D4H4|AMOL1_MOUSE; sp|Q9D4H4-2|AMOL1_MOUSE	Angiomotin-like protein 1 OS=Mus musculus GN=Amotl1 PE=1 SV=2; Isoform 2 of Angiomotin-like protein 1 OS=Mus musculus GN=Amotl1	557	47.4	47.38	YVSQNKEFL				0.0022141	1126.57	564.291	1126.57	564.29	2	1	4.1.1.1444.6	9	1	18.9962	5.79166	5.79166			343.039	1	1	TRUE	0
922.001	577	577	RRRRRsp|Q9JI76|ADA21_MOUSE	REVERSED Disintegrin and metalloproteinase domain-containing protein 21 OS=Mus musculus GN=Adam21 PE=2 SV=1	484	48.4	48.39	VMNVVLVVD				-0.0412206	986.506	494.26	986.547	494.281	2	2	4.1.1.1609.14	8	0.8781	28.6744	208.21	205.35	28.64	0.24	1367.11	1	1	TRUE	0
923.001	578	578	RRRRRsp|Q8CE46|PUS7L_MOUSE	REVERSED Pseudouridylate synthase 7 homolog-like protein OS=Mus musculus GN=Pus7l PE=2 SV=1	228	48.3	5.012	KAKNVPDD				0.106878	885.562	443.788	885.456	443.735	2	3	6.1.1.1706.2	6	0.6188	17.616	447.9	442.27	17.61	0.23	1070.82	1.2239	1.2239	FALSE	0
924.001	579	579	RRRRRsp|Q8BX70|VP13C_MOUSE; RRRRRsp|Q8BX70-3|VP13C_MOUSE; RRRRRsp|Q8BX70-2|VP13C_MOUSE	REVERSED Vacuolar protein sorting-associated protein 13C OS=Mus musculus GN=Vps13c PE=1 SV=2; REVERSED Isoform 3 of Vacuolar protein sorting-associated protein 13C OS=Mus musculus GN=Vps13c; REVERSED Isoform 2 of Vacuolar protein sorting-associated protein 13C OS=Mus musculus GN=Vps13c	222	48.9	48.9	VGGVVGRLFG				-0.00480081	959.55	480.783	959.555	480.785	2	1	4.1.1.1431.3	9	0.99	18.204	417.63	204.32	18.43	0.3	495.025	1	1	TRUE	0
924.002	579					48.9	17.04	VSQPVGGIGF				0.0428181	959.55	480.783	959.508	480.761	2	1	4.1.1.1432.4	8	0.9418	18.2616	417.63	301.78	18.43	0.3	787.521	1	1	TRUE	0
926.001	581	581	RRRRRsp|O88329|MYO1A_MOUSE	REVERSED Unconventional myosin-Ia OS=Mus musculus GN=Myo1a PE=2 SV=2	488	47.4	47.39	SAEKPNGE				-0.00057288	830.376	416.195	830.377	416.196	2	1	2.1.1.1155.3	7	0.99	16.3173	76.89	19.99	16.61	0.24	367.421	1	1	TRUE	0
928.001	582	582	tr|A2ACM0|A2ACM0_MOUSE; sp|Q8K4Q0|RPTOR_MOUSE; sp|Q8K4Q0-2|RPTOR_MOUSE; tr|F7CN67|F7CN67_MOUSE; tr|F7B6I3|F7B6I3_MOUSE	Regulatory-associated protein of mTOR OS=Mus musculus GN=Rptor PE=4 SV=1; Regulatory-associated protein of mTOR OS=Mus musculus GN=Rptor PE=1 SV=1; Isoform 2 of Regulatory-associated protein of mTOR OS=Mus musculus GN=Rptor; Regulatory-associated protein of mTOR (Fragment) OS=Mus musculus GN=Rptor PE=1 SV=1; Regulatory-associated protein of mTOR (Fragment) OS=Mus musculus GN=Rptor PE=4 SV=1	770	46.6	46.56	GSPENEEYI				0.00438453	1036.44	519.227	1036.43	519.225	2	2	2.1.1.1197.4	10	1	18.7716	195.75	194.3	18.78	0.48	595.211	1	1	TRUE	0
929.001	583	583	sp|P27546|MAP4_MOUSE; sp|P27546-3|MAP4_MOUSE; sp|P27546-2|MAP4_MOUSE	Microtubule-associated protein 4 OS=Mus musculus GN=Map4 PE=1 SV=3; Isoform 3 of Microtubule-associated protein 4 OS=Mus musculus GN=Map4; Isoform 2 of Microtubule-associated protein 4 OS=Mus musculus GN=Map4	503	21.8	21.76	TPLSEEEVTS				-0.144506	1090.36	546.187	1090.5	546.259	2	1	2.1.1.1200.9	7	0.3042	18.9439	27.84	23.25	18.78	0.6	284.204	1	1	TRUE	0
930.001	583	583	sp|P27546|MAP4_MOUSE; sp|P27546-3|MAP4_MOUSE; sp|P27546-2|MAP4_MOUSE	Microtubule-associated protein 4 OS=Mus musculus GN=Map4 PE=1 SV=3; Isoform 3 of Microtubule-associated protein 4 OS=Mus musculus GN=Map4; Isoform 2 of Microtubule-associated protein 4 OS=Mus musculus GN=Map4	1096	41.2	41.18	SGLSGHTTL				0.00350911	871.443	436.729	871.44	436.727	2	2	2.1.1.1108.3	10	1	13.4925	196.58	184.59	13.53	0.18	578.398	1	1	TRUE	0
931.001	584	584	tr|Q8VGT4|Q8VGT4_MOUSE; tr|Q8VGL5|Q8VGL5_MOUSE	Olfactory receptor OS=Mus musculus GN=Olfr532 PE=3 SV=1; Olfactory receptor OS=Mus musculus GN=Olfr525 PE=2 SV=1	30	46.8	46.83	FFLLLYILAL				0.0327888	1224.79	613.4	1224.75	613.383	2	1	2.1.1.2708.2	7	0.9704	50.5575	11.88	8.26	50.71	0.26	68.8847	1	1	TRUE	0
932.001	585	585	tr|Q5RKN9|Q5RKN9_MOUSE; sp|P47754|CAZA2_MOUSE; sp|P47753|CAZA1_MOUSE	Capping protein (Actin filament) muscle Z-line, alpha 1 OS=Mus musculus GN=Capza1 PE=2 SV=1; F-actin-capping protein subunit alpha-2 OS=Mus musculus GN=Capza2 PE=1 SV=3; F-actin-capping protein subunit alpha-1 OS=Mus musculus GN=Capza1 PE=1 SV=4	242	80	79.99	AISENYQTM	Oxidation(M)@9			0.0013867	1071.46	536.735	1071.45	536.734	2	1	2.1.1.1083.20	10	0.1765	12.0371	302.08	289.63	12.09	0.18	866.59	1	1	TRUE	0
933.001	586	586	tr|F8WI85|F8WI85_MOUSE; sp|Q3V0M2|LRC36_MOUSE; sp|Q3V0M2-2|LRC36_MOUSE	Leucine-rich repeat-containing protein 36 OS=Mus musculus GN=Lrrc36 PE=4 SV=1; Leucine-rich repeat-containing protein 36 OS=Mus musculus GN=Lrrc36 PE=2 SV=2; Isoform 2 of Leucine-rich repeat-containing protein 36 OS=Mus musculus GN=Lrrc36	435	46	45.96	FPSSPALGNSL				-0.0208321	1088.53	545.272	1088.55	545.282	2	1	3.1.1.1351.17	8	0.9512	18.768	635.04	144.56	18.96	0.18	401.179	1	1	TRUE	0
934.001	587	587	tr|E9QPK4|E9QPK4_MOUSE; sp|Q9JKK8|ATR_MOUSE	Serine/threonine-protein kinase ATR OS=Mus musculus GN=Atr PE=4 SV=1; Serine/threonine-protein kinase ATR OS=Mus musculus GN=Atr PE=1 SV=2	1596	46.1	46.11	FQALNAEKL				0.005252	1032.57	517.29	1032.56	517.287	2	2	3.1.1.1419.8	12	1	22.8175	810.98	563.11	22.91	0.18	1241.68	1	1	TRUE	0
935.001	588	588	sp|P99028|QCR6_MOUSE	Cytochrome b-c1 complex subunit 6, mitochondrial OS=Mus musculus GN=Uqcrh PE=1 SV=2	14	45.7	43.94	GDPKEEEEEELVD				0.00441376	1516.65	759.33	1516.64	759.328	2	2	5.1.1.1478.2	9	1	15.7477	225.83	225.28	15.75	0.23	322.437	1	1	TRUE	0
936.001	589	589	sp|P61622|ITA11_MOUSE	Integrin alpha-11 OS=Mus musculus GN=Itga11 PE=1 SV=1	630	46.4	46.43	AVVLWARPV				-0.0380375	1009.57	505.792	1009.61	505.811	2	5	6.1.1.2010.2	10	0.8958	25.0866	296.37	268.14	25.13	0.2	574.206	1	1	TRUE	0
937.001	590	590	sp|E9Q1P8|I2BP2_MOUSE	Interferon regulatory factor 2-binding protein 2 OS=Mus musculus GN=Irf2bp2 PE=1 SV=1	250	46.3	46.28	SPADSLSSAAGASELSAEG				0.0482208	1705.81	853.913	1705.76	853.889	2	1	2.1.1.2342.3	14	0.9231	36.8263	263.75	262.23	36.83	0.18	956.498	1	1	TRUE	0
938.001	591	591	tr|E9Q1M6|E9Q1M6_MOUSE	Protein Ankhd1 OS=Mus musculus GN=Ankhd1 PE=4 SV=1	2042	42.9	42.88	PSPAATSCN				-0.0145332	846.34	424.177	846.354	424.184	2	1	4.1.1.1671.5	7	0.9704	32.3865	155.72	114.26	32.43	0.3	520.934	1	1	TRUE	0
940.001	592	592	RRRRRsp|A2AAE1|K1109_MOUSE; RRRRRsp|A2AAE1-6|K1109_MOUSE; RRRRRsp|A2AAE1-4|K1109_MOUSE; RRRRRsp|A2AAE1-3|K1109_MOUSE; RRRRRsp|A2AAE1-2|K1109_MOUSE	REVERSED Uncharacterized protein KIAA1109 OS=Mus musculus GN=Kiaa1109 PE=1 SV=4; REVERSED Isoform 6 of Uncharacterized protein KIAA1109 OS=Mus musculus GN=Kiaa1109; REVERSED Isoform 4 of Uncharacterized protein KIAA1109 OS=Mus musculus GN=Kiaa1109; REVERSED Isoform 3 of Uncharacterized protein KIAA1109 OS=Mus musculus GN=Kiaa1109; REVERSED Isoform 2 of Uncharacterized protein KIAA1109 OS=Mus musc…	2169	40.6	13.56	VINVGGIH				0.00514024	807.465	404.74	807.46	404.737	2	2	3.1.1.1394.3	9	1	21.3054	1185.07	956.13	21.36	0.18	2257.72	1	1	TRUE	0
941.001	593	593	tr|H9H9T1|H9H9T1_MOUSE; sp|Q3TGF2|F107B_MOUSE	Protein FAM107B OS=Mus musculus GN=Fam107b PE=1 SV=1; Protein FAM107B OS=Mus musculus GN=Fam107b PE=1 SV=2	67	45.2	45.2	LAPQNKPEL				0.00323784	1008.56	505.289	1008.56	505.287	2	2	2.1.1.1106.14	10	1	13.4	274.56	253.97	13.42	0.12	570.719	1	1	TRUE	0
942.001	594	594	tr|F7A6H4|F7A6H4_MOUSE; sp|E9Q555|RN213_MOUSE	E3 ubiquitin-protein ligase RNF213 OS=Mus musculus GN=Rnf213 PE=4 SV=2; E3 ubiquitin-protein ligase RNF213 OS=Mus musculus GN=Rnf213 PE=2 SV=1	1558	44.1	44.13	MSGKKDHNSN				0.0342384	1116.53	559.274	1116.5	559.256	2	1	3.1.1.1237.2	10	0.9704	11.9861	90.66	78.12	11.9	0.24	300.682	1	1	TRUE	0
943.001	595	595	tr|E9Q6W4|E9Q6W4_MOUSE	Protein Zfp296 OS=Mus musculus GN=Zfp296 PE=4 SV=1	310	45	45.04	ATAGVQEPGAPG				-0.0102132	1053.5	527.757	1053.51	527.762	2	1	3.1.1.1317.16	7	0.9802	16.7335	150.15	87.94	16.63	0.24	399.974	1	1	TRUE	0
944.001	596	596	tr|D3Z7G1|D3Z7G1_MOUSE; sp|O88455|DHCR7_MOUSE	7-dehydrocholesterol reductase (Fragment) OS=Mus musculus GN=Dhcr7 PE=4 SV=1; 7-dehydrocholesterol reductase OS=Mus musculus GN=Dhcr7 PE=2 SV=1	133	44.4	44.41	AGVVNKYEV				0.00667969	977.525	489.77	977.518	489.766	2	2	2.1.1.1133.10	10	1	15.0099	220.19	211.16	15.04	0.24	695.249	1	1	TRUE	0
945.001	597	597	tr|D3YV27|D3YV27_MOUSE; sp|P08122|CO4A2_MOUSE	Collagen alpha-2(IV) chain (Fragment) OS=Mus musculus GN=Col4a2 PE=4 SV=1; Collagen alpha-2(IV) chain OS=Mus musculus GN=Col4a2 PE=2 SV=4	10	44.8	44.8	PPGPPGPKGQPGN				0.0499265	1198.66	600.337	1198.61	600.312	2	1	3.1.1.1681.5	10	0.9231	36.5653	60.83	48.74	36.81	0.6	207.969	1	1	TRUE	0
946.001	598	598	sp|Q9JM54|APR_MOUSE	Phorbol-12-myristate-13-acetate-induced protein 1 OS=Mus musculus GN=Pmaip1 PE=1 SV=1	9	43.9	43.9	NAPVNPTRAEL				0.00286282	1180.62	591.319	1180.62	591.317	2	1	2.1.1.1148.16	7	1	15.9306	199.96	166.85	15.88	0.18	457.516	1	1	TRUE	0
947.001	599	599	sp|Q9D219|BCL9_MOUSE	B-cell CLL/lymphoma 9 protein OS=Mus musculus GN=Bcl9 PE=1 SV=3	217	44.6	11.02	TAPLNTQIPTL				0.00555246	1167.66	584.835	1167.65	584.832	2	2	4.1.1.1709.14	10	1	34.7111	431.69	419.53	34.73	0.3	969.439	1	1	TRUE	0
948.001	600	600	sp|Q5I1X5|IASPP_MOUSE	RelA-associated inhibitor OS=Mus musculus GN=Ppp1r13l PE=1 SV=1	331	44.6	44.59	SLGSAGPSGTL				0.0543151	945.531	473.773	945.477	473.746	2	1	3.1.1.1313.4	9	0.9048	16.4635	490.21	470.78	16.5	0.18	1187.97	1	1	TRUE	0
948.002	600					44.6	18.88	SAKWSPGTL				0.039059	945.531	473.773	945.492	473.753	2	1	3.1.1.1312.3	9	0.9608	16.4013	490.21	314.71	16.5	0.18	633.134	1	1	TRUE	0
949.001	601	601	RRRRRtr|H9KV15|H9KV15_MOUSE; RRRRRtr|H9KV01|H9KV01_MOUSE; RRRRRtr|H9KV00|H9KV00_MOUSE; RRRRRsp|Q9QX47|SON_MOUSE; RRRRRsp|Q9QX47-4|SON_MOUSE; RRRRRsp|Q9QX47-3|SON_MOUSE; RRRRRsp|Q9QX47-2|SON_MOUSE	REVERSED Protein SON OS=Mus musculus GN=Son PE=1 SV=1; REVERSED Protein SON OS=Mus musculus GN=Son PE=1 SV=1; REVERSED Protein SON OS=Mus musculus GN=Son PE=1 SV=1; REVERSED Protein SON OS=Mus musculus GN=Son PE=1 SV=2; REVERSED Isoform 4 of Protein SON OS=Mus musculus GN=Son; REVERSED Isoform 3 of Protein SON OS=Mus musculus GN=Son; REVERSED Isoform 2 of Protein SON OS=Mus musculus GN=Son	868	44.5	44.53	VAVTPEQVPV				-0.0197073	1037.56	519.785	1037.58	519.795	2	2	5.1.1.1812.2	9	0.9704	24.0173	105.12	87.47	24.06	0.18	273.985	1	1	TRUE	0
950.001	602	602	RRRRRtr|H3BLC7|H3BLC7_MOUSE; RRRRRsp|Q3V1D3|AMPD1_MOUSE	REVERSED AMP deaminase 1 (Fragment) OS=Mus musculus GN=Ampd1 PE=4 SV=4; REVERSED AMP deaminase 1 OS=Mus musculus GN=Ampd1 PE=2 SV=2	114	45.3	45.32	RGDMSLNEMH				0.110213	1188.61	595.313	1188.5	595.258	2	1	5.1.1.2235.2	7	0.6005	47.8742	37	19.59	47.72	0.29	162.356	1	1	TRUE	0
951.001	603	603	RRRRRtr|F6ZZB1|F6ZZB1_MOUSE; RRRRRtr|F6VTL9|F6VTL9_MOUSE; RRRRRtr|E9Q9L6|E9Q9L6_MOUSE; RRRRRsp|Q6ZQA0|NBEL2_MOUSE; RRRRRsp|Q6ZQA0-2|NBEL2_MOUSE	REVERSED Neurobeachin-like protein 2 (Fragment) OS=Mus musculus GN=Nbeal2 PE=4 SV=1; REVERSED Neurobeachin-like protein 2 (Fragment) OS=Mus musculus GN=Nbeal2 PE=4 SV=1; REVERSED Neurobeachin-like protein 2 OS=Mus musculus GN=Nbeal2 PE=4 SV=1; REVERSED Neurobeachin-like protein 2 OS=Mus musculus GN=Nbeal2 PE=2 SV=2; REVERSED Isoform 2 of Neurobeachin-like protein 2 OS=Mus musculus GN=Nbeal2	729	44.5	44.53	SQDIFFLEL				0.0626834	1110.62	556.318	1110.56	556.287	2	1	5.1.1.2015.6	9	0.8694	36.1787	658.86	361.62	36.02	0.36	1104.25	1	1	TRUE	0
952.001						98.2	98.17	IQAENAEFM	Cation:Na(E)@7			0.00707401	1073.45	537.734	1073.45	537.73	2	2	3.1.1.1440.16	11	0.0015	24.0975	287.82	280.66	24.11	0.24	624.882	1	1	TRUE	0
953.001						95.9	95.93	IQAENAEFM				0.00745129	1051.47	526.743	1051.46	526.74	2	1	3.1.1.1438.14	12	1	23.9845	2040.51	1165.53	24.11	0.18	1344.83	1	1	TRUE	0
954.001						95.8	95.78	MMGYNTDRL	Oxidation(M)@1; Oxidation(M)@2			0.00631372	1131.48	566.745	1131.47	566.742	2	2	3.1.1.1263.13	10	0.0311	13.5662	159.3	156.51	13.57	0.12	428.559	1	1	TRUE	0
955.001						94.2	94.2	YFTNPVLTKTYK	Oxidation(P)@5			0.0696108	1489.85	745.933	1489.78	745.898	2	1	2.1.1.2113.4	10	0.0084	31.7858	155.53	153.72	31.79	0.12	388.762	1	1	TRUE	0
956.001						92.1	92.09	NCVTDISHL	Dioxidation(C)@2			-0.0149389	1032.44	517.227	1032.45	517.235	2	1	4.1.1.1732.3	10	0.0351	36.0726	232.51	207.43	36.12	0.24	671.148	1	1	TRUE	0
957.001						92	91.96	DVKAQEWIIPDV	Trp->Kynurenin(W)@7			0.0841708	1415.81	708.914	1415.73	708.872	2	1	3.1.1.2672.2	9	0.0154	57.1107	41.26	27.71	57.05	0.19	69.4768	1	1	TRUE	0
958.001						90.6	90.56	RPNPAAATQEESLYASVE	Deamidated(Q)@9			-0.123812	1932.78	967.399	1932.91	967.461	2	1	1.1.1.2289.8	11	0.0508	43.189	102.526	102.526			2377.6	1	1	TRUE	0
959.001						90.2	90.22	IQAENAEFM	Oxidation(M)@9			0.0066773	1067.47	534.74	1067.46	534.737	2	2	3.1.1.1307.8	14	0.1765	16.134	5295.92	2549.16	16.03	0.18	2580.82	1	1	TRUE	0
960.001						89.6	89.62	MMGYNTDRL	Oxidation(M)@2			0.0118485	1115.49	558.75	1115.47	558.744	2	1	3.1.1.1303.15	10	0.1765	15.8933	154.04	153.88	15.91	0.24	626.833	1	1	TRUE	0
961.001						88.5	88.5	PGGPGHLL	Oxidation(P)@1			-0.00158572	762.401	382.208	762.402	382.208	2	1	3.1.1.1306.3	8	0.01	16.0445	404.95	342.97	16.09	0.12	1641.22	1	1	TRUE	0
962.001						87.1	87.05	QCLLNVEHL	Dioxidation(C)@2			-0.0123468	1099.52	550.768	1099.53	550.774	2	1	4.1.1.1803.6	9	0.0355	40.3654	386.3	158.58	40.51	0.24	511.079	1	1	TRUE	0
963.001						75.2	75.15	SDSISVKNRL	Deamidated(N)@8			-0.00785137	1118.59	560.3	1118.59	560.304	2	1	4.1.1.1523.11	14	0.1886	23.578	210.41	202.92	23.6	0.24	799.896	1	1	TRUE	0
964.001						75.1	75.1	GGVVNMYHM	Oxidation(M)@6; Oxidation(M)@9			0.00813533	1038.43	520.225	1038.43	520.22	2	2	3.1.1.1207.2	9	0.0311	11.0624	47.29	46.21	11.1	0.29	171.51	1	1	TRUE	0
965.001						73.5	73.47	DRVDRTLV	Deamidated(R)@2			0.0642108	973.583	487.799	973.519	487.767	2	1	3.1.1.1395.3	8	0.0061	21.3651	236.58	214.97	21.41	0.24	526.309	1	1	TRUE	0
966.001						72.5	72.51	RRMQILLTL				-0.182382	1142.51	572.264	1142.7	572.355	2	1	4.1.1.1731.12	7	0.1588	36.0497	102.23	101.19	36.05	0.24	432.198	1	1	TRUE	0
967.001						72.4	72.38	QHILKVSM	Gln->pyro-Glu@N-term; Oxidation(M)@8			0.00301489	953.503	477.759	953.5	477.758	2	1	4.1.1.1433.6	9	0.0653	18.3268	211.31	144.73	18.49	0.3	647.388	1	1	TRUE	0
969.001						70.6	70.55	SPLHNMVQV	Carbamyl@N-term			0.0208328	1066.54	534.279	1066.52	534.269	2	1	2.1.1.1103.10	12	0.006	13.2283	458.63	426.5	13.19	0.18	881.668	1	1	TRUE	0
970.001						69.2	69.22	EEYNNPLIYVTENGV	Glu->pyro-Glu@N-term			-0.0800046	1734.73	868.372	1734.81	868.412	2	1	3.1.1.1589.2	12	0.0828	31.5853	5.52488	5.52488			279.826	1	1	TRUE	0
971.001						67.3	67.31	MFMPYGTYL	Oxidation(M)@1; Oxidation(M)@3			0.0694491	1153.55	577.783	1153.48	577.748	2	1	5.1.1.2006.14	10	0.026	35.6383	647.5	598.33	35.66	0.24	2087.73	1	1	TRUE	0
972.001						66.9	50.43	AIMPNGDHI	Oxidation(M)@3			0.00785496	982.462	492.238	982.454	492.234	2	2	3.1.1.1253.7	9	0.1765	12.9424	993.22	876.02	12.97	0.12	1906.71	1	1	TRUE	0
973.001						65.7	65.67	SLAMNFPLT	Oxidation(M)@4			0.00141558	1008.5	505.255	1008.49	505.255	2	1	5.1.1.2180.3	10	0.1765	46.0982	341.9	328.24	46.09	0.18	986.857	1	1	TRUE	0
974.001						65.1	65.08	PLEYQAGLLVQNAIQ	Deamidated(Q)@5; Deamidated(N)@12			-0.0352842	1657.82	829.918	1657.86	829.935	2	1	3.1.1.1355.21	11	0.0213	19.0189	181.79	179.34	19.02	0.24	589.024	1	1	TRUE	0
975.001						64.1	64.12	THGPLCQCYF	Delta:H(2)C(2)(H)@2			-0.0920974	1193.41	597.711	1193.5	597.757	2	1	2.1.1.1101.15	9	0.0072	13.1091	142.38	112.7	13.24	0.3	430.031	1	1	TRUE	0
976.001						62.9	62.91	STQCHRSYLL	Cys->Dha(C)@4			0.000879327	1172.59	587.305	1172.59	587.304	2	1	2.1.1.2417.3	11	0.0537	40.6339	5.32955	5.32955			359.655	1	1	TRUE	0
977.001						61.8	61.78	AMEYNQKEL	Deamidated(Q)@6			0.0428154	1125.54	563.779	1125.5	563.758	2	1	3.1.1.1335.15	8	0.1164	17.8043	647.26	603.15	17.82	0.18	1432.83	1	1	TRUE	0
978.001						59.8	59.84	APLSPAQEATGGEEEGENK	Deamidated(Q)@7			0.0465451	1913.9	638.972	1913.85	638.957	3	2	5.1.1.1457.4	9	0.1199	15.3074	124.37	123.78	15.27	0.18	403.465	1	1	TRUE	0
979.001						59	58.95	NTLLESPHL	Oxidation(P)@7			0.0429136	1038.58	520.296	1038.53	520.275	2	2	4.1.1.1656.9	8	0.0095	31.4911	276.56	250.08	31.53	0.24	1072.59	1	1	TRUE	0
980.001						56.8	56.82	GHQKAPFT	Oxidation(P)@6			0.0344663	900.48	451.247	900.445	451.23	2	1	4.1.1.1433.4	7	0.0098	18.3218	93.54	54.88	18.49	0.24	455.792	1	1	TRUE	0
981.001						56.7	56.72	SQVRLMDVI	Oxidation(M)@6			0.00522278	1075.57	538.795	1075.57	538.792	2	1	5.1.1.1824.3	10	0.1765	24.7473	129.08	125.83	24.72	0.3	439.943	1	1	TRUE	0
982.001						54.2	54.21	ILGISAVLCI	Cys->Dha(C)@9			-0.0225276	966.589	484.302	966.611	484.313	2	1	5.1.1.1990.6	9	0.0511	34.6526	210.17	208.4	34.64	0.18	1116.25	1	1	TRUE	0
983.001						54.1	54.14	VPVRLQVVPN	Oxidation(P)@2			-0.00974818	1135.66	568.838	1135.67	568.843	2	1	2.1.1.1505.3	8	0.0099	25.0022	77.76	77.1	25	0.14	448.776	1	1	TRUE	0
984.001						53.7	53.74	MAADAVATVAS	Oxidation(M)@1			0.151611	1021.63	511.821	1021.48	511.745	2	1	5.1.1.1829.3	9	0.0643	25.061	155.05	152.73	25.03	0.18	585.159	1	1	TRUE	0
985.001						52.8	52.83	LEEVEQELKR	Deamidated(Q)@6			-0.0382528	1272.62	637.316	1272.66	637.335	2	3	2.1.1.1167.13	10	0.1141	17.0755	105.7	91.42	17.09	0.24	421.808	1	1	TRUE	0
986.001						52.6	52.58	YMFEAREFL	Oxidation(M)@2			0.00423943	1220.56	611.286	1220.55	611.284	2	1	5.1.1.1995.10	7	0.1765	34.9763	119.55	110.23	35	0.3	933.73	1	1	TRUE	0
987.001						52.3	52.32	NSMDVDNNSL	Oxidation(M)@3; Deamidated(N)@8			0.036489	1124.47	563.24	1124.43	563.222	2	1	5.1.1.1528.2	11	0.0323	17.0463	706.49	397.25	17.17	0.18	335.781	1	1	TRUE	0
988.001						49.3	49.33	AGGGGGRAAQAAPNPG	Deamidated(Q)@10			0.128015	1308.75	655.38	1308.62	655.316	2	1	5.1.1.2049.5	10	0.0614	38.2349	9.18916	9.18916			1019.53	1	1	TRUE	0
989.001						49.1	49.12	SQMQNGCYV	Glutathione(C)@7			0.00917676	1333.48	667.749	1333.47	667.744	2	1	2.1.1.1131.16	8	0.0341	14.9175	287.64	282.63	14.92	0.12	668.14	1	1	TRUE	0
990.001						48.3	48.25	MEMSQAEM	Deamidated(Q)@5			-0.0242791	956.305	479.16	956.329	479.172	2	1	2.1.1.1159.6	8	0.1164	16.5659	85.48	85.04	16.55	0.24	393.677	1	1	TRUE	0
991.001						47.7	47.68	GTGTNACYM	Glutathione(C)@7			0.00545685	1221.42	611.715	1221.41	611.712	2	1	2.1.1.1116.10	10	0.0341	14.018	234.59	233.58	14.02	0.18	666.497	1	1	TRUE	0
992.001						46.9	46.92	NIPTKRPPVLQAGVNTVTT	Deamidated(N)@1			-0.0999528	2006.02	1004.01	2006.12	1004.07	2	1	5.1.1.2020.16	10	0.1045	36.4851	122	23.15	36.26	0.36	1431.55	1	1	TRUE	0
993.001						45.7	45.74	ACLQNVHKV	Dioxidation(C)@2			-0.0167649	1042.51	522.26	1042.52	522.269	2	1	2.1.1.1119.7	9	0.0351	14.1633	122.04	115.02	14.2	0.3	411.531	1	1	TRUE	0
994.001						45.4	45.4	FGLLVKSGAAP				-0.180817	1058.43	530.223	1058.61	530.313	2	1	4.1.1.1594.11	7	0.1637	27.7615	129.17	119.81	27.73	0.3	944.159	1	1	TRUE	0
995.001						44.4	44.43	IAFEHPEEVDYM	Oxidation(M)@12			0.00653609	1494.64	748.327	1494.63	748.324	2	1	4.1.1.1512.3	10	0.1765	22.9346	21.0422	21.0422			541.498	1	1	TRUE	0
996.001						44.2	44.17	GPPGPQGDS				0.136848	810.488	406.251	810.351	406.183	2	3	3.1.1.1623.2	6	0.4677	33.1854	1109.3	541.72	33.3	0.18	354.423	1	1	TRUE	0
997.001						43.7	43.74	VAPLNLGMI				0.00334629	926.529	464.272	926.526	464.27	2	2	5.1.1.2132.2	8	1	43.2029	79.88	77.06	43.19	0.24	348.89	1	1	TRUE	0
998.001						43.6	43.64	PLNQTVKAEF				-0.0182566	1145.59	573.802	1145.61	573.811	2	1	2.1.1.1060.3	9	0.9608	10.622	78.22	71.99	10.6	0.12	253.147	1	1	TRUE	0
999.001						43.1	43.14	SCVEVLEGIS				0.0460656	1034.54	518.278	1034.5	518.255	2	1	2.1.1.1134.16	8	0.9324	15.0851	406.1	335.78	15.04	0.18	1147.46	1	1	TRUE	0
1000						43	42.95	PEMGNGMPMFSGKSYPT				0.0118382	1829.79	915.903	1829.78	915.897	2	1	5.1.1.2053.10	8	1	38.486	9.37797	9.37797			690.053	1	1	TRUE	0
1001						42.9	42.89	WAILNEIHI				0.00374382	1107.61	554.813	1107.61	554.811	2	1	2.1.1.2533.2	10	1	46.8894	56.06	55.28	46.93	0.18	219.071	1	1	TRUE	0
1002						42.6	42.64	AMLNSNDVSEY	Oxidation(M)@2; Deamidated(N)@4			0.0363221	1258.54	630.277	1258.5	630.258	2	2	2.1.1.1630.2	9	0.0333	26.0549	5.05348	5.05348			55.6734	1	1	TRUE	0
1003						42.4	42.36	GYKGLNEEVVTG				0.100145	1264.73	633.372	1264.63	633.322	2	1	3.1.1.1685.3	6	0.6637	36.7889	292.31	76.78	37.41	0.42	226.572	1	1	TRUE	0
1004						42.3	42.34	SSHLPHIVCR				0.0496505	1147.64	574.828	1147.59	574.803	2	1	3.1.1.1286.17	8	0.9231	14.8866	66.75	66.63	14.89	0.3	240.264	1	1	TRUE	0
1005						42.2	24.67	IHLLEVLLYV				-0.0625286	1210.67	606.342	1210.73	606.374	2	4	5.1.1.2148.2	7	0.8187	44.1679	191.37	185.92	44.16	0.24	525.332	1	1	TRUE	0
1006						42.2	42.21	AFFAAPLPGDCPA				0.0146526	1275.61	638.812	1275.6	638.805	2	1	5.1.1.1242.3	6	1	11.6118	139.78	133.13	11.61	0.33	416.218	1	1	TRUE	0
1007						42.1	42.14	SETSSQSEESYF				-0.0658079	1379.47	690.743	1379.54	690.776	2	1	2.1.1.1112.12	7	0.7558	13.7777	82.65	75.47	13.9	0.3	287.676	1	1	TRUE	0
1008						41.7	41.66	IRPRRFSGG				0.00597563	1044.6	523.307	1044.59	523.304	2	1	2.1.1.2203.2	4	1	33.1585	79.22	49.07	33.44	0.64	70.8352	1	1	TRUE	0
1009						41.6	41.64	VLHPSF				0.00310866	698.378	350.196	698.375	350.195	2	1	4.1.1.1501.2	7	1	22.2314	455.32	232.51	22.35	0.18	768.767	1	1	TRUE	0
1010						41.4	41.42	GQLMATGALEFSGQSGAAGALELLGQPLATGV	Deamidated(Q)@26			-0.0821561	3015.44	1006.15	3015.52	1006.18	3	1	2.1.1.1337.2	12	0.1022	23.0227	5.57616	5.57616			97.8417	1	1	TRUE	0
1011						41.2	41.22	LLLDHMPA				0.0570714	908.536	455.275	908.479	455.247	2	1	3.1.1.1455.3	6	0.8958	24.9691	13.32	9.68	24.91	0.12	396.828	1	1	TRUE	0
1012						41.1	41.11	IWHGKCPF				0.0585999	986.538	494.276	986.48	494.247	2	1	5.1.1.1734.3	8	0.8869	22.1723	34.28	33.97	22.2	0.24	203.918	1	1	TRUE	0
1013						41	41.03	DDLFLDDL				-6.54551e-05	964.439	483.227	964.439	483.227	2	1	3.1.1.1378.6	7	1	20.3562	155.12	145.55	20.34	0.18	625.632	1	1	TRUE	0
1014						40.9	13.53	LSVPNKDTV				0.00771168	971.536	486.776	971.529	486.772	2	2	2.1.1.1134.8	7	1	15.0651	178.03	170.63	15.05	0.24	663.737	1	1	TRUE	0
1015						40.7	40.71	LSNAVKEIH				-0.0205756	1009.54	505.775	1009.56	505.785	2	1	2.1.1.1084.9	8	0.9512	12.0696	595.47	544.8	12.04	0.12	959.912	1	1	TRUE	0
1016						40.6	40.61	FALLLFPLL				-0.0387202	1045.62	523.817	1045.66	523.836	2	1	5.1.1.2062.2	10	0.8869	39.0004	1009.9	911.6	39.03	0.18	2303.67	1	1	TRUE	0
1017						40.5	40.48	GLLENSAHL				0.000469444	952.498	477.256	952.498	477.256	2	1	2.1.1.1139.4	6	1	15.3561	160.18	102.4	15.46	0.24	320.455	1	1	TRUE	0
1018						40.2	40.24	AAVAAGRSAEEV				-0.0143058	1129.56	565.787	1129.57	565.794	2	1	2.1.1.1114.16	10	0.9704	13.8853	142.85	130.98	13.91	0.18	466.444	1	1	TRUE	0
1019						40.2	40.17	NLFQVTHVVF				-0.106002	1202.54	602.277	1202.64	602.33	2	1	3.1.1.1267.9	9	0.5117	13.7499	12.558	12.558			313.163	1	1	TRUE	0
1020						40	40.01	NQQAGASESP				0.1001	987.526	494.77	987.426	494.72	2	1	2.1.1.1108.12	8	0.6637	13.515	134.91	83.35	13.37	0.18	379.123	1	1	TRUE	0
1021						40	40.03	VDNGGDGVACTL				0.0217583	1119.51	560.761	1119.49	560.751	2	1	5.1.1.1651.5	9	0.99	21.0418	78.14	58.7	20.98	0.18	194.766	1	1	TRUE	0
1022						39.9	20.51	SAVENKQQI				0.00219348	1015.53	508.773	1015.53	508.772	2	2	1.1.1.961.2	14	1	10.1202	168.22	165.31	10.11	0.2	214.27	1	1	TRUE	0
1023						39.7	39.74	RLKENQITI				0.00903414	1113.66	557.837	1113.65	557.833	2	1	3.1.1.1289.9	8	1	15.0465	198.71	179.12	15.07	0.18	372.296	1	1	TRUE	0
1024						39.6	39.56	FQEENTENL				0.00471154	1122.49	562.251	1122.48	562.249	2	1	2.1.1.1169.5	9	1	17.1759	337.41	204.48	17.27	0.24	501.027	1	1	TRUE	0
1025						39.3	39.33	ATIGENKVI				-0.0643903	943.469	472.742	943.534	472.774	2	1	2.1.1.1160.7	8	0.7634	16.6286	92.76	86.14	16.67	0.42	411.681	1	1	TRUE	0
1026						39.1	39.11	PTVVPVD				-0.0209212	725.375	363.695	725.396	363.705	2	2	2.1.1.1078.2	8	0.9512	11.6918	1714.93	1663.16	11.68	0.12	3386.74	1	1	TRUE	0
1027						39.1	39.11	LEALFMGVI				-0.0741642	991.467	496.741	991.541	496.778	2	1	3.1.1.1474.4	9	0.7047	26.0105	159.36	153.01	25.99	0.3	556.84	1	1	TRUE	0
1028						39.1	39.07	KAIINIFFL				0.000744518	1077.66	539.837	1077.66	539.837	2	2	5.1.1.2741.2	11	1	53.3861	71.34	70.85	53.39	0.13	115.397	1	1	TRUE	0
1029						39	0.36	LQVMIQPSE				-0.00994137	1043.52	522.768	1043.53	522.773	2	6	3.1.1.1167.2	10	0.9802	10.4645	435.96	359.43	10.51	0.17	327.989	1	1	TRUE	0
1030						39	38.98	LTAAAANGPSGNPLGQ				-0.0563156	1437.66	719.84	1437.72	719.868	2	3	5.1.1.1241.4	7	0.827	11.552	361.8	322.94	11.61	0.22	652.975	1	1	TRUE	0
1031						38.9	38.88	STPIETPVI				-0.0123854	955.51	478.762	955.523	478.769	2	1	2.1.1.1104.6	10	0.9802	13.2605	347.47	304.95	13.3	0.24	926.304	1	1	TRUE	0
1032						38.8	38.77	AKEYNKFF				-0.0358813	1045.49	523.751	1045.52	523.769	2	1	2.1.1.1139.14	9	0.9048	15.3811	204.57	183.63	15.34	0.24	588.874	1	1	TRUE	0
1033						38.7	38.66	AAVGNCAEHM	Dioxidation(C)@6			-0.0178114	1033.38	517.696	1033.4	517.705	2	1	2.1.1.1164.10	7	0.0348	16.8772	94.08	90.95	16.85	0.18	372.522	1	1	TRUE	0
1034						38.4	38.44	SVLVNDFFL				0.00114611	1052.56	527.285	1052.55	527.284	2	1	2.1.1.2864.2	7	1	53.1953	114.93	113.8	53.2	0.18	157.707	1	1	TRUE	0
1035						38.3	38.32	RAIELLEKL				0.00286957	1083.67	542.841	1083.67	542.84	2	1	1.1.1.2054.2	11	1	29.0012	486.1	303.99	29.11	0.18	615.88	1	1	TRUE	0
1036						38.3	38.31	LAVSLAPSLP				-0.0837373	966.491	484.253	966.575	484.295	2	1	5.1.1.2005.3	7	0.644	35.5505	113.68	112.74	35.6	0.3	710.703	1	1	TRUE	0
1038						38.2	38.22	FFFDSAMESYF	Oxidation(M)@7			0.00894061	1405.56	703.789	1405.55	703.784	2	1	2.1.1.1486.3	9	0.1765	24.7696	2061.52	132.61	24.41	0.25	326.047	1	1	TRUE	0
1039						38.1	38.07	GLAGNLAGGAL				0.0425642	912.545	457.28	912.503	457.259	2	1	3.1.1.1316.2	10	0.9512	16.6385	93.82	89.18	16.62	0.18	329.912	1	1	TRUE	0
1040						38	37.97	AQPLLREVL				0.00237598	1037.63	519.82	1037.62	519.819	2	1	5.1.1.1922.4	8	1	30.535	736.75	643.64	30.58	0.24	1237.65	1	1	TRUE	0
1041						37.6	37.58	IGTGPVTSDNS	Deamidated(N)@10			0.00181664	1047.47	524.744	1047.47	524.743	2	1	2.1.1.1708.2	8	0.1905	27.4556	68.52	54.56	27.4	0.31	85.0893	1	1	TRUE	0
1042						37.4	37.36	AQTIRSFF				-0.0117155	968.496	485.255	968.508	485.261	2	1	2.1.1.1119.5	8	0.9802	14.1583	1080.92	1039.63	14.2	0.18	2868.52	1	1	TRUE	0
1043						37.3	37.25	VLVYGGHML				0.00205483	987.523	494.769	987.521	494.768	2	2	3.1.1.1314.10	8	1	16.5384	596.36	583.29	16.52	0.18	1920.14	1	1	TRUE	0
1044						37.2	37.19	EGFSHFHLYVCA				-0.0479934	1408.58	705.295	1408.62	705.319	2	1	3.1.1.1449.19	8	0.8521	24.6483	222.9	217.47	24.66	0.18	659.691	1	1	TRUE	0
1045						37.2	37.15	QSPENVPTDHI				0.0131739	1235.59	618.803	1235.58	618.796	2	1	2.1.1.1131.15	8	1	14.9125	13.6033	13.6033			403.954	1	1	TRUE	0
1046						37	32.7	APPSSSDSSSD	Oxidation(P)@3			0.0810158	1051.48	526.745	1051.39	526.704	2	2	6.1.1.1599.2	8	0.0078	15.5301	63.58	62.99	15.51	0.18	177.661	1	1	TRUE	0
1047						36.9	36.85	FAPYNKPSL				0.00376651	1035.54	518.779	1035.54	518.777	2	1	3.1.1.1362.14	7	1	19.4234	514.37	309.63	19.56	0.36	596.525	1	1	TRUE	0
1048						36.9	36.94	HEKEGDIGAMYM	Oxidation(M)@10			-0.0559872	1395.52	698.769	1395.58	698.797	2	1	2.1.1.1744.2	6	0.143	28.0338	65.61	64.71	28.03	0.13	31.5265	1	1	TRUE	0
1049						36.8	36.8	GLPGEGPFGI				0.0417793	942.523	472.269	942.481	472.248	2	1	5.1.1.2014.3	10	0.9512	36.0888	323.81	301.31	36.02	0.24	1379.71	1	1	TRUE	0
1050						36.5	36.45	GASARACEHLT	Cys->Dha(C)@7			0.0778839	1080.61	541.312	1080.53	541.273	2	1	3.1.1.1273.10	7	0.0427	14.0794	85.19	80.49	14.05	0.24	370.872	1	1	TRUE	0
1051						36.5	36.46	AGRQQHQEQ				0.114144	1080.62	541.317	1080.51	541.26	2	1	4.1.1.1738.2	7	0.5769	36.4324	204.74	42.61	35.99	0.24	450.296	1	1	TRUE	0
1052						36.3	36.3	VNKVDHEVNQVDDVGY				0.0219209	1828.88	915.448	1828.86	915.437	2	1	3.1.1.1734.4	7	0.99	39.597	44.81	44.25	39.6	0.12	205.868	1	1	TRUE	0
1053						36.1	36.05	IYTMFPVF				-0.074465	1016.43	509.222	1016.5	509.259	2	1	5.1.1.2070.6	6	0.7047	39.4691	104.12	98.15	39.51	0.3	575.07	1	1	TRUE	0
1054						36.1	36.11	IGLEVSYG				0.0132735	836.441	419.228	836.428	419.221	2	1	2.1.1.1164.2	7	1	16.8571	68.49	65.89	16.79	0.18	224.887	1	1	TRUE	0
1055						36.1	36.05	LQDLKNQHL				0.0647734	1107.67	554.841	1107.6	554.809	2	1	3.1.1.1313.17	9	0.8607	16.501	32.24	25.73	16.52	0.3	368.095	1	1	TRUE	0
1057						35.5	35.5	TLPFAAAGALQ				-0.0617897	1058.51	530.264	1058.58	530.295	2	1	2.1.1.1115.12	7	0.7788	13.9354	198.02	31.64	13.3	0.18	298.404	1	1	TRUE	0
1058						35.3	35.27	VPNEYGGG				0.0164409	791.361	396.688	791.345	396.68	2	1	3.1.1.1376.2	6	1	20.226	217.1	216.33	20.27	0.18	640.336	1	1	TRUE	0
1059						35.3	35.3	RPRPSRRAK				-0.0209721	1122.66	562.339	1122.68	562.35	2	1	2.1.1.1076.13	7	0.9512	11.6094	200.82	173.07	11.56	0.12	377.847	1	1	TRUE	0
1060						35	35.02	FVMKKMKPDQ	Oxidation(M)@6; Deamidated(Q)@10			0.0350353	1267.67	634.84	1267.63	634.823	2	1	4.1.1.1598.17	10	0.0212	28.0171	3238.2	65.54	27.31	0.18	826.68	1	1	TRUE	0
1061						35	34.97	LTTIKVETSPM				-0.0983141	1218.55	610.285	1218.65	610.334	2	1	4.1.1.1662.19	9	0.5599	31.8784	11.4612	11.4612			800.119	1	1	TRUE	0
1062						34.7	34.71	SSAPVPQ				-0.0262268	684.318	343.166	684.344	343.179	2	1	2.1.1.1121.2	7	0.9418	14.2711	36.55	36.28	14.27	0.18	138.766	1	1	TRUE	0
1063						34.6	34.58	NMPWNVDTL				0.00572404	1088.5	545.258	1088.5	545.255	2	1	5.1.1.2093.7	9	1	40.8599	531.65	363.31	40.96	0.18	1181.66	1	1	TRUE	0
1064						34.5	34.52	VLGVNASVVA				-0.0332818	927.506	464.76	927.539	464.777	2	1	2.1.1.1126.7	10	0.9139	14.5846	645.81	530.63	14.63	0.18	1416.94	1	1	TRUE	0
1065						34.3	34.32	GARGAGGARQP				-0.0166513	996.505	499.26	996.521	499.268	2	1	2.1.1.1112.4	9	0.9704	13.7377	818.48	180.77	13.55	0.18	431.984	1	1	TRUE	0
1066						34.1	34.13	PQPQADFSISPL				0.0249658	1298.68	650.345	1298.65	650.333	2	1	2.1.1.2873.2	8	0.99	53.5205	88.88	75.73	53.95	1.08	82.8205	1	1	TRUE	0
1067						34.1	34.13	HPIIVEDTL				-0.0605757	1035.5	518.757	1035.56	518.787	2	1	3.1.1.1257.2	9	0.7788	13.1669	69.39	58.88	13.21	0.6	214.139	1	1	TRUE	0
1068						33.9	33.86	AGIYNTTEL				0.00958608	980.491	491.253	980.482	491.248	2	1	3.1.1.1460.2	11	1	25.315	212.28	174.58	25.26	0.43	344.501	1	1	TRUE	0
1069						33.9	33.85	YALALISRI				-0.00346807	1018.61	510.314	1018.62	510.316	2	1	5.1.1.2056.4	10	0.99	38.6244	143.99	122.54	38.68	0.18	519.107	1	1	TRUE	0
1070						33.8	33.75	LEKNVGCD				0.05192	876.453	439.234	876.401	439.208	2	2	3.1.1.1385.3	8	0.9139	20.7654	427.82	335.65	20.82	0.18	892.546	1	1	TRUE	0
1071						33.7	33.74	QGIQKGDRVAIY				0.116371	1346.85	674.431	1346.73	674.373	2	1	2.1.1.2115.2	6	0.5655	31.8818	90.43	71.84	31.84	0.18	331.448	1	1	TRUE	0
1072						33.6	33.58	LTGVPAPAPI				-0.0575225	934.491	468.253	934.549	468.282	2	1	4.1.1.1555.2	7	0.7945	25.3964	289.24	247.6	25.45	0.18	541.758	1	1	TRUE	0
1073						33.4	33.38	LHDLCKTTI				0.0736836	1042.62	522.318	1042.55	522.281	2	1	3.1.1.1270.3	12	0.8106	13.9281	936.45	914.72	13.94	0.18	2067.36	1	1	TRUE	0
1074						33.4	33.37	EAKVNGTTV				0.00302613	917.485	459.75	917.482	459.748	2	1	2.1.1.1206.5	9	1	19.2725	388.06	328.54	19.32	0.18	1573.26	1	1	TRUE	0
1075						33.3	33.3	KSLKNFITI				0.00187236	1062.65	532.33	1062.64	532.329	2	1	5.1.1.1853.3	11	1	26.4307	961.37	450.36	26.54	0.18	645.942	1	1	TRUE	0
1076						33.1	33.12	AMDTPGTLGAP				-0.0168658	1029.46	515.739	1029.48	515.747	2	1	3.1.1.1484.7	7	0.9608	26.6153	330.01	215.15	26.78	0.48	511.155	1	1	TRUE	0
1077						33.1	33.12	NWPVDITNI				-0.0532362	1070.49	536.25	1070.54	536.277	2	1	5.1.1.2094.3	8	0.8187	40.9102	122.66	122.2	40.9	0.18	430.436	1	1	TRUE	0
1078						33	32.99	PSSLSAGSY				0.051841	867.449	434.732	867.397	434.706	2	1	2.1.1.1145.3	9	0.9139	15.7149	354.48	335.71	15.7	0.18	611.312	1	1	TRUE	0
1079						33	33.01	RSKNFMLES				-0.0645861	1110.48	556.25	1110.55	556.282	2	1	3.1.1.1337.16	6	0.7634	17.9265	76.48	26.54	18.25	0.48	369.671	1	1	TRUE	0
1080						32.8	32.81	LLNNVIEVR				-0.0791213	1068.55	535.282	1068.63	535.322	2	1	2.1.1.1131.9	9	0.6771	14.8875	160.12	145.4	14.92	0.24	437.637	1	1	TRUE	0
1082						32.7	32.69	HGKKIDGVWNGMI				0.0820009	1453.83	727.923	1453.75	727.882	2	1	1.1.1.2069.14	9	0.7711	29.9373	9.23838	9.23838			1081.37	1	1	TRUE	0
1083						32.6	32.62	YKNVNQEVV				0.00366923	1091.56	546.79	1091.56	546.788	2	2	2.1.1.1094.18	9	1	12.6929	358.64	352.79	12.65	0.12	938.457	1	1	TRUE	0
1084						32.4	32.44	KSIVNQVFL				0.00155627	1046.61	524.314	1046.61	524.313	2	1	5.1.1.1933.4	8	1	31.2001	982.17	747.69	31.25	0.18	1436.57	1	1	TRUE	0
1085						32.4	32.41	EKLCIDDL				0.00405837	947.467	474.741	947.463	474.739	2	1	5.1.1.2100.2	8	1	41.2696	192.4	143.23	41.32	0.18	447.906	1	1	TRUE	0
1086						32.4	32.41	FFSSSGAECDP				0.0265167	1145.46	573.737	1145.43	573.724	2	1	3.1.1.1506.18	8	0.99	27.912	131.91	131.74	27.92	0.24	398.928	1	1	TRUE	0
1087						32.4	32.44	EPLNKCY				0.00906915	865.409	433.712	865.4	433.707	2	1	2.1.1.1109.3	7	1	13.5525	86.63	85.63	13.55	0.18	447.39	1	1	TRUE	0
1088						32.3	32.29	LAAQEALDTL				0.0191751	1043.57	522.792	1043.55	522.782	2	1	3.1.1.1387.10	7	1	20.9021	2190.89	1507.78	20.81	0.24	2225.91	1	1	TRUE	0
1089						32.3	32.26	ARILPQDVI				-0.0194495	1023.59	512.801	1023.61	512.811	2	1	2.1.1.1134.15	9	0.9608	15.0826	512.8	437.35	15.16	0.36	827.881	1	1	TRUE	0
1090						32.1	32.07	PCAKVPPPVF				-0.0514261	1053.52	527.766	1053.57	527.791	2	1	2.1.1.1056.2	9	0.827	10.3742	145.47	116.97	10.43	0.18	187.725	1	1	TRUE	0
1091						31.9	31.89	VSSINQEAL				0.00344778	959.496	480.755	959.492	480.753	2	2	2.1.1.1191.4	13	1	18.3835	752.39	739.66	18.41	0.18	1762.21	1	1	TRUE	0
1092						31.6	11.12	YQPYNKDWI				0.00803869	1225.58	613.8	1225.58	613.796	2	2	4.1.1.1580.19	11	1	26.9369	8557.91	7303.09	27	0.18	11340.1	1	1	TRUE	0
1093						31.6	31.58	GALAAPGGAFF				0.0640029	977.561	489.788	977.497	489.756	2	1	3.1.1.1248.4	6	0.8607	12.628	732.52	292.97	12.73	0.12	290.676	1	1	TRUE	0
1094						31.5	31.46	PPRPMVPVAS				0.0480972	1049.62	525.816	1049.57	525.792	2	1	1.1.1.1840.2	8	0.9324	24.1041	71.63	50.82	24.04	0.18	125.149	1	1	TRUE	0
1095						31.4	31.36	RPFRFSF				0.030844	955.534	478.774	955.503	478.759	2	1	2.1.1.1114.4	6	0.9802	13.8553	187.23	52.1	13.6	0.24	324.51	1	1	TRUE	0
1096						31.2	31.23	TSCSVPCGVGQ				0.0108347	1036.44	519.229	1036.43	519.223	2	1	3.1.1.1262.9	8	1	13.4763	241.35	204.81	13.51	0.24	765.166	1	1	TRUE	0
1097						31.2	31.18	INDHLQLT				0.0422785	952.54	477.277	952.498	477.256	2	1	2.1.1.1122.10	8	0.9512	14.3513	122.76	110.86	14.32	0.18	513.617	1	1	TRUE	0
1098						30.9	30.93	AMWANEQAL	Oxidation(M)@2			0.00223412	1048.47	525.241	1048.46	525.24	2	1	4.1.1.1519.12	10	0.1765	23.3322	201.97	197.45	23.24	0.36	1000.27	1	1	TRUE	0
1099						30.9	30.88	PPRSSGGAGSGK				0.0238067	1056.56	529.285	1056.53	529.273	2	1	3.1.1.1248.6	6	0.99	12.638	83.11	49.39	12.79	0.36	403.477	1	1	TRUE	0
1100						30.8	30.82	TSAQNVEFL				0.0312798	1007.52	504.769	1007.49	504.753	2	1	4.1.1.1618.9	9	0.9802	29.2052	281.82	267.85	29.48	0.48	841.384	1	1	TRUE	0
1101						30.8	30.83	IESLVYNVCMICQPQL				-0.0202781	1851.87	926.944	1851.89	926.954	2	1	2.1.1.1473.2	8	0.9608	24.4406	5.72893	5.72893			29.426	1	1	TRUE	0
1102						30.7	30.66	QTPQSQTIP				0.0477856	998.551	500.283	998.503	500.259	2	1	2.1.1.1113.5	5	0.9324	13.7978	118.02	101.55	13.84	0.6	358.418	1	1	TRUE	0
1103						30.5	30.49	SSLSNTSGAESL				0.00305358	1151.53	576.774	1151.53	576.773	2	1	2.1.1.1165.14	9	1	16.9599	161.44	156.63	16.97	0.24	474.62	1	1	TRUE	0
1104						30.3	30.31	VEVVCKHVF				0.0857296	1058.64	530.329	1058.56	530.286	2	1	1.1.1.2093.2	8	0.7483	31.3552	118.46	118.24	31.35	0.3	666.292	1	1	TRUE	0
1105						30.3	30.3	AGPPGPPPGGGAGAAGGGGGAPP				-0.111179	1679.69	840.852	1679.8	840.908	2	1	5.1.1.2072.12	10	0.4819	39.6073	10.1509	10.1509			1219.55	1	1	TRUE	0
1106						30.3	30.31	GYQAIQIPYF				-0.0416177	1198.56	600.288	1198.6	600.308	2	1	2.1.1.2340.2	6	0.8781	36.7051	5.05348	5.05348			62.884	1	1	TRUE	0
1107						30.3	30.26	PEIPGSTKSIP				0.0537331	1124.66	563.338	1124.61	563.311	2	1	6.1.1.2113.3	8	0.9048	27.4658	5.05348	5.05348			174.361	1	1	TRUE	0
1108						30.1	30.14	SWQAAIDAAR				-0.0233832	1087.52	544.766	1087.54	544.778	2	1	2.1.1.1166.14	7	0.9512	17.0077	121.37	115.72	16.97	0.24	387.526	1	1	TRUE	0
1109						30	29.97	GAVKNGIHR				-0.0453573	950.496	476.255	950.541	476.278	2	1	2.1.1.1108.9	9	0.8607	13.5075	135.44	113.43	13.54	0.18	380.024	1	1	TRUE	0
1110						29.8	29.84	YTPTQN				0.112306	722.436	362.225	722.324	362.169	2	1	3.1.1.1549.2	6	0.5886	30.4018	129.31	118.68	30.35	0.18	358.455	1	1	TRUE	0
1111						29.8	29.8	DVGGTWAVNV				0.038758	1016.53	509.273	1016.49	509.254	2	1	2.1.1.1155.9	8	0.9608	16.3373	151.3	98.36	16.24	0.36	404.077	1	1	TRUE	0
1112						29.7	23.53	CKFAKDLPSF				0.0014899	1154.58	578.298	1154.58	578.297	2	3	4.1.1.1476.10	9	1	20.8639	264.79	194.74	20.6	0.84	1246.93	1	1	TRUE	0
1113						29.6	29.55	ANVLLDQHL	Deamidated(N)@2			-0.011244	1022.53	512.271	1022.54	512.277	2	1	4.1.1.1659.7	10	0.1867	31.6674	292.62	256.04	31.59	0.36	1012.88	1	1	TRUE	0
1114						29.6	29.64	TARRGSRSSI				-0.0652954	1089.54	545.775	1089.6	545.807	2	1	2.1.1.1142.18	8	0.7558	15.5719	229.38	219.5	15.59	0.3	539.512	1	1	TRUE	0
1115						29.5	29.47	LPNSTLPQR				-0.0802417	1024.49	513.25	1024.57	513.291	2	1	2.1.1.1112.7	7	0.6703	13.7527	266.88	84.43	13.9	0.18	253.768	1	1	TRUE	0
1116						29.5	29.54	LSGATVALAG				0.00479201	858.486	430.25	858.481	430.248	2	1	3.1.1.1352.4	7	1	18.7956	143.06	71.7	18.66	0.18	400.879	1	1	TRUE	0
1117						29.3	29.3	EACACQRSGPTAL	Deamidated(Q)@6			0.0208519	1306.59	654.3	1306.56	654.29	2	1	2.1.1.1190.4	10	0.1224	18.3415	87.03	51.75	18.24	0.18	321.396	1	1	TRUE	0
1118						29.2	29.21	GAPGDKGEAGPSGPPGPTGARGAPGDRGEAGPPGPAGFAGPPGAPG				0.168129	3927.04	982.766	3926.87	982.724	4	1	1.1.1.2185.13	14	0.7334	36.946	964.62	696.84	36.79	0.67	7778.89	1	1	TRUE	0
1119						29.2	29.16	GAVLNDPYM	Oxidation(M)@9			0.00749168	994.451	498.233	994.443	498.229	2	1	4.1.1.1460.6	9	0.1765	19.8919	104.14	74.04	19.99	0.54	467.945	1	1	TRUE	0
1120						29.2	29.21	NVPSNPAQVP				0.0285663	1021.55	511.781	1021.52	511.767	2	1	3.1.1.1391.11	5	0.9802	21.1444	86.4	30.3	20.93	0.42	589.474	1	1	TRUE	0
1121						29.1	29.14	MSLENGTRV				0.00272359	1005.49	503.754	1005.49	503.753	2	1	2.1.1.1140.8	9	1	15.4264	135.61	119.92	15.4	0.18	412.431	1	1	TRUE	0
1122						28.9	28.89	QAENAEFM	Oxidation(M)@8			0.0107242	954.386	478.2	954.375	478.195	2	1	3.1.1.1305.8	8	0.1765	15.9966	168.56	159.84	16.03	0.24	741.31	1	1	TRUE	0
1123						28.9	28.92	ETKSVTDYF				0.0554733	1088.56	545.286	1088.5	545.259	2	1	5.1.1.2119.4	7	0.8958	42.4228	223.43	85.82	42.23	0.24	405.154	1	1	TRUE	0
1124						28.8	28.81	VLDETSPL				0.0463434	872.495	437.255	872.449	437.232	2	1	2.1.1.1092.3	8	0.9324	12.535	69.31	68	12.53	0.24	335.618	1	1	TRUE	0
1125						28.7	28.68	GMADIFIGHL				-0.00754861	1072.53	537.272	1072.54	537.276	2	1	3.1.1.1846.2	9	0.99	44.0748	5.05348	5.05348			158.907	1	1	TRUE	0
1126						28.6	28.61	GRPDAGGEAGLCCSGAG	Oxidation(C)@13			-0.00328229	1492.6	747.307	1492.6	747.309	2	1	4.1.1.1316.7	11	0.011	11.4347	215.63	205.06	11.39	0.18	695.454	1	1	TRUE	0
1127						28.6	28.57	VAGVKGPGP				0.0126824	780.462	391.238	780.449	391.232	2	1	3.1.1.1362.2	8	1	19.3934	129.26	115.26	19.44	0.18	397.878	1	1	TRUE	0
1128						28.6	28.64	HCGEAGALTH				0.0443596	994.473	498.244	994.429	498.222	2	1	2.1.1.1172.5	6	0.9418	17.3464	54.66	36.25	17.21	0.42	261.645	1	1	TRUE	0
1129						28.5	28.48	FSMSAIKEEQELM	Oxidation(M)@3			-0.0392477	1557.67	779.84	1557.71	779.86	2	1	2.1.1.1081.15	8	0.1565	11.9193	133.54	131.12	11.92	0.12	474.62	1	1	TRUE	0
1130						28.3	8.644	VFIQPLNSSGGPFIGREHL				-0.0942273	2067	690.006	2067.09	690.037	3	2	4.1.1.1792.9	8	0.7866	39.7195	241.25	218.42	39.68	0.18	907.281	1	1	TRUE	0
1131						28.3	28.25	PFQPSLHI				0.0127139	937.515	469.765	937.502	469.758	2	1	3.1.1.1256.2	6	1	13.102	65.56	63.76	13.09	0.18	188.502	1	1	TRUE	0
1132						28.1	28.08	GGTAAAPAVSHL				0.0722076	1050.62	526.316	1050.55	526.28	2	1	4.1.1.1525.7	8	0.8187	23.6874	216.5	211.71	23.72	0.24	755.938	1	1	TRUE	0
1133						28	27.96	LLLYINAMVVH	Deamidated(N)@6; Oxidation(M)@8			0.0497554	1301.76	651.885	1301.71	651.86	2	1	6.1.1.2369.3	8	0.031	37.7957	95.28	93.32	37.81	0.24	556.502	1	1	TRUE	0
1134						27.9	4.087	GIGPQVGSY				0.0209194	876.455	439.235	876.434	439.224	2	2	3.1.1.1306.7	11	0.99	16.0545	1693.1	1443.59	16.09	0.12	4857.99	1	1	TRUE	0
1135						27.8	14.95	CTSPPYNNFL				-0.0691717	1154.44	578.226	1154.51	578.261	2	2	2.1.1.3018.2	8	0.7334	55.3761	234.58	221.79	55.4	0.24	705.488	1	1	TRUE	0
1136						27.7	27.68	YPPSTCKFEFSPPSASPT				0.0193399	1941.9	648.308	1941.88	648.301	3	1	2.1.1.1340.2	10	1	23.1236	5.54479	5.54479			434.973	1	1	TRUE	0
1137						27.6	27.57	SSLLDSAHL				0.00803101	941.49	471.752	941.482	471.748	2	1	4.1.1.1587.5	9	1	27.3242	363.14	198.11	27.43	0.18	652.339	1	1	TRUE	0
1138						27.6	27.58	ITADRALTL				-0.00994575	972.55	487.283	972.56	487.287	2	1	5.1.1.2138.2	9	0.9802	43.5625	215.16	153.35	43.67	0.24	610.717	1	1	TRUE	0
1139						27.6	27.63	PLYKVLNQIL	Deamidated(N)@7			-0.0236047	1200.69	601.351	1200.71	601.363	2	1	3.1.1.1282.10	6	0.1794	14.6316	81.02	54.94	14.53	0.18	282.122	1	1	TRUE	0
1140						27.6	27.61	VLKYERSL				0.0230908	1006.6	504.309	1006.58	504.298	2	1	3.1.1.1920.2	9	0.99	46.2576	15.14	14.28	46.28	0.19	379.159	1	1	TRUE	0
1141						27.4	27.37	GRGADSTIH				-0.0544675	912.387	457.201	912.441	457.228	2	1	2.1.1.1136.7	7	0.8187	15.1831	84.16	61.37	15.28	0.36	436.287	1	1	TRUE	0
1142						27.3	27.32	FQALELYS				0.0311273	969.512	485.763	969.481	485.748	2	1	3.1.1.1377.8	8	0.9802	20.3011	322.93	282.53	20.34	0.18	962.913	1	1	TRUE	0
1143						27.2	27.17	IGAYCVGGYL				-0.0438059	1014.44	508.228	1014.48	508.25	2	1	4.1.1.1670.13	9	0.8694	32.3461	916.3	203.21	32.13	0.24	1050.21	1	1	TRUE	0
1144						27.2	27.21	LSYGVFR				0.0248283	840.474	421.244	840.449	421.232	2	1	2.1.1.1127.4	6	0.99	14.6373	51.58	51.13	14.63	0.24	280.25	1	1	TRUE	0
1145						27.1	13.99	RQNPGHITPSF				-0.0736782	1252.56	627.286	1252.63	627.323	2	4	4.1.1.1472.13	11	0.7047	20.632	11412.6	11406	20.6	0.72	20514.5	1	1	TRUE	0
1146						27.1	27.06	PKSSQPPPPPKWAGPGADDSSRRKQWAQTS				0.203831	3243.82	1082.28	3243.62	1082.21	3	1	2.1.1.2515.4	10	0.4317	45.8621	7.24631	7.24631			772.405	1	1	TRUE	0
1147						27	24.81	RAIPNNQVL				0.00570257	1023.59	512.801	1023.58	512.799	2	4	2.1.1.1133.14	9	1	15.0199	512.8	297.51	15.16	0.36	815.428	1	1	TRUE	0
1148						26.9	26.92	LILGDILEFFA				-0.129935	1249.57	625.79	1249.7	625.855	2	1	5.1.1.2056.16	8	0.3791	38.6544	184.1	177.91	38.67	0.24	2367.4	1	1	TRUE	0
1149						26.7	26.72	LIPTYLTI				-0.0350422	932.523	467.269	932.558	467.286	2	1	3.1.1.1321.2	7	0.9048	16.9389	234.04	227.77	16.93	0.18	527.509	1	1	TRUE	0
1150						26.6	26.59	PLRYCNYM				-0.0571393	1058.41	530.213	1058.47	530.241	2	1	2.1.1.1485.3	5	0.8025	24.7019	56.25	53.78	24.73	0.23	228.524	1	1	TRUE	0
1151						26.6	26.59	VLLSLLATFF				0.0781607	1122.75	562.381	1122.67	562.342	2	1	3.1.1.1613.4	9	0.7866	32.7332	55.18	51.12	32.68	0.19	286.137	1	1	TRUE	0
1152						26.4	26.44	QSGPPEGLGLR				-0.0626845	1109.52	555.767	1109.58	555.799	2	1	2.1.1.1129.3	10	0.7711	14.7686	155.73	149.18	14.75	0.18	496.507	1	1	TRUE	0
1153						26.3	26.27	AGPAGLSQALIGPGPG	Deamidated(Q)@8			0.0574943	1362.77	682.393	1362.71	682.364	2	1	5.1.1.2054.10	11	0.1107	38.5463	102.04	81.71	38.73	0.42	1681.94	1	1	TRUE	0
1154						26.1	26.14	YSKTIDVM				0.0537826	955.522	478.768	955.468	478.742	2	1	4.1.1.1585.5	8	0.9048	27.2035	2585.89	1668.39	27.31	0.18	3120.43	1	1	TRUE	0
1155						26.1	26.14	EKNKPVSV				0.00399974	899.512	450.763	899.508	450.761	2	1	2.1.1.1147.4	6	1	15.8378	119.4	109.92	15.88	0.24	357.218	1	1	TRUE	0
1156						26	25.99	ESPGPSPAPPES				0.0782698	1150.59	576.303	1150.51	576.264	2	1	2.1.1.1048.2	8	0.7866	9.8943	85.95	81.05	9.88	0.18	214.494	1	1	TRUE	0
1157						25.6	25.63	YQSNSKLY				-0.0825452	1001.4	501.707	1001.48	501.748	2	1	3.1.1.1425.8	8	0.657	23.1795	242.85	222.73	23.21	0.18	720.305	1	1	TRUE	0
1158						25.5	25.54	CLKNKVGSA				0.0959617	918.592	460.303	918.496	460.255	2	1	2.1.1.1233.4	6	0.6907	20.1133	27.19	13.99	20.03	0.24	295.327	1	1	TRUE	0
1159						25.4	25.39	DNEGNRLEI				-0.0144149	1058.48	530.25	1058.5	530.257	2	1	2.1.1.1161.11	7	0.9704	16.6989	95	92.49	16.73	0.36	503.803	1	1	TRUE	0
1160						25.3	25.26	SYTLPQCIALF				-0.0714474	1254.56	628.288	1254.63	628.323	2	1	4.1.1.1476.15	8	0.7189	20.8764	1663.71	1310.23	20.66	0.72	982.196	1	1	TRUE	0
1161						25.3	25.28	LQNVRQL				0.0435532	869.552	435.783	869.508	435.761	2	1	3.1.1.1261.3	7	0.9418	13.4014	163.62	137.64	13.45	0.12	325.861	1	1	TRUE	0
1162						25	24.95	GAAGGGPPTG				0.0439386	740.389	371.202	740.345	371.18	2	1	2.1.1.1231.2	6	0.9418	19.9809	214.96	67.73	19.79	0.18	577.171	1	1	TRUE	0
1163						25	24.99	LSLLSSAHSL				-0.00189471	1026.57	514.292	1026.57	514.293	2	1	5.1.1.1999.5	10	0.99	35.193	50.46	47.77	35.12	0.72	724.656	1	1	TRUE	0
1164						24.7	24.72	AWINAVSTF				-0.0257854	1007.48	504.748	1007.51	504.761	2	1	3.1.1.1491.8	9	0.9418	27.0406	1843.65	860.67	26.78	0.48	1274.24	1	1	TRUE	0
1165						24.7	24.73	YAIKNIHGV				0.00465404	1013.57	507.793	1013.57	507.79	2	1	3.1.1.1284.7	10	1	14.7366	194.36	168.5	14.77	0.18	384.749	1	1	TRUE	0
1166						24.7	24.67	SEIVNMI				0.0355071	804.441	403.228	804.405	403.21	2	1	5.1.1.2112.2	7	0.9704	41.993	95.04	91.54	42.04	0.3	572.67	1	1	TRUE	0
1167						24.7	24.66	GAPGIAGPPGAPGFGKQGLPGLRGQRGPAGLPGAPG	Deamidated(Q)@25			-0.0932217	3187.61	1063.54	3187.7	1063.57	3	1	2.1.1.2484.6	17	0.0972	44.1692	5.34051	5.34051			3503.68	1	1	TRUE	0
1168						24.6	24.59	IQAENAEFM	Dethiomethyl(M)@9			0.00758726	1003.47	502.742	1003.46	502.738	2	2	3.1.1.1305.11	9	0.0101	16.0041	302.48	302.39	16.03	0.42	787.371	1	1	TRUE	0
1169						24.5	24.46	SISDTESSVTF				-0.00227301	1171.52	586.768	1171.52	586.77	2	1	3.1.1.1347.6	9	0.99	18.5384	100.91	100.22	18.54	0.3	413.535	1	1	TRUE	0
1170						24.5	24.5	TLDQQQSDTL				-0.0384088	1147.5	574.756	1147.54	574.775	2	1	1.1.1.1192.2	7	0.8958	13.6222	5.05528	5.05528			30.1667	1	1	TRUE	0
1171						24.4	24.38	QTVQLLPEDQVWMCYF	Gln->pyro-Glu@N-term			-0.0933095	1981.8	991.908	1981.9	991.955	2	1	2.1.1.1312.5	7	0.2177	22.1203	36.42	25.01	22.06	0.18	182.312	1	1	TRUE	0
1172						24.3	24.28	PEVVNRRAH				-0.175504	1076.41	539.212	1076.58	539.299	2	1	3.1.1.1501.11	6	0.1809	27.6071	132.15	106.3	27.5	0.42	400.953	1	1	TRUE	0
1173						24.2	24.23	VCVDNSEYM	Dioxidation(C)@2			-0.0107048	1090.38	546.199	1090.39	546.205	2	1	2.1.1.1673.2	8	0.0355	26.5297	166.42	122.55	26.63	0.18	253.88	1	1	TRUE	0
1174						24.2	24.19	SKNVPATDHV				0.0111309	1066.55	534.283	1066.54	534.278	2	1	3.1.1.1366.16	7	1	19.6668	32.0082	32.0082			706.802	1	1	TRUE	0
1175						24.1	24.07	SSVQNGIML	Oxidation(M)@8			0.00712666	963.477	482.746	963.47	482.742	2	1	4.1.1.1522.5	14	0.1765	23.5109	687.81	460.77	23.6	0.24	1665.57	1	1	TRUE	0
1176						24.1	24.09	SSIRNFLIYV				0.00547876	1210.68	606.346	1210.67	606.343	2	3	2.1.1.2485.2	9	1	44.2045	231.3	172.4	44.31	0.24	413.837	1	1	TRUE	0
1177						24	12.05	FSYLNPQEL				0.00776711	1109.55	555.781	1109.54	555.777	2	2	4.1.1.1752.10	9	1	37.3081	329.92	312.3	37.38	0.36	662.615	1	1	TRUE	0
1178						24	23.95	TAAYNREQL				-0.00947396	1064.52	533.265	1064.53	533.27	2	1	2.1.1.1095.16	10	0.9802	12.7482	211.78	189.19	12.77	0.3	805.375	1	1	TRUE	0
1179						23.9	23.92	ITDPCSMETL				-0.0308081	1108.45	555.231	1108.48	555.246	2	1	3.1.1.1290.16	6	0.9231	15.114	145.45	136.98	15.13	0.18	452.491	1	1	TRUE	0
1180						23.8	23.81	SQIAEIFNSV				-0.0287113	1106.53	554.273	1106.56	554.288	2	1	2.1.1.3016.4	6	0.9324	55.26	64.4	60.92	55.23	0.18	314.363	1	1	TRUE	0
1181						23.7	23.74	SAPLPPSIFM				0.00565442	1058.55	530.284	1058.55	530.281	2	1	5.1.1.2126.3	8	1	42.8509	106.99	102.29	43.13	0.6	443.544	1	1	TRUE	0
1182						23.5	23.53	ASPVVCGLNDVPG	Deamidated(N)@9			-0.0461411	1227.53	614.774	1227.58	614.798	2	1	2.1.1.1818.2	6	0.1639	28.7165	5.05348	5.05348			39.4784	1	1	TRUE	0
1183						23.4	23.41	TKVVVVVYF				-0.0567323	1052.57	527.292	1052.63	527.321	2	1	3.1.1.1305.14	8	0.8025	16.0116	259.05	226.52	15.97	0.18	906.95	1	1	TRUE	0
1184						23.4	11.65	GGPENVAEM				0.00563881	902.386	452.2	902.38	452.197	2	2	2.1.1.1159.4	8	1	16.5608	130.98	125.7	16.55	0.3	689.036	1	1	TRUE	0
1185						23.3	23.25	ISPQNGRYQI				0.00292946	1174.61	588.313	1174.61	588.312	2	1	2.1.1.1155.13	7	1	16.3573	149.15	147.75	16.31	0.18	435.773	1	1	TRUE	0
1186						23.2	23.15	LAIRNDEEL				0.00765597	1071.56	536.789	1071.56	536.785	2	1	3.1.1.1359.12	9	1	19.2375	15910.7	212.86	18.36	0.18	611.979	1	1	TRUE	0
1187						23.1	18.14	GVFINGAMAL				0.0607291	991.577	496.796	991.516	496.765	2	2	4.1.1.1640.3	15	0.8781	30.5368	13588.1	6632.86	30.68	0.18	7504.96	1	1	TRUE	0
1188						23.1	23.11	GHVMHQICAQ				0.157402	1122.66	562.339	1122.51	562.26	2	1	2.1.1.1075.9	7	0.3362	11.5444	200.82	189.05	11.56	0.12	415.18	1	1	TRUE	0
1189						23.1	23.12	GPFNPVFFT				-0.0769176	1024.42	513.22	1024.5	513.258	2	1	5.1.1.2052.2	5	0.6907	38.3807	44.31	39.79	38.31	0.18	296.828	1	1	TRUE	0
1190						23	23.01	KMKFKDLL				-0.0427482	1021.56	511.786	1021.6	511.807	2	1	4.1.1.1561.5	9	0.8694	25.7632	155.83	113.01	25.69	0.24	441.688	1	1	TRUE	0
1191						23	23.02	GTVPPASFSPML	Oxidation(M)@11			0.0942106	1218.69	610.352	1218.6	610.305	2	1	3.1.1.1520.6	9	0.1231	28.7552	88.85	87.86	28.71	0.13	465.299	1	1	TRUE	0
1192						22.9	22.9	ASVTPPVGAI				-0.0163152	910.496	456.255	910.512	456.263	2	1	3.1.1.1305.7	7	0.9704	15.9941	105.52	104.32	15.97	0.54	654.889	1	1	TRUE	0
1193						22.7	22.65	AAVIDQERL	Deamidated(Q)@6			0.0136778	1014.55	508.281	1014.53	508.275	2	1	3.1.1.1325.3	10	0.1236	17.1873	376.2	334.64	17.23	0.18	974.953	1	1	TRUE	0
1194						22.4	22.37	KPIHHYYL				-0.00769452	1069.56	535.789	1069.57	535.793	2	1	4.1.1.1525.8	10	0.99	23.6924	2172.88	1948.12	23.72	0.18	3502.43	1	1	TRUE	0
1195						22.3	20.65	SKVEFTVPP				-0.0631599	1002.48	502.245	1002.54	502.277	2	2	2.1.1.1121.16	8	0.7711	14.3061	380.9	366.59	14.32	0.18	989.986	1	1	TRUE	0
1196						22.2	22.16	IYKGSENYI				-0.0160366	1085.52	543.769	1085.54	543.777	2	1	3.1.1.1375.16	8	0.9704	20.2011	517.87	426.46	20.34	0.3	1054.13	1	1	TRUE	0
1197						22.2	22.16	GAFGAAACSVGFA	Cys->Dha(C)@8			0.083742	1093.6	547.809	1093.52	547.767	2	1	2.1.1.1074.5	8	0.0406	11.4694	169.12	162.6	11.5	0.18	589.548	1	1	TRUE	0
1198						22	22.03	TLNVNCVDYM				-0.164137	1170.34	586.178	1170.5	586.26	2	1	2.1.1.1673.4	8	0.2209	26.5548	299.37	269.27	26.63	0.18	527.995	1	1	TRUE	0
1199						21.9	21.92	LTDARRKAP				-0.0397424	1026.55	514.284	1026.59	514.304	2	1	3.1.1.1366.13	10	0.8869	19.6593	4636.3	4593.98	19.68	0.24	9332.51	1	1	TRUE	0
1200						21.9	21.92	AGSDRFPQNAFI				0.0639186	1321.71	661.86	1321.64	661.828	2	1	5.1.1.2069.10	10	0.8607	39.4188	1074.21	553.74	39.57	0.18	1528.49	1	1	TRUE	0
1201						21.9	21.88	VAEQYAGDLNK				0.0126149	1206.6	604.308	1206.59	604.301	2	1	6.1.1.1634.2	8	1	16.0333	64.98	63.82	16.06	0.3	359.505	1	1	TRUE	0
1202						21.9	21.89	SFKENRRL				-0.0941607	1048.48	525.249	1048.58	525.296	2	1	2.1.1.1192.4	6	0.5827	18.4532	18.1389	18.1389			535.066	1	1	TRUE	0
1203						21.6	21.63	ASLDNREEL				0.00439369	1045.51	523.761	1045.5	523.759	2	1	2.1.1.1100.12	9	1	13.0546	1949.11	1846.46	13.07	0.18	3906.36	1	1	TRUE	0
1204						21.5	21.46	AGQFNQDYL				0.00492796	1054.48	528.246	1054.47	528.243	2	1	3.1.1.1482.13	10	1	26.5093	629.16	541.69	26.54	0.18	1274.98	1	1	TRUE	0
1205						21.5	21.45	RLAQDLVV				-0.06981	912.469	457.242	912.539	457.277	2	1	3.1.1.1384.5	7	0.7334	20.7108	542.37	333.02	20.81	0.18	875.892	1	1	TRUE	0
1206						21.5	21.5	TGVVNGESL				0.00506417	874.445	438.23	874.44	438.227	2	1	2.1.1.1188.3	10	1	18.1899	291.97	275.79	18.24	0.24	1073.49	1	1	TRUE	0
1207						21.5	21.49	AALAGGVRP				-0.00411085	810.467	406.241	810.471	406.243	2	1	4.1.1.1515.2	8	0.99	23.0665	166.4	164.07	23.06	0.18	377.862	1	1	TRUE	0
1208						21.4	17.69	SQPVNPHSL				0.00338941	977.496	489.755	977.493	489.754	2	2	2.1.1.1101.5	6	1	13.0791	5856.5	649.76	12.83	0.18	1635.67	1	1	TRUE	0
1209						21.4	21.35	LERMSARLTH	Oxidation(M)@4			-0.194847	1228.44	615.227	1228.63	615.325	2	1	4.1.1.1988.6	8	0.0218	51.1298	6.02147	6.02147			1312.35	1	1	TRUE	0
1210						21.3	21.33	AEKDKILTL				0.00258148	1029.61	515.812	1029.61	515.811	2	1	5.1.1.2016.7	9	1	36.219	1080.08	927.27	36.26	0.18	1634.47	1	1	TRUE	0
1211						21.2	21.23	ISLSMNSFPEA				0.0507621	1194.61	598.312	1194.56	598.287	2	1	2.1.1.2429.2	7	0.9139	41.1141	81.58	79.66	41.09	0.19	467.831	1	1	TRUE	0
1212						21.2	21.22	VVYCDFLA				0.0472367	928.484	465.249	928.436	465.225	2	1	3.1.1.1280.4	5	0.9324	14.4866	76.83	11.8	13.51	0.6	181.15	1	1	TRUE	0
1213						21.1	21.09	NTLTVFPRHA				0.0547704	1154.67	578.345	1154.62	578.317	2	2	3.1.1.1532.5	7	0.9048	29.4297	506.11	328.7	29.56	0.25	618.908	1	1	TRUE	0
1214						21	21	GLPVKQYAI				-0.0433002	987.532	494.773	987.575	494.795	2	1	3.1.1.1372.5	11	0.8694	20.025	491.64	326.13	19.92	0.36	961.918	1	1	TRUE	0
1215						21	20.97	FVGPAAAVVL				-0.0613872	942.492	472.253	942.554	472.284	2	1	4.1.1.1540.3	8	0.7788	24.5637	18.0357	18.0357			524.058	1	1	TRUE	0
1216						21	20.97	NVIRLWEYL				-0.00275539	1204.66	603.336	1204.66	603.338	2	1	2.1.1.2549.3	7	0.99	47.8556	5.90509	5.90509			181.281	1	1	TRUE	0
1218						20.8	20.84	DADIDLGYL				0.0181852	993.484	497.749	993.466	497.74	2	1	2.1.1.1135.8	8	1	15.1253	640.74	502.9	15.17	0.18	1206.72	1	1	TRUE	0
1219						20.8	20.77	NVQAGHSL				0.0403758	824.454	413.235	824.414	413.214	2	1	3.1.1.1397.2	8	0.9512	21.4842	234.08	230.29	21.48	0.18	711.977	1	1	TRUE	0
1220						20.8	20.83	FSFPSIFI				0.0692867	956.57	479.292	956.501	479.258	2	1	1.1.1.2165.2	8	0.8353	35.7109	13.1419	13.1419			456.392	1	1	TRUE	0
1221						20.8	20.75	PASCQLQLGG				0.0141776	972.484	487.249	972.47	487.242	2	1	5.1.1.2108.7	6	1	41.7644	63.21	10.85	41.99	0.42	500.803	1	1	TRUE	0
1222						20.7	20.72	APGNKPEL				-0.000584388	824.439	413.227	824.439	413.227	2	1	2.1.1.1106.4	7	0.99	13.375	224	172.83	13.48	0.24	333.358	1	1	TRUE	0
1223						20.7	20.73	YLLIPLLER				0.00753447	1128.7	565.356	1128.69	565.353	2	1	3.1.1.2217.2	8	1	50.9267	45.53	45.09	50.99	0.31	126.949	1	1	TRUE	0
1224						20.6	20.55	VAVVKNTLI				-0.0303498	955.576	478.795	955.607	478.811	2	1	3.1.1.1365.11	10	0.9231	19.5947	1178.91	991.73	19.56	0.18	2563.95	1	1	TRUE	0
1225						20.6	20.59	LERSVELLG				-0.0311306	1014.54	508.277	1014.57	508.293	2	1	2.1.1.1081.6	7	0.9231	11.8818	104.36	98.72	11.86	0.42	403.729	1	1	TRUE	0
1226						20.6	20.56	IEDVPFTEKDF				0.109644	1338.74	670.379	1338.63	670.324	2	2	4.1.1.1663.20	9	0.6065	31.9412	31.81	30.64	31.95	0.3	1024.88	1	1	TRUE	0
1227						20.5	20.46	DPQSGVIRP				-0.0296557	967.479	484.747	967.509	484.762	2	1	2.1.1.1153.10	7	0.9231	16.2143	128.71	113.66	16.18	0.24	502.087	1	1	TRUE	0
1228						20.4	20.37	SSLSNPIANTM				0.00719832	1133.55	567.78	1133.54	567.777	2	1	3.1.1.1486.16	7	1	26.7588	810.82	353.94	26.95	0.3	636.285	1	1	TRUE	0
1229						20.3	18	ERKQAALEEAALPR	Glu->pyro-Glu@N-term			-0.0415274	1562.81	521.944	1562.85	521.958	3	3	3.1.1.1293.11	10	0.1164	15.2817	511.44	445.21	15.25	0.12	1405.82	1	1	TRUE	0
1230						20.3	20.33	KSITTSVDIN				0.0271303	1076.6	539.307	1076.57	539.293	2	1	2.1.1.1069.2	8	0.9802	11.1596	145.59	141.4	11.15	0.12	439.043	1	1	TRUE	0
1231						20.2	3.112	SVQRAAEATL				0.00671126	1044.56	523.289	1044.56	523.285	2	2	3.1.1.1363.6	8	1	19.4755	57551.5	6483.86	19.68	0.24	1496.66	1	1	TRUE	0
1232						20.2	20.24	AGNGYPGPWGPSF				-0.103742	1305.47	653.744	1305.58	653.796	2	1	4.1.1.1476.18	7	0.5273	20.8864	361.28	276.72	20.66	0.78	888.569	1	1	TRUE	0
1233						20.2	20.18	LGPFLGILLL				-0.0246614	1054.65	528.335	1054.68	528.347	2	1	5.1.1.1991.7	10	0.9418	34.7153	842.6	197.59	34.88	0.18	744.161	1	1	TRUE	0
1234						20.2	20.22	VGPQGHPGE				-0.00831077	876.401	439.208	876.409	439.212	2	1	3.1.1.1360.5	8	0.9802	19.2803	118.61	113.01	19.27	0.18	454.892	1	1	TRUE	0
1235						20.1	20.08	VAGGLLRAPP				-0.0214274	949.549	475.782	949.571	475.793	2	1	2.1.1.1087.10	9	0.9512	12.2523	218.42	202.66	12.22	0.12	552.265	1	1	TRUE	0
1236						20.1	20.12	PPGASLVQTADDFN				0.0331277	1430.7	716.358	1430.67	716.341	2	1	3.1.1.1291.19	8	0.9704	15.1865	5.05348	5.05348			289.326	1	1	TRUE	0
1237						20	4.863	FSSNSSFVLR				0.0386686	1142.61	572.313	1142.57	572.293	2	2	6.1.1.2153.2	9	0.9608	29.3563	1059.57	744.97	29.48	0.24	928.131	1	1	TRUE	0
1238			tr|Q792Z0|Q792Z0_MOUSE	Protein Prss3 OS=Mus musculus GN=Prss3 PE=3 SV=1		20	19.95	HPNFNRKTLNNDIMLLK	Deamidated(N)@3; Deamidated(N)@5; Deamidated(R)@6; Oxidation(M)@14			0.0402765	2086.09	696.371	2086.05	696.358	3	1	2.1.1.1678.2	10	0	26.869	5.05348	5.05348			46.5301	1	1	TRUE	0
1239						19.9	19.9	VTASSSSQPSVP				0.0577992	1145.61	573.814	1145.56	573.786	2	1	3.1.1.1375.19	9	0.8869	20.2086	562.42	283.36	20.4	0.24	687.897	1	1	TRUE	0
1240						19.8	19.82	YYQGLYETL				0.00749112	1148.55	575.28	1148.54	575.277	2	1	4.1.1.1708.14	7	1	34.643	200.13	192.86	34.66	0.24	794.873	1	1	TRUE	0
1241						19.7	19.69	EVAAGALVAG				0.00579364	856.471	429.243	856.465	429.24	2	1	3.1.1.1315.6	8	1	16.5885	303.11	285.56	16.57	0.24	917.002	1	1	TRUE	0
1242						19.7	19.7	QARINYDRN	Gln->pyro-Glu@N-term; Deamidated(N)@5			0.124351	1132.65	567.332	1132.53	567.27	2	1	2.1.1.2325.3	5	0.0364	36.4598	209.7	67.86	35.49	0.73	293.939	1	1	TRUE	0
1243						19.5	19.48	SSMLERHL				0.0531858	971.539	486.777	971.486	486.75	2	1	3.1.1.1282.5	7	0.9048	14.6066	156.06	147.6	14.65	0.24	372.972	1	1	TRUE	0
1244						19.5	19.45	ISIHVLSGDAR				-0.0337418	1166.61	584.311	1166.64	584.328	2	1	2.1.1.2458.4	7	0.9139	42.5884	90.06	82.39	42.62	0.18	326.666	1	1	TRUE	0
1245						19.3	19.34	NPTQEAQQAPY				-0.0383147	1245.52	623.769	1245.56	623.789	2	1	3.1.1.1541.4	7	0.8958	29.8986	100.95	73.01	29.8	0.18	341.67	1	1	TRUE	0
1246						19.2	19.2	GYSTEEIYN				0.191859	1074.64	538.328	1074.45	538.233	2	1	2.1.1.2421.2	5	0.1901	40.796	1467.92	70.62	40.44	0.18	243.677	1	1	TRUE	0
1247						19.1	19.11	TLAEPGPQ				0.00468291	811.412	406.713	811.408	406.711	2	1	4.1.1.1666.5	9	1	32.0847	699.72	561.49	32.13	0.18	924.954	1	1	TRUE	0
1248						19.1	19.08	GVKSGGQETI				-0.0266163	974.477	488.246	974.503	488.259	2	1	2.1.1.1134.9	8	0.9324	15.0676	459.23	427.7	15.1	0.3	1373.5	1	1	TRUE	0
1249						19.1	19.06	AAEGLDPDRAV				0.0200559	1112.57	557.29	1112.55	557.28	2	1	5.1.1.2027.3	7	0.99	36.8724	181.21	102.71	37.04	0.36	506.204	1	1	TRUE	0
1250						19.1	19.08	GIPFAQAPLG	Deamidated(Q)@6			0.0676691	970.58	486.297	970.512	486.263	2	1	3.1.1.1226.2	7	0.1043	11.3171	18.91	16.21	11.37	0.18	132.05	1	1	TRUE	0
1251						19	19.03	GAHRKGARPIS				0.0467633	1148.7	575.357	1148.65	575.334	2	1	4.1.1.1446.12	8	0.9324	19.1268	34.77	18.06	19.39	0.42	1072.79	1	1	TRUE	0
1252						18.7	18.68	PAPSNIHL				0.00406107	847.459	424.737	847.455	424.735	2	1	3.1.1.1353.3	7	1	18.8533	163.86	160.13	18.85	0.18	407.03	1	1	TRUE	0
1253						18.7	18.68	LVPHLNQL				-0.127691	932.417	467.216	932.544	467.279	2	1	4.1.1.1566.3	7	0.3906	26.0596	168.91	148.08	26.11	0.24	667.165	1	1	TRUE	0
1254						18.7	18.71	NQESVVQN				0.127196	916.552	459.283	916.425	459.22	2	2	2.1.1.3004.2	5	0.5016	54.9918	5.05348	5.05348			113.895	1	1	TRUE	0
1255						18.6	4.295	NLLEILAPI				0.0517717	994.658	498.336	994.606	498.31	2	6	2.1.1.2461.2	8	0.9231	42.7571	3973.19	1455.69	42.92	0.24	2317.04	1	1	TRUE	0
1256						18.5	3.713	DSLSPSFAMLD				0.107421	1181.63	591.825	1181.53	591.771	2	3	6.1.1.1584.3	11	0.6505	14.7528	779.76	685.11	14.78	0.18	1481.02	1	1	TRUE	0
1257						18.5	18.51	VNVNQDFGD				0.0152515	1006.45	504.233	1006.44	504.225	2	1	4.1.1.1500.7	8	1	22.1836	121.73	110.03	22.22	0.42	569.969	1	1	TRUE	0
1258						18.5	18.52	LQEDSYNYL	Deamidated(N)@7			0.0154732	1144.51	573.261	1144.49	573.253	2	1	5.1.1.2139.8	6	0.1905	43.6403	105.2	98.82	43.61	0.18	396.002	1	1	TRUE	0
1259						18.5	18.48	YVHFCDT				0.0886121	883.442	442.728	883.353	442.684	2	1	3.1.1.1254.5	6	0.7334	12.9974	64.58	56.69	12.97	0.18	378.895	1	1	TRUE	0
1260						18.4	18.37	LYYPLAAC	Cys->Dha(C)@8			-0.0265854	878.427	440.221	878.454	440.234	2	1	3.1.1.2234.2	7	0.0501	51.3622	336.43	171.92	51.47	0.18	469.031	1	1	TRUE	0
1261						18.4	18.36	VSILALLP				-0.0720793	824.465	413.24	824.537	413.276	2	1	4.1.1.1479.2	6	0.7189	21.0234	98.07	97.82	21.02	0.18	287.001	1	1	TRUE	0
1262						18.3	18.29	DSVTQTEGQVTV				-0.06475	1262.53	632.274	1262.6	632.307	2	1	3.1.1.1181.4	9	0.7558	10.8487	59	55.54	10.81	0.22	165.659	1	1	TRUE	0
1263						18.2	18.2	RSGEGFLCVFSI				-0.0126083	1313.63	657.823	1313.64	657.829	2	1	4.1.1.1364.13	8	0.9802	14.2468	38.5	32.96	14.28	0.24	537.861	1	1	TRUE	0
1264						18.1	18.1	RQAENGMYI				0.0078768	1080.51	541.262	1080.5	541.258	2	1	3.1.1.1324.8	8	1	17.1504	256.47	250.76	17.17	0.24	697.424	1	1	TRUE	0
1265						18.1	18.05	SQLHLTSEL				0.00531599	1026.54	514.277	1026.53	514.275	2	1	4.1.1.1519.10	10	1	23.3272	132.04	129.51	23.3	0.42	675.144	1	1	TRUE	0
1266						18.1	18.11	RPMEIVPG				0.0200133	897.494	449.754	897.474	449.744	2	1	2.1.1.1137.3	6	0.99	15.2332	95.4	90.62	15.22	0.3	386.542	1	1	TRUE	0
1267						18	17.98	GLTRGAKLLPKLT				-0.00581685	1366.86	684.437	1366.87	684.44	2	1	5.1.1.2003.11	8	0.99	35.4646	9.52371	9.52371			1560.73	1	1	TRUE	0
1268						17.9	17.91	LDDIEMKL				0.0189619	975.514	488.764	975.495	488.755	2	1	3.1.1.1335.3	8	1	17.7743	245.87	193.82	17.7	0.48	520.457	1	1	TRUE	0
1269						17.9	17.91	SGPDNPMVL	Oxidation(M)@7			0.00232876	944.43	473.222	944.427	473.221	2	1	4.1.1.1431.2	11	0.1765	18.199	6.55537	6.55537			236.661	1	1	TRUE	0
1270						17.9	17.92	DLELGHNEWTG				-0.0680998	1269.49	635.755	1269.56	635.789	2	1	1.1.1.1175.2	6	0.7408	13.4258	5.05348	5.05348			53.5818	1	1	TRUE	0
1271						17.7	17.71	NGILIRGL				-0.0251462	854.509	428.262	854.534	428.274	2	1	5.1.1.1988.2	7	0.9418	34.5218	536.37	275.26	34.64	0.18	351.667	1	1	TRUE	0
1272						17.6	17.64	ITAGITMT				0.0472618	806.468	404.241	806.421	404.218	2	1	4.1.1.1586.3	7	0.9324	27.2589	272.4	246.53	27.3	0.18	732.008	1	1	TRUE	0
1273						17.6	17.63	PTKSSISPGQ				0.0515447	1000.57	501.293	1000.52	501.267	2	1	2.1.1.2118.2	5	0.9139	32.0882	50.13	39.36	32.3	0.74	79.9881	1	1	TRUE	0
1274						17.5	17.33	ALAKLKGEL				-0.0309351	941.56	471.787	941.591	471.803	2	2	4.1.1.1514.5	12	0.9231	23.0139	1817.51	1496.62	23.06	0.18	3187.04	1	1	TRUE	0
1276						17.3	17.27	FVGVSLGTSL				0.01643	978.555	490.285	978.539	490.277	2	1	4.1.1.1570.2	10	1	26.3052	551.89	343.3	26.23	0.18	809.473	1	1	TRUE	0
1277						17.3	17.26	GATPIGAAPMGAS				0.0452704	1099.58	550.797	1099.53	550.774	2	1	4.1.1.1735.3	7	0.9418	36.2662	102.41	91.18	36.35	0.42	314.344	1	1	TRUE	0
[truncated: 54 more rows]

## Sheet: DC24_Db_uninfected_ii
Peptide Locus	Best N (Peptide)	All N	Accessions	Names	Start Position	Best Conf (Peptide)	Best Hypoth Conf	Sequence	Modifications	Protein Modifications	Cleavages	dMass	Obs MW	Obs m/z	Theor MW	Theor m/z	Theor z	Redundant Acqs	Best Spectrum	Score	Feature Prob	Acq Time	Intensity (Peptide)	Intensity at Acq	Apex Time (Peptide)	Elution Peak Width (Peptide)	Sum MS2 Counts	f Seq Signal	f Seq Fam Signal	Max Peptide in Seq Fam	Specific	Used for Quant	Quant Annotation
[truncated: 1,320 more rows]

[truncated: 15 more sheets: DC24_Db_uninfected_iii, DC24_Db_uninfected_iv, DC24_Kb_uninfected_i, DC24_Kb_uninfected_ii, DC24_Kb_uninfected_iii, DC24_Kb_uninfected_iv, DC24_Kb_uninfected_v, DC24_Kb_uninfected_vi, DC24_Db_infected_i, DC24_Db_infected_ii, DC24_Db_infected_iii, DC24_Kb_infected_i, DC24_Kb_infected_ii, DC24_Kb_infected_iii, DC24_Kb_infected_iv]
