# Supplementary material for: Quantification of epitope abundance reveals the effect of direct and cross-presentation on influenza CTL responses
Source: Nat Commun. 2019 Jun 28;10:2846. doi: 10.1038/s41467-019-10661-8 (PMC6599079; doi:10.1038/s41467-019-10661-8)
Supplement: Supplementary file 5 — Supplementary Data 2 [file 41467_2019_10661_MOESM5_ESM.xlsx]

## Sheet: Direct&Cross-presentation
Supplementary Data 2. Quantitation and kinetics of peptide presentation following direct presentation and cross-presentation
DC2.4 | direct infection	NP366-374 Db	NS2114-121 Kb	NA181-191 Db	PB1F262-70 Db	PB1703-711 Kb	NA181-190 Db	M1207-216 Db	M1128-135 Kb	HA402-409 Kb	NS28-16 Kb	HA389-399 Db	HA41-49 Db	HA41-49 Kb	HA304-311 Kb	PB2227-234 Kb	M1227-237 Db	HA308-316 Db	NP36-43 Kb	PA224-233 Db	NP55-63 Db	PB1653-660 Kb
Replicate 1	5289.16	3854.55	N.T.	698.97	537.15	N.T.	N.T.	N.T.	N.T.	N.T.	N.T.	N.T.	N.T.	N.T.	N.T.	N.T.	N.T.	N.T.	11.6	N.T.	N.T.
Replicate 2	5164.26	2801.81	885.96	1052.21	259.71	291.02	192.77	158.48	157.9	116.69	79.19	50.98	56.02	59.83	44.06	29.29	10.85	15.8	6.13	7.91	0.01
Replicate 3	1160.81	735.8	830.69	303.52	86.97	266.32	22.82	33.54	19.89	10.11	42.38	51	28.32	18.18	19.47	32.94	13.01	1.83	3.94	4.57	3.03
LET1 | direct infection	NP366-374 Db	NS2114-121 Kb	NA181-191 Db	PB1F262-70 Db	PB1703-711 Kb	NA181-190 Db	M1207-216 Db	M1128-135 Kb	HA402-409 Kb	NS28-16 Kb	HA389-399 Db	HA41-49 Db	HA41-49 Kb	HA304-311 Kb	PB2227-234 Kb	M1227-237 Db	HA308-316 Db	NP36-43 Kb	PA224-233 Db	NP55-63 Db	PB1653-660 Kb
Replicate 1	2059.58	314.131	130.445	449.971	0.001	26.6638	11.9765	0.001	0.001	4.6749	15.6847	17.0354	25.8202	0.001	13.8274	9.37369	4.61503	0.001	4.5466	6.92703	0.001
Replicate 2	710.175	106.658	62.5405	161.552	27.1258	4.62828	0.001	0.436789	0.001	1.23633	5.27803	18.0789	17.4115	7.33952	5.60475	6.2936	3.01542	1.48192	1.15038	3.97844	0.001
Replicate 3	1546.72	168.876	103.36	282.065	89.9687	10.3228	0.001	0.404086	0.001	2.69165	6.78311	27.8174	25.4602	21.2052	8.85557	10.1971	6.20321	1.53019	1.29979	5.39384	0.001
A549>Mutu | Cross-presentation	NP366-374 Db	NS2114-121 Kb	NA181-191 Db	PB1F262-70 Db	PB1703-711 Kb	NA181-190 Db	M1207-216 Db	M1128-135 Kb	HA402-409 Kb	NS28-16 Kb	HA389-399 Db	HA41-49 Db	HA41-49 Kb	HA304-311 Kb	PB2227-234 Kb	M1227-237 Db	HA308-316 Db	NP36-43 Kb	PA224-233 Db	NP55-63 Db	PB1653-660 Kb
Replicate 1	0	3.68	17.34	13.55	12.73	13.51	0	0	0	0	1.57	1.14	1.62	0	0	4.01	0	0	31.81	0	0
Replicate 2	0	25.09	65.02	49.38	156.01	39.19	0	8.58	0	0	3.74	9.78	9.44	0	0.89	10.79	2.82	0	21.6	0	0
Replicate 3	18.97	13.62	30.08	15.07	58.04	58.3	19.63	2.18	0	0	2.45	2.07	2.56	0	0	10.13	2.52	0	18.83	0	0
Replicate 4	10.21	2.32	2.38	1.72	19.55	3.26	12.29	0.76	0	0	0	0.47	0	0	0	0.95	1.33	0	0.93	0	0
Replicate 5	7.12	1.94	5.2	1.61	5.5	8.67	16.34	0.85	0	0	0	0	0	0	0	3.9	0	0	2.81	0	0
Replicate 6	4.68	0	3.11	1.44	7.48	8.47	31.97	0.86	0	0	0	0	0	0	0	3.9	0	0	4.36	0	0
Replicate 7	8.89	0	7.75	0	13.4	7.31	35.11	0	0	0	0	0	0	0	0	0	2.5	0	0	0	0

## Sheet: Timecourse
	% max detection
Hours post infection	HA protein	HA41-49 Kb	HA41-49 Db	HA304-311 Kb	HA308-316 Db	HA389-399 Db	HA402-409 Kb
0	0	0	0	0	0	0	0
0.5	5.42504	0	0.829004	0	0	0	0
2.5	2.82686	0	5.19272	0	0	1.13583	0
4.5	21.1208	27.7212	40.8469	26.2111	35.231	16.148	28.0686
6.5	50.2022	70.317	100	76.2522	94.1765	45.5632	100
9.5	84.1037	100	96.007	100	100	72.917	57.9866
12.5	100	94.174	69.5063	95.1251	84.5981	100	7.39306
	% max detection
Hours post infection	M1 protein	M1128-135 Kb	M1207-216 Db	M1227-237 Db
0	0	0	0	0
0.5	19.9504	1.7561	18.5949	14.0076
2.5	12.7783	2.18691	10.2743	4.52063
4.5	24.9566	46.0037	39.6673	21.9448
6.5	63.6495	100	87.869	68.2506
9.5	100	91.304	100	100
12.5	88.4313	52.9985	55.0779	75.0096
	% max detection
Hours post infection	NA protein	NA181-190 Db	NA181-191 Db
0	0	0	0
0.5	5.2871	0.68	0.61
2.5	1.61954	1.09	1.34
4.5	13.2617	26.82	22.09
6.5	47.8673	77.38	78.82
9.5	75.1826	100	100
12.5	100	89.73	79.54
	% max detection
Hours post infection	NP protein	NP36-43 Kb	NP55-63 Db	NP366-374 Db
0	0	0	0	0
0.5	3.78529	0	0	0
2.5	3.16967	0	7.49834	0.92
4.5	23.2375	49.7774	57.5068	56.06
6.5	55.4004	89.1958	100	58.89
9.5	95.9271	100	77.9724	100
12.5	100	27.7388	41.7137	50.83
	% max detection
Hours post infection	NS2 protein	NS28-16 Kb	NS2114-121 Kb
0	0	0	0
0.5	0	0	0
2.5	0	5.35464	2.00694
4.5	42.4672	71.3367	37.4788
6.5	86.8069	100	89.2066
9.5	100	47.4745	100
12.5	67.3914	38.5085	75.7318
	% max detection
Hours post infection	PA protein	PA224-233 Db
0	0	0
0.5	0	0
2.5	0.833668	0
4.5	20.5147	27.9623
6.5	54.3543	70.8753
9.5	100	96.1843
12.5	91.6053	100
	% max detection
Hours post infection	PB1 protein	PB1653-660 Kb	PB1703-711 Kb
0	0	0	0
0.5	0	0	0
2.5	0.699055	29.3667	2.86324
4.5	42.9357		28.3262
6.5	69.7675	100	66.2419
9.5	100	80.7744	100
12.5	94.741	68.7846	68.9125
	% max detection
Hours post infection	PB2 protein	PB2227-234 Kb
0	0	0
0.5	0	0
2.5	0	8.54612
4.5	30.4838	63.7613
6.5	66.7102	100
9.5	100	92.3965
12.5	83.0222	56.2097
