# Supplementary material for: Quantification of epitope abundance reveals the effect of direct and cross-presentation on influenza CTL responses
Source: Nat Commun. 2019 Jun 28;10:2846. doi: 10.1038/s41467-019-10661-8 (PMC6599079; doi:10.1038/s41467-019-10661-8)
Supplement: Supplementary file 7 — Supplementary Software 1 [file 41467_2019_10661_MOESM7_ESM.zip]

Archive with 41 entries (32 files):
- Analysis Code/
- Analysis Code/cleandata/
- Analysis Code/cleandata/clean_CTLresponse_ICS_new.xlsx
- __MACOSX/
- __MACOSX/Analysis Code/
- __MACOSX/Analysis Code/cleandata/
- __MACOSX/Analysis Code/cleandata/._clean_CTLresponse_ICS_new.xlsx
- Analysis Code/cleandata/clean_file7_precursornumbers.xlsx
- __MACOSX/Analysis Code/cleandata/._clean_file7_precursornumbers.xlsx
- Analysis Code/cleandata/clean_file2_directpres_DC.xlsx
- __MACOSX/Analysis Code/cleandata/._clean_file2_directpres_DC.xlsx
- Analysis Code/cleandata/clean_file9_IC50.xlsx
- __MACOSX/Analysis Code/cleandata/._clean_file9_IC50.xlsx
- Analysis Code/cleandata/clean_file1_xpresdata_A549.xlsx
- __MACOSX/Analysis Code/cleandata/._clean_file1_xpresdata_A549.xlsx
- Analysis Code/cleandata/clean_file4_proteinlevels_DC.xlsx
- __MACOSX/Analysis Code/cleandata/._clean_file4_proteinlevels_DC.xlsx
- Analysis Code/cleandata/clean_file3_directpres_LET1.xlsx
- __MACOSX/Analysis Code/cleandata/._clean_file3_directpres_LET1.xlsx
- Analysis Code/cleandata/clean_file5_proteinlevels_LET.xlsx
- __MACOSX/Analysis Code/cleandata/._clean_file5_proteinlevels_LET.xlsx
- __MACOSX/Analysis Code/._cleandata
- Analysis Code/.DS_Store
- __MACOSX/Analysis Code/._.DS_Store
- Analysis Code/results/
- Analysis Code/results/corrplot.png
- __MACOSX/Analysis Code/results/
- __MACOSX/Analysis Code/results/._corrplot.png
- Analysis Code/results/allanalysis.Rdata
- __MACOSX/Analysis Code/results/._allanalysis.Rdata
- Analysis Code/results/uni-lm-plot.png
- __MACOSX/Analysis Code/results/._uni-lm-plot.png
- __MACOSX/Analysis Code/._results
- Analysis Code/Rscripts/
- Analysis Code/Rscripts/stats-analysisscript.R
- __MACOSX/Analysis Code/Rscripts/
- __MACOSX/Analysis Code/Rscripts/._stats-analysisscript.R
- __MACOSX/Analysis Code/._Rscripts
- Analysis Code/readme.txt
- __MACOSX/Analysis Code/._readme.txt
- __MACOSX/._Analysis Code
