# Supplementary material for: Quantification of epitope abundance reveals the effect of direct and cross-presentation on influenza CTL responses
Source: Nat Commun. 2019 Jun 28;10:2846. doi: 10.1038/s41467-019-10661-8 (PMC6599079; doi:10.1038/s41467-019-10661-8)
Supplement: Supplementary file 7 — Supplementary Software 1 [file 41467_2019_10661_MOESM7_ESM.zip › Analysis Code/cleandata/clean_CTLresponse_ICS_new.xlsx]

## Sheet: Sheet1
	NP-366-374Db	NS2-114-121Kb	NA-181-191Db	PB1-F262-70Db	PB1-703-711Kb	NA-181-190Db	M1-207-216Db	M1-128-135Kb	HA-402-409Kb	NS2-8-16Kb	HA-389-399Db	HA-41-49	HA-304-311Kb	PB2-227-234Kb	M1-227-237Db	HA-308-316Db	NP-36-43Kb	PA-224-233Db	NP-55-63Db	PB1-653-660Kb	HA-467-476
Mouse1	449090	16590.2	31965	75537.1	134241	28197.3	6253.23	27954.2	5773.15	3785.36	4464.16	14900.8	12190.5	2783.27	27407.3	3646.2	8544.26	221567	6405.16	2783.27	3239.04
Mouse2	249316	57785.8	80087.7	102747	247785	34310.2	3934.72	10002.7	8925.85	6736.49	2577.73	4695.13	13738.4	1432.01	4924.78	2196.5	1002.82	155465	3612.19	1432.01	2204.67
Mouse3	464650	29378.8	37958.5	62222.2	158621	27968.8	33969.2	17164.9	27411.4	9541.54	21564.1	8913.09	25531.5	7300.97	29690.3	38439.4	6300.91	162447	3190.9	7300.97	2364.62
Mouse4	222321	10103.6	26428	45813.2	61287.4	21326.6	954.525	10330.3	22644.5	2037.72	3606.68	22267.5	15204.9	3340.27	4219.97	1303.12	49270.8	119386	211.991	3340.27	972.096
Mouse5	511714	40514.5	36622.2	123856	160318	46581.9	2919.24	8339.87	11980.3	2220.91	13211	32844.3	12552.7	163.134	8213.94	352.026	453.913	176402	0	163.134	6800.11
Mouse11	260873	8533.22	11716.4	10147.7	19193.5	22289	487.405	2098.09	207.252	445.039	296.947	2884.36	2502.68	3357.64	1594.28	3544.66	334.733	97743.3	941.605	0	2059.55
Mouse12	204020	19427	29751.1	40336.3	50514.3	8361.64	223.395	3178.68	495.852	0	511.511	3836.33	0	1847.7	1362.29	1628.48	2635.85	174321	1268.34	1190.05	716.637
Mouse13	132553	19093.2	13279.7	21761.7	36772.1	7728.2	0	3039.24	690.001	0	493.198	2696.15	0	1309.48	1161.76	456.506	3334.69	130694	0	181.554	156.299
Mouse14	107077	2733.99	271.388	7721.26	4419.08	2143.61	0	2500.44	563.766	122.686	31.3368	546.324	439.897	121.208	1619.46	889.255	765.09	82923.6	1025.24	164.962	37.8406
Mouse15	353199	7216.44	0	11485.3	12628.8	17050.1	0	2261.49	2236.08	0	0	0	0	127.05	2210.67	0	0	86139.9	13083.6	4116.42	0
Mouse16	154069	27510.3	12384.1	11116.8	28152.1	5535.5	493.423	882.769	978.757	12044.4	376.403	865.512	540.878	1609.69	2132.77	2580.36	0	175370	3669.66	1140.53	668.682
