# Supplementary material for: Quantification of epitope abundance reveals the effect of direct and cross-presentation on influenza CTL responses
Source: Nat Commun. 2019 Jun 28;10:2846. doi: 10.1038/s41467-019-10661-8 (PMC6599079; doi:10.1038/s41467-019-10661-8)
Supplement: Supplementary file 7 — Supplementary Software 1 [file 41467_2019_10661_MOESM7_ESM.zip › Analysis Code/cleandata/clean_file7_precursornumbers.xlsx]

## Sheet: Sheet1
NP-366-374Db	PA-224-233Db	PB1-F262-70Db	PB1-703-711Kb	NS2-114-121Kb
7	20	365	52	130
5	24	263	49	89
11	18	138	77	121
11	26	148	63	159
16	30	41	42	130
7	39	93	122	43
21	101	52	56	59
7	99	266	47	62
	94	162	51	97
	99	181	23	174
		181	27	103
		257	233
		196	316
		141	297
		299
