# Supplementary material for: Quantification of epitope abundance reveals the effect of direct and cross-presentation on influenza CTL responses
Source: Nat Commun. 2019 Jun 28;10:2846. doi: 10.1038/s41467-019-10661-8 (PMC6599079; doi:10.1038/s41467-019-10661-8)
Supplement: Supplementary file 7 — Supplementary Software 1 [file 41467_2019_10661_MOESM7_ESM.zip › Analysis Code/cleandata/clean_file2_directpres_DC.xlsx]

## Sheet: Sheet1
Epitope	HA-304-311Kb	HA-389-399Db	HA-402-409Kb	HA-41-49	M1-128-135Kb	M1-207-216Db	M1-227-237Db	NA-181-190Db	NA-181-191Db	NP-36-43Kb	NP-55-63Db	NS2-8-16Kb	PB2-227-234Kb	NS2-114-121Kb	PA-224-233Db	PB1-703-711Kb	PB1-F262-70Db	NP-366-374Db	HA-308-316Db	PB1-653-660Kb
DC-2	59.8325	79.192	157.899	107.004	158.48	192.768	29.2903	291.019	885.958	15.798	7.90601	116.686	44.0607	2801.8	6.1317	259.706	1052.2	5164.26	10.8546	0
DC-3	18.1826	42.3764	19.8905	79.3168	33.5358	22.8158	32.9378	266.315	830.694	1.82959	4.57209	10.1068	19.4711	735.804	3.9437	86.9703	303.517	1160.81	13.0089	3.02955
DC-1	NA	NA	NA	NA	NA	NA	NA	NA	NA	NA	NA	NA	NA	3854.55	11.5958	537.148	698.966	5289.16	NA	NA
