# Supplementary material for: Quantification of epitope abundance reveals the effect of direct and cross-presentation on influenza CTL responses
Source: Nat Commun. 2019 Jun 28;10:2846. doi: 10.1038/s41467-019-10661-8 (PMC6599079; doi:10.1038/s41467-019-10661-8)
Supplement: Supplementary file 7 — Supplementary Software 1 [file 41467_2019_10661_MOESM7_ESM.zip › Analysis Code/cleandata/clean_file9_IC50.xlsx]

## Sheet: Sheet1
Epitope	NP-366-374Db	NP-36-43Kb	NP-55-63Db	PA-224-233Db	PB1-F262-70Db	PB1-703-711Kb	PB1-653-660Kb	PB2-227-234Kb	NS2-114-121Kb	NS2-8-16Kb	M1-128-135Kb	M1-227-237Db	M1-207-216Db	HA-402-409Kb	HA-304-311Kb	HA-41-49	HA-308-316Db	HA-389-399Db	HA-467-476	NA-181-190Db	NA-181-191Db
IC50	17.8228	1.91064	184.48	0.15536	18.1474	1.93787	156.028	2.76552	4.70017	184.721	92.6045	5284.54	11225.1	2.97957	4.68437	871.824	1970.59	118.276	173.409	64.8507	63.5422
