# Supplementary material for: Quantification of epitope abundance reveals the effect of direct and cross-presentation on influenza CTL responses
Source: Nat Commun. 2019 Jun 28;10:2846. doi: 10.1038/s41467-019-10661-8 (PMC6599079; doi:10.1038/s41467-019-10661-8)
Supplement: Supplementary file 7 — Supplementary Software 1 [file 41467_2019_10661_MOESM7_ESM.zip › Analysis Code/cleandata/clean_file1_xpresdata_A549.xlsx]

## Sheet: Sheet1
Epitope	HA-304-311Kb	HA-389-399Db	HA-402-409Kb	HA-41-49	M1-128-135Kb	M1-207-216Db	M1-227-237Db	NA-181-190Db	NA-181-191Db	NP-36-43Kb	NP-55-63Db	NS2-8-16Kb	PB2-227-234Kb	NS2-114-121Kb	PA-224-233Db	PB1-703-711Kb	PB1-F262-70Db	NP-366-374Db	HA-308-316Db	PB1-653-660Kb
A549-1	0	1.56826	0	2.76864	0	0	4.006	13.5052	17.3353	0	0	0	0	3.67567	31.815	12.7296	13.5524	0	0	0
A549-2	0	3.73554	0	19.2221	8.57718	0	10.7902	39.1881	65.0201	0	0	0	0.890577	25.0892	21.5956	156.007	49.3839	0	2.8236	0
A549-3	0	2.44917	0	4.63361	2.18119	19.633	10.1336	58.3029	30.0845	0	0	0	0	13.6238	18.8281	58.0365	15.0655	18.9676	2.5164	0
A549-4	0	0	0	0.47156	0.755735	12.2857	0.946023	3.26238	2.37681	0	0	0	0	2.31753	0.930672	19.553	1.71834	10.2079	1.33014	0
A549-6	0	0	0	0	0.84765	16.3364	3.90478	8.66753	5.20395	0	0	0	0	1.93841	2.80619	5.49913	1.60519	7.11781	0	0
A549-7	0	0	0	0	0.85826	31.9736	3.90478	8.47138	3.10748	0	0	0	0	0	4.36478	7.48127	1.44032	4.68185	0	0
A549-8	0	0	0	0	0	35.1084	0	7.30832	7.74885	0	0	0	0	0	0	13.3991	0	8.89006	2.50194	0
