# Supplementary material for: Quantification of epitope abundance reveals the effect of direct and cross-presentation on influenza CTL responses
Source: Nat Commun. 2019 Jun 28;10:2846. doi: 10.1038/s41467-019-10661-8 (PMC6599079; doi:10.1038/s41467-019-10661-8)
Supplement: Supplementary file 7 — Supplementary Software 1 [file 41467_2019_10661_MOESM7_ESM.zip › Analysis Code/cleandata/clean_file4_proteinlevels_DC.xlsx]

## Sheet: Sheet1
Epitope	NP-366-374Db	NS2-114-121Kb	NA-181-191Db	PB1-F262-70Db	PB1-703-711Kb	NA-181-190Db	M1-207-216Db	M1-128-135Kb	HA-402-409Kb	NS2-8-16Kb	HA-389-399Db	HA-41-49	HA-304-311Kb	PB2-227-234Kb	M1-227-237Db	HA-308-316Db	NP-36-43Kb	PA-224-233Db	NP-55-63Db	PB1-653-660Kb	HA-467-476
DC24_inf1	7700000000	526000000	130000000	25800000	922000000	130000000	5060000000	5060000000	6400000000	526000000	6400000000	6400000000	6400000000	997000000	5060000000	6400000000	7700000000	610000000	7700000000	922000000	6400000000
DC24_inf2	3970000000	509000000	174000000	31200000	1630000000	174000000	5020000000	5020000000	5400000000	509000000	5400000000	5400000000	5400000000	1370000000	5020000000	5400000000	3970000000	899000000	3970000000	1630000000	5400000000
DC24_inf3	7310000000	372000000	278000000	33400000	1670000000	278000000	6090000000	6090000000	4800000000	372000000	4800000000	4800000000	4800000000	1080000000	6090000000	4800000000	7310000000	1070000000	7310000000	1670000000	4800000000
