# Supplementary material for: Quantification of epitope abundance reveals the effect of direct and cross-presentation on influenza CTL responses
Source: Nat Commun. 2019 Jun 28;10:2846. doi: 10.1038/s41467-019-10661-8 (PMC6599079; doi:10.1038/s41467-019-10661-8)
Supplement: Supplementary file 7 — Supplementary Software 1 [file 41467_2019_10661_MOESM7_ESM.zip › Analysis Code/cleandata/clean_file3_directpres_LET1.xlsx]

## Sheet: Sheet1
Epitope	HA-304-311Kb	HA-389-399Db	HA-402-409Kb	HA-41-49	M1-128-135Kb	M1-207-216Db	M1-227-237Db	NA-181-190Db	NA-181-191Db	NP-36-43Kb	NP-55-63Db	NS2-8-16Kb	PB2-227-234Kb	NS2-114-121Kb	PA-224-233Db	PB1-703-711Kb	PB1-F262-70Db	NP-366-374Db	HA-308-316Db	PB1-653-660Kb
LET-1	0	15.6847	0	42.8556	0	11.9765	9.37369	26.6638	130.445	0	6.92703	4.6749	13.8274	314.131	4.5466	0	449.971	2059.58	4.61503	0
LET-2	7.33952	5.27803	0	35.4904	0.436789	0	6.2936	4.62828	62.5405	1.48192	3.97844	1.23633	5.60475	106.658	1.15038	27.1258	161.552	710.175	3.01542	0
LET-3	21.2052	6.78311	0	53.2776	0.404086	0	10.1971	10.3228	103.36	1.53019	5.39384	2.69165	8.85557	168.876	1.29979	89.9687	282.065	1546.72	6.20321	0
