# Supplementary material for: Quantification of epitope abundance reveals the effect of direct and cross-presentation on influenza CTL responses
Source: Nat Commun. 2019 Jun 28;10:2846. doi: 10.1038/s41467-019-10661-8 (PMC6599079; doi:10.1038/s41467-019-10661-8)
Supplement: Supplementary file 7 — Supplementary Software 1 [file 41467_2019_10661_MOESM7_ESM.zip › Analysis Code/cleandata/clean_file5_proteinlevels_LET.xlsx]

## Sheet: Sheet1
Epitope	NP-366-374Db	NS2-114-121Kb	NA-181-191Db	PB1-F262-70Db	PB1-703-711Kb	NA-181-190Db	M1-207-216Db	M1-128-135Kb	HA-402-409Kb	NS2-8-16Kb	HA-389-399Db	HA-41-49	HA-304-311Kb	PB2-227-234Kb	M1-227-237Db	HA-308-316Db	NP-36-43Kb	PA-224-233Db	NP-55-63Db	PB1-653-660Kb	HA-467-476
LET_inf1	649000000	10700000	8050000	1540000	38500000	8050000	120000000	120000000	324000000	10700000	324000000	324000000	324000000	47600000	120000000	324000000	649000000	40500000	649000000	38500000	324000000
LET_inf2	575000000	12300000	11400000	4140000	55500000	11400000	188000000	188000000	379000000	12300000	379000000	379000000	379000000	83000000	188000000	379000000	575000000	29200000	575000000	55500000	379000000
LET_inf3	2440000000	20500000	38200000	24400000	260000000	38200000	181000000	181000000	657000000	20500000	657000000	657000000	657000000	412000000	181000000	657000000	2440000000	539000000	2440000000	260000000	657000000
