# Supplementary material for: Quantification of epitope abundance reveals the effect of direct and cross-presentation on influenza CTL responses
Source: Nat Commun. 2019 Jun 28;10:2846. doi: 10.1038/s41467-019-10661-8 (PMC6599079; doi:10.1038/s41467-019-10661-8)
Supplement: Supplementary file 7 — Supplementary Software 1 [file 41467_2019_10661_MOESM7_ESM.zip › Analysis Code/Rscripts/stats-analysisscript.R]

##################################################################
#R script to analyze immunodominance data
#written by Andreas Handel (ahandel@uga.edu). Last change 12/31/2018
##################################################################
rm(list = ls())
#clear workspace

#required R packages
library(tidyr)
library(ggplot2)
library(dplyr)
library(gbm)
library(mlr) #for analysis
library(relaimpo)
library(corrplot)
library(psych) #for correlation test on a matrix
library(parallelMap) #for using multiple processors when running models through mlr
library(ggpmisc) #more stats plotting in ggplot

#initialize multiple cores for parallel processing using mlr
#note that this is actually the number of 'logical processors', which is 2x the number of cores, i.e. 32 on my machine
#ncpu=4;
#parallelStartSocket(ncpu, show.info=FALSE)

myseed = 123
#set random number seed
set.seed(myseed)

#options for tibble screen printing
options(tibble.print_max = 100, tibble.print_min = 50)

##################################################################
#data reading and processing
##################################################################
#read in data
Xpres <-
  readxl::read_excel('../cleandata/clean_file1_xpresdata_A549.xlsx')
DCpres <-
  readxl::read_excel('../cleandata/clean_file2_directpres_DC.xlsx', na = 'NA')
LETpres <-
  readxl::read_excel('../cleandata/clean_file3_directpres_LET1.xlsx')
DCprot <-
  readxl::read_excel('../cleandata/clean_file4_proteinlevels_DC.xlsx')
LETprot <-
  readxl::read_excel('../cleandata/clean_file5_proteinlevels_LET.xlsx')
IC50 <- readxl::read_excel('../cleandata/clean_file9_IC50.xlsx')
CTLresp <-
  readxl::read_excel('../cleandata/clean_CTLresponse_ICS_new.xlsx')
CTLpre <-
  readxl::read_excel('../cleandata/clean_file7_precursornumbers.xlsx')

#drop HA 467-476 since we only have partial data
IC50$`HA-467-476` <- NULL
CTLresp$`HA-467-476` <- NULL
LETprot$`HA-467-476` <- NULL
DCprot$`HA-467-476` <- NULL

#compute average/mean for each epitope for each predictor
Xpres_med = apply(Xpres[,-1], 2, mean, na.rm = TRUE)
DCpres_med = apply(DCpres[,-1], 2, mean, na.rm = TRUE)
LETpres_med = apply(LETpres[,-1], 2, mean, na.rm = TRUE)
DCprot_med = apply(DCprot[,-1], 2, mean, na.rm = TRUE)
LETprot_med = apply(LETprot[,-1], 2, mean, na.rm = TRUE)
CTLpre_med = apply(CTLpre, 2, mean, na.rm = TRUE)

#drop 1st columns for CTL response and IC50 (they contain names)
CTLresp$X__1 <- NULL
IC50$Epitope <- NULL

#get everything into long format so it's like previous data and rest of code should work
#make long data frames out of each variable, then combine
dat1 = data.frame(
  Epitope = names(Xpres_med),
  MeasureType = 'DC_XA459_MHC_8h',
  Value = Xpres_med,
  row.names = NULL
)
dat2 = data.frame(
  Epitope = names(DCpres_med),
  MeasureType = 'DC_MHC_8h',
  Value = DCpres_med,
  row.names = NULL
)
dat3 = data.frame(
  Epitope = names(LETpres_med),
  MeasureType = 'LET1_MHC_8h',
  Value = LETpres_med,
  row.names = NULL
)
dat4 = data.frame(
  Epitope = names(DCprot_med),
  MeasureType = 'DC24_PROT',
  Value = DCprot_med,
  row.names = NULL
)
dat5 = data.frame(
  Epitope = names(LETprot_med),
  MeasureType = 'LET24_PROT',
  Value = LETprot_med,
  row.names = NULL
)
dat6 = data.frame(
  Epitope = names(IC50),
  MeasureType = 'IC50',
  Value = as.numeric(IC50),
  row.names = NULL
)
dat7 = data.frame(
  Epitope = names(CTLpre_med),
  MeasureType = 'CTLpre',
  Value = CTLpre_med,
  row.names = NULL
)
dat8 = gather(CTLresp)
dat9 = data.frame(
  Epitope = dat8[, 1],
  MeasureType = 'CTLresponse',
  Value = dat8[, 2],
  row.names = NULL
)
colnames(dat9) <- c('Epitope', 'MeasureType', 'Value')

#combine data for all measured quantities
dat = rbind(dat1, dat2, dat3, dat4, dat5, dat6, dat7, dat9)
#use this for analysis excluding CTL precursors
#dat$CTLpre <- NULL

#convert some variables to factors
dat$Epitope = factor(dat$Epitope)
dat$MeasureType = factor(dat$MeasureType)

#compute averages for each epitope accross multiple replicates if applicable
avdat <-
  dat %>% group_by(MeasureType, Epitope) %>% dplyr::summarise(avs = mean(Value, na.rm = TRUE)) %>% spread(key = MeasureType, value = avs) %>% dplyr::select(
    Epitope,
    CTLresponse,
    DC_MHC_8h,
    LET1_MHC_8h,
    DC_XA459_MHC_8h,
    DC24_PROT,
    LET24_PROT,
    IC50,
    CTLpre
  )

#create new dataset which averages across predictors,
#and assigns averaged predictor value to each measurement of the outcome for each epitope
#this means for N measurements of CTLresponse for epitope X, the predictors are replicated
#this gives as many outcome-predictor pairs per epitope as there are outcome measurements
#this approach is currently not used
#outcomedat = dplyr::filter(dat, MeasureType=='CTLresponse')
#allyavxdat <- dplyr::left_join(outcomedat, avdat, by = 'Epitope') %>% dplyr::arrange(desc(Epitope))
#allyavxdat$CTLresponse <- NULL
#allyavxdat$MeasureType <- NULL
#allyavxdat <- dplyr::rename(allyavxdat, CTLresponse = Value )

#avdat is average/mean across predictors and CTL response, one data point per epitope (20 observations)
#allyavxdat is average/mean across predictors, and that value replicated for each CTL response (220 observations)
#we can do the analysis on either one
#mydat <- allyavxdat
mydat <- avdat

#log transform all values for both CTL response and predictors
#first set all 0 to LOD, then log transform
mydat[mydat == 0] = 0.1
mydat <- mydat %>% mutate_if(is.numeric, log)

datalabels = c(
  'Epitope',
  "CTLresponse",
  "Direct (DC2.4)",
  "Direct (LET1)",
  "Cross-presentation",
  "Protein (DC2.4)",
  "Protein (LET1)",
  "IC50",
  'CTLpre'
)

##################################################################
#compute some individual correlations between different variables
##################################################################
cat("Rank correlation coefficient and p-value \n")

rcc1 = cor.test(
  mydat$DC_MHC_8h,
  mydat$LET1_MHC_8h,
  method = "spearman",
  exact = FALSE,
  continuity = TRUE
)
cat("DC2.4-LET1 ", rcc1$estimate, rcc1$p.value, "\n")

rcc2 = cor.test(
  mydat$DC_MHC_8h,
  mydat$DC_XA459_MHC_8h,
  method = "spearman",
  exact = FALSE,
  continuity = TRUE
)
cat("DC2.4-Xpre ",rcc2$estimate, rcc2$p.value, "\n")

rcc3 = cor.test(
  mydat$IC50,
  mydat$DC_MHC_8h,
  method = "spearman",
  exact = FALSE,
  continuity = TRUE
)
cat("DC2.4-IC50 ",rcc3$estimate, rcc3$p.value, "\n")

rcc4 = cor.test(
  mydat$IC50,
  mydat$LET1_MHC_8h,
  method = "spearman",
  exact = FALSE,
  continuity = TRUE
)
cat("LET1-IC50 ",rcc4$estimate, rcc4$p.value, "\n")

rcc5 = cor.test(
  mydat$IC50,
  mydat$DC_XA459_MHC_8h,
  method = "spearman",
  exact = FALSE,
  continuity = TRUE
)
cat("Xpres-IC50 ", rcc5$estimate, rcc5$p.value, "\n")


##################################################################
#correlation plot between all variables
#done on averages for both outcome and predictors

colnames(mydat) = datalabels

#compute correlations
#corrdata = mydat[,-9] #remove CTLpre information
corrdata = mydat #don't remove CTLpre information
corrdata = corrdata[,-1] #remove epitope information
cc = psych::corr.test(corrdata,
                      use = "pairwise",
                      method = "spearman",
                      adjust = "none")
#p2 <- corrplot::corrplot(cor(corrdata, use = "pairwise.complete.obs"), diag = TRUE, addCoef.col = 'black')
p1 <-
  corrplot::corrplot(
    cc$r,
    diag = FALSE,
    method = 'color',
    tl.col = 'black',
    addCoef.col = 'red'
  )
p2 <-
  p1 + corrplot::corrplot(
    cc$p,
    add = TRUE,
    diag = FALSE,
    type = 'lower',
    method = 'number',
    col = 'black',
    addCoef.col = 'black',
    number.digits = 3,
    tl.pos = 'n',
    cl.pos = 'n'
  )
#print(p2) #print correlation matrix to screen
ww = 10
wh = 10

#produces correlation plot figure
dev.print(
  device = png,
  width = ww,
  height = wh,
  units = "in",
  res = 600,
  file = "../results/corrplot.png"
)


##################################################################
#produce figure and stats for linear correlation
#between outcome (CTL at day 10) and  predictors

plotdat1 <-
  mydat  %>% tidyr::gather(-CTLresponse, -Epitope, key = "var", value = "value")
plotdat1$var <- factor(plotdat1$var, levels = datalabels)
formula <- y ~ x
p1 <-
  plotdat1 %>% ggplot(aes(x = value, y = CTLresponse)) + geom_point(aes(x = value, y = CTLresponse, color = Epitope)) + geom_smooth(method = 'lm', formula = formula) +  facet_wrap(~ var, scales = "free_x") + theme_bw() + scale_x_continuous(name =
                                                                                                                                                                                                                                                  'Value of Variable (log)') + scale_y_continuous(name = 'T cell response at day 10 (log)')
p2 <-
  p1 + ggpmisc::stat_fit_glance(
    method = 'lm',
    method.args = list(formula = formula),
    geom = 'text',
    aes(label = paste(
      "R^2 == ", signif(..r.squared.., digits = 2), sep = ""
    )),
    label.x.npc = 'left',
    label.y.npc = 1.4,
    size = 3,
    parse = TRUE
  )
p3 <-
  p2 + ggpmisc::stat_fit_glance(
    method = 'lm',
    method.args = list(formula = formula),
    geom = 'text',
    aes(label = paste(
      "p-value = ", signif(..p.value.., digits = 2), sep = ""
    )),
    label.x.npc = 'left',
    label.y.npc = 1.2,
    size = 3
  )
plot(p3)
ggsave(filename = "../results/uni-lm-plot.png", plot = p3) #ggplot way of saving

#browser()

###############################################
#fitting a multi-variate model with outcome and all predictors
###############################################

#We don't look at CTL precursors here since we only have this data for a few epitpoes
fulldata <- mydat %>% dplyr::select(-c(CTLpre)) %>% data.frame()

#get names of all epitopes, and all data
datanames = c(as.character(unique(fulldata$Epitope)), 'alldata')

#initialize structure that will hold results
reslist = vector("list", length(datanames))
names(reslist) = datanames

############################################
#do a leave-one-out analysis by doing each epitope at a time
#for each run, fit linear model with subset selection (through mlr package)
############################################


ct2 = 1
#counter over each dataset
for (dataname in datanames)
  #loop over all epitopes for leave one out
{
  print(sprintf('***** starting to analyze dataset %s ******', dataname))
  mydata = fulldata %>% dplyr::filter(Epitope != dataname)
  mydata$Epitope <- NULL #filter one epitope at a time
  
  outcome = mydata[, 1]
  predictors = mydata[,-1]
  outcomename = colnames(mydata)[1]
  npred = ncol(predictors) #number of predictors
  nobs = nrow(mydata) # number of observations
  SST = sum((outcome - mean(outcome)) ^ 2) #for R2 computations below
  MST = SST / nobs
  
  MSE_fullmodel_full = MST
  #hold values for full model
  R2_fullmodel_full = MST
  
  
  ## Generate the task, i.e. outcome and predictors to be fit
  mytask = makeRegrTask(id = 'SSanalysis',
                        data = mydata,
                        target = outcomename)
  
  #set learner/model
  learner_name = "regr.lm"
  
  mylearner = makeLearner(learner_name)
  
  ########################
  #set sampling method for performance evaluation
  sampling_choice = makeResampleDesc("RepCV", reps = 25, folds = 4)
  
  tstart = proc.time()
  #capture current CPU time
  
  ctrl_GA = makeFeatSelControlExhaustive()
  ## Select features
  set.seed(myseed)
  sfeatga_res = selectFeatures(
    learner = mylearner,
    task = mytask,
    resampling = sampling_choice,
    control = ctrl_GA,
    measures = list(mse, rsq),
    show.info = FALSE
  )
  
  #do a fit of best model
  preds = paste(sfeatga_res$x, collapse = " + ")
  modform = as.formula(paste("CTLresponse ~", preds))
  
  fit_final_lm <- lm(modform , data = mydata)
  #ano_res = anova(fit_final_lm) #anova table
  
  relimp = relaimpo::calc.relimp(fit_final_lm, type = 'pmvd', rela = TRUE) #compute relative variable importance
  
  
  runtime.minutes_GA = (proc.time() - tstart)[[3]] / 60
  #total time in minutes the optimization took
  print(sprintf(
    'fit of dataset %s took %f minutes',
    dataname,
    runtime.minutes_GA
  ))
  
  
  reslist[[ct2]]$ga = sfeatga_res #save GA result
  reslist[[ct2]]$gavarimp = round(relimp$pmvd, digits = 3) * 100
  ct2 = ct2 + 1
  #counter over datasets
  
} #end loop over all studies

#turn list into tables for easier display
nst = length(datanames)
bestgamat = data.frame(
  Study = rep(0, nst),
  Model.Variables = rep(0, nst),
  Variable.Importance = rep(0, nst),
  MSE = rep(0, nst),
  Rsquared = rep(0, nst),
  RMSE = rep(0, nst)
)
nnn = 1 #get from RMSE to MSE

for (ct in 1:nst)
{
  sortimp = sort(reslist[[ct]]$gavarimp, decreasing = TRUE)
  bestgamat[ct, 1] = paste(datanames[ct])
  bestgamat[ct, 2] = paste(as.vector(names(sortimp)), collapse = ', ')
  bestgamat[ct, 3] = paste(as.vector(sortimp), collapse = ', ')
  bestgamat[ct, 4] = reslist[[ct]]$ga$y[1]
  bestgamat[ct, 5] = reslist[[ct]]$ga$y[2]
  bestgamat[ct, 6] = sqrt(bestgamat[ct, 4]) ^ nnn
}
cat("Full and leave-one out linear model fit results: \n")
print(bestgamat) #print results for leave-one-out linear model fitting to screen
print('finish fitting linear models')

##################################################################
#applying some machine learning algorithms with mlr

#using mydata in code below, so assign all data to that variable
mydata <- fulldata

#save outcome and predictors
outcome <- mydata$CTLresponse
outcomename = 'CTLresponse'
predictors <- mydata[,-1]
npred = ncol(predictors) #number of predictors
nobs = nrow(mydata) # number of observations

## Generate the task, i.e. outcome and predictors to be fit
mytask = makeRegrTask(id = 'Fluanalysis', data = mydata, target = outcomename)

#########################
#set sampling method for tuning and final performance evaluation
sampling_choice = makeResampleDesc("RepCV", reps = 25, folds  = 4)

#set learners/models to run
learner_names = c("regr.gbm", 'regr.ksvm')

#initialize structure that will hold results
mlreslist = vector("list", length(learner_names))

ct = 1

for (n in 1:length(learner_names))
{
  learner_name = learner_names[n]
  mylearner = makeLearner(learner_name)
  
  print(sprintf('***** starting to run %s ******', learner_name))
  
  tstart = proc.time()
  #capture current CPU time
  
  #specify method of tuning/optimization
  #set to 10000 or more for 'serious' run, will take a long time
  #consider turning on parallelization
  ctrl = makeTuneControlIrace(budget = 500L)
  
  #specify parameters that should be tuned for gbm
  #to learn about tuning parameters for each algorithm
  #use the mlr function getParamSet(mylearner)
  
  if (learner_name == "regr.ksvm")
  {
    paramgrid = makeParamSet(
      makeNumericParam(
        "C",
        lower = -10,
        upper = 10,
        trafo = function(x)
          10 ^ x
      ),
      makeNumericParam(
        "sigma",
        lower = -10,
        upper = 10,
        trafo = function(x)
          10 ^ x
      )
    )
  }
  if (learner_name == "regr.gbm")
  {
    paramgrid = makeParamSet(
      makeIntegerParam("n.trees", lower = 100L, upper = 5000L),
      makeIntegerParam("interaction.depth", lower = 1L, upper = 5L),
      #tree complexity
      makeIntegerParam("n.minobsinnode",  lower = 1L, upper = 4L),
      makeNumericParam('bag.fraction', lower = 0.7, upper = 1),
      makeNumericParam('shrinkage', lower = 0.001, upper = 0.1)
    )
  }
  
  #run the optimization/tuning
  tstart = proc.time()
  #capture current CPU time
  tuneres = tuneParams(
    learner = mylearner,
    task = mytask,
    resampling = sampling_choice,
    par.set = paramgrid,
    show.info = FALSE,
    control = ctrl,
    measures = list(mse, rsq)
  )
  
  #save full model and performance result from tuning
  mlreslist[[ct]]$performance = tuneres$y
  mlreslist[[ct]]$all = tuneres
  
  #run model with best fit parameters again to estimate variable importance
  #getting variable importance from tuneParams() is not possible, thus we need to do a final run
  #optim_learn = setHyperPars(mylearner, par.vals = tuneres$x)
  
  #finalfit = train(optim_learn, mytask)
  #finalmod = getLearnerModel(finalfit, more.unwrap = TRUE)
  
  #mlreslist[[ct]]$finalfit = finalfit
  #mlreslist[[ct]]$finalmod = finalmod
  ct = ct + 1
  
  runtime.minutes = (proc.time() - tstart)[[3]] / 60
  #total time in minutes the optimization took
  print(sprintf(
    'fit for %s took %f minutes',
    learner_name,
    runtime.minutes
  ))
  
  
}

cat("GBM and SVM results: \n")
print(mlreslist) #print ML algorithm results

#shut down parallel computing framework
#parallelStop()


print('all done')
