# Supplementary material for: Quantification of epitope abundance reveals the effect of direct and cross-presentation on influenza CTL responses
Source: Nat Commun. 2019 Jun 28;10:2846. doi: 10.1038/s41467-019-10661-8 (PMC6599079; doi:10.1038/s41467-019-10661-8)
Supplement: Supplementary file 7 — Supplementary Software 1 [file 41467_2019_10661_MOESM7_ESM.zip › Analysis Code/readme.txt]

To reproduce Figures 5 and 6 of the manuscript, as well as the statistical analysis, run the "stats-analysisscript.R" script.
Data is loaded from the data directory and figures are written to the results directory. 
All other results are printed to the screen.
The script should be sufficiently documented to allow anyone with some R coding experience to manipulate it and follow along easily. 

All analyses apart from the machine learning models will run in a matter of minutes on a regular desktop.

Note that the current setting for the machine learning models of 500 iterations is only done for the code to run in a reasonable amount of time.
To get a fully tuned model, set this to a much higher number, and as possible use parallelization. See the comments in the code on this.

The analysis was done in R version 3.5.1.
Required R packages that need to be installed are listed at the top of the R script.
