# Supplementary material for: Quantification of epitope abundance reveals the effect of direct and cross-presentation on influenza CTL responses
Source: Nat Commun. 2019 Jun 28;10:2846. doi: 10.1038/s41467-019-10661-8 (PMC6599079; doi:10.1038/s41467-019-10661-8)
Supplement: Supplementary file 8 — Source Data [file 41467_2019_10661_MOESM8_ESM.xlsx]

## Sheet: 1st EXP IFNg% FACS raw
Mouse #	Peptide #	FSC-A,, SSC-A subset/FSC-H,, FSC-W subset/SSC-W,, SSC-H subset/<V530-A>,, FSC-A subset/<V450-A>,, <B695-A> subset/<V450-A>,, <B530-A> subset/Q2: IFNg+,, TNF+,Freq. of Parent	FSC-A,, SSC-A subset/FSC-H,, FSC-W subset/SSC-W,, SSC-H subset/<V530-A>,, FSC-A subset/<V450-A>,, <B695-A> subset/<V450-A>,, <B530-A> subset/Q3: IFNg+,, TNF–,Freq. of Parent	IFNg%	background%	IFNg% (w/o background)	IFNg/background	CD8#	IFNg#
1	1	4.01	3.38	7.39	0	7.39	#DIV/0!	6077000	449090
2	1	2.89	2.04	4.93	0.0447	4.8853	109.291	5103400	249316
3	1	4.89	3.66	8.55	0.0474	8.5026	179.38	5464800	464650
4	1	2.2	1.78	3.98	0.05775	3.92225	67.9177	5668200	222321			spleen	cell count	cd8%	#cd8
5	1	4.31	4.69	9	0.0602	8.9398	148.502	5724000	511714			Mouse 1	59000000	0.103	6077000
1	2	0.0485	0.0921	0.1406	0	0.1406	#DIV/0!	6077000	8544.26			Mouse 2	79000000	0.0646	5103400
2	2	0.00165	0.0627	0.06435	0.0447	0.01965	0.439597	5103400	1002.82			Mouse 3	88000000	0.0621	5464800
3	2	0.0237	0.139	0.1627	0.0474	0.1153	2.43249	5464800	6300.91			Mouse 4	67000000	0.0846	5668200
4	2	0.518	0.409	0.927	0.05775	0.86925	15.0519	5668200	49270.8			Mouse 5	53000000	0.108	5724000
5	2	0.00353	0.0646	0.06813	0.0602	0.00793	0.131728	5724000	453.913
1	3	0.0275	0.0779	0.1054	0	0.1054	#DIV/0!	6077000	6405.16
2	3	0.00348	0.112	0.11548	0.0447	0.07078	1.58345	5103400	3612.19
3	3	0.00379	0.102	0.10579	0.0474	0.05839	1.23186	5464800	3190.9
4	3	0.00699	0.0545	0.06149	0.05775	0.00374	0.0647619	5668200	211.991				pep #
5	3	0.00253	0.0507	0.05323	0.0602	-0.00697	-0.115781	5724000	-398.963				1	NP 366-374*
1	4	2.67	0.976	3.646	0	3.646	#DIV/0!	6077000	221567				2	NP 36-43
2	4	2.41	0.681	3.091	0.0447	3.0463	68.1499	5103400	155465				3	NP 55-63
3	4	2.18	0.84	3.02	0.0474	2.9726	62.7131	5464800	162447				4	PA 224-233*
4	4	1.7	0.464	2.164	0.05775	2.10625	36.4719	5668200	119386				5	PB1F2 62-70
5	4	2.42	0.722	3.142	0.0602	3.0818	51.1927	5724000	176402				6	PB1 703-711
1	5	0.911	0.332	1.243	0	1.243	#DIV/0!	6077000	75537.1				7	PB1 653-660
2	5	1.43	0.628	2.058	0.0447	2.0133	45.0403	5103400	102747				8	PB2 227-234
3	5	0.83	0.356	1.186	0.0474	1.1386	24.0211	5464800	62222.2				9	NS2 114-121
4	5	0.575	0.291	0.866	0.05775	0.80825	13.9957	5668200	45813.2				10	NS2 8-16
5	5	1.8	0.424	2.224	0.0602	2.1638	35.9435	5724000	123856				11	M1 128-135
1	6	1.4	0.809	2.209	0	2.209	#DIV/0!	6077000	134241				12	M1 227-237
2	6	3.1	1.8	4.9	0.0447	4.8553	108.62	5103400	247785				13	M1 207-216
3	6	1.99	0.96	2.95	0.0474	2.9026	61.2363	5464800	158621				14	HA 402-409
4	6	0.684	0.455	1.139	0.05775	1.08125	18.7229	5668200	61287.4				15	HA 304-311
5	6	1.99	0.871	2.861	0.0602	2.8008	46.5249	5724000	160318				16	HA 41-49
1	7	0.0119	0.0339	0.0458	0	0.0458	#DIV/0!	6077000	2783.27				17	HA 308-316
2	7	0.00766	0.0651	0.07276	0.0447	0.02806	0.62774	5103400	1432.01				18	HA 389-399
3	7	0	0.181	0.181	0.0474	0.1336	2.81857	5464800	7300.97				19	NA 181-190
4	7	0.00968	0.107	0.11668	0.05775	0.05893	1.02043	5668200	3340.27				20	NA 181-191
5	7	0.00945	0.0536	0.06305	0.0602	0.00285	0.0473422	5724000	163.134
1	8	0.0549	0.0564	0.1113	0	0.1113	#DIV/0!	6077000	6763.7
2	8	0.0601	0.085	0.1451	0.0447	0.1004	2.24609	5103400	5123.81
3	8	0.0124	0.108	0.1204	0.0474	0.073	1.54008	5464800	3989.3
4	8	0.0141	0.0775	0.0916	0.05775	0.03385	0.586147	5668200	1918.69
5	8	0.0579	0.0594	0.1173	0.0602	0.0571	0.948505	5724000	3268.4
1	9	0.165	0.108	0.273	0	0.273	#DIV/0!	6077000	16590.2
2	9	0.635	0.542	1.177	0.0447	1.1323	25.3311	5103400	57785.8
3	9	0.249	0.336	0.585	0.0474	0.5376	11.3418	5464800	29378.8
4	9	0.101	0.135	0.236	0.05775	0.17825	3.08658	5668200	10103.6
5	9	0.529	0.239	0.768	0.0602	0.7078	11.7575	5724000	40514.5
1	10	0.00849	0.0538	0.06229	0	0.06229	#DIV/0!	6077000	3785.36
2	10	0.0277	0.149	0.1767	0.0447	0.132	2.95302	5103400	6736.49
3	10	0	0.222	0.222	0.0474	0.1746	3.68354	5464800	9541.54
4	10	0.0156	0.0781	0.0937	0.05775	0.03595	0.622511	5668200	2037.72
5	10	0.0173	0.0817	0.099	0.0602	0.0388	0.644518	5724000	2220.91
1	11	0.268	0.192	0.46	0	0.46	#DIV/0!	6077000	27954.2
2	11	0.0487	0.192	0.2407	0.0447	0.196	4.38479	5103400	10002.7
3	11	0.0145	0.347	0.3615	0.0474	0.3141	6.62658	5464800	17164.9
4	11	0.106	0.134	0.24	0.05775	0.18225	3.15584	5668200	10330.3
5	11	0.0429	0.163	0.2059	0.0602	0.1457	2.42027	5724000	8339.87
1	12	0.26	0.191	0.451	0	0.451	#DIV/0!	6077000	27407.3
2	12	0.0613	0.0799	0.1412	0.0447	0.0965	2.15884	5103400	4924.78
3	12	0.0307	0.56	0.5907	0.0474	0.5433	11.462	5464800	29690.3
4	12	0.0513	0.0809	0.1322	0.05775	0.07445	1.28918	5668200	4219.97
5	12	0.0427	0.161	0.2037	0.0602	0.1435	2.38372	5724000	8213.94
1	13	0.0309	0.072	0.1029	0	0.1029	#DIV/0!	6077000	6253.23
2	13	0.0208	0.101	0.1218	0.0447	0.0771	1.72483	5103400	3934.72
3	13	0	0.669	0.669	0.0474	0.6216	13.1139	5464800	33969.2
4	13	0.00829	0.0663	0.07459	0.05775	0.01684	0.291602	5668200	954.525
5	13	0.02	0.0912	0.1112	0.0602	0.051	0.847176	5724000	2919.24
1	14	0.018	0.077	0.095	0	0.095	#DIV/0!	6077000	5773.15
2	14	0.0366	0.183	0.2196	0.0447	0.1749	3.91275	5103400	8925.85
3	14	0	0.549	0.549	0.0474	0.5016	10.5823	5464800	27411.4
4	14	0.00525	0.452	0.45725	0.05775	0.3995	6.91775	5668200	22644.5
5	14	0.0385	0.231	0.2695	0.0602	0.2093	3.47674	5724000	11980.3
1	15	0.118	0.0826	0.2006	0	0.2006	#DIV/0!	6077000	12190.5
2	15	0.214	0.0999	0.3139	0.0447	0.2692	6.02237	5103400	13738.4
3	15	0.0116	0.503	0.5146	0.0474	0.4672	9.85654	5464800	25531.5
4	15	0.051	0.275	0.326	0.05775	0.26825	4.64502	5668200	15204.9
5	15	0.0615	0.218	0.2795	0.0602	0.2193	3.64286	5724000	12552.7
1	16	0.0802	0.165	0.2452	0	0.2452	#DIV/0!	6077000	14900.8
2	16	0.0526	0.0841	0.1367	0.0447	0.092	2.05817	5103400	4695.13
3	16	0.0375	0.173	0.2105	0.0474	0.1631	3.44093	5464800	8913.09
4	16	0.0236	0.427	0.4506	0.05775	0.39285	6.8026	5668200	22267.5
5	16	0.314	0.32	0.634	0.0602	0.5738	9.53156	5724000	32844.3
1	17	0.005	0.055	0.06	0	0.06	#DIV/0!	6077000	3646.2
2	17	0.00974	0.078	0.08774	0.0447	0.04304	0.962864	5103400	2196.5
3	17	0.0198	0.731	0.7508	0.0474	0.7034	14.8397	5464800	38439.4
4	17	0.00734	0.0734	0.08074	0.05775	0.02299	0.398095	5668200	1303.12
5	17	0.00415	0.0622	0.06635	0.0602	0.00615	0.102159	5724000	352.026
1	18	0.00816	0.0653	0.07346	0	0.07346	#DIV/0!	6077000	4464.16
2	18	0.00381	0.0914	0.09521	0.0447	0.05051	1.12998	5103400	2577.73
3	18	0	0.442	0.442	0.0474	0.3946	8.32489	5464800	21564.1
4	18	0.00838	0.113	0.12138	0.05775	0.06363	1.10182	5668200	3606.68
5	18	0	0.291	0.291	0.0602	0.2308	3.83389	5724000	13211
1	19	0.232	0.232	0.464	0	0.464	#DIV/0!	6077000	28197.3
2	19	0.391	0.326	0.717	0.0447	0.6723	15.0403	5103400	34310.2
3	19	0.0482	0.511	0.5592	0.0474	0.5118	10.7975	5464800	27968.8
4	19	0.133	0.301	0.434	0.05775	0.37625	6.51515	5668200	21326.6
5	19	0.578	0.296	0.874	0.0602	0.8138	13.5183	5724000	46581.9
1	20	0.263	0.263	0.526	0	0.526	#DIV/0!	6077000	31965
2	20	1.43	0.184	1.614	0.0447	1.5693	35.1074	5103400	80087.7
3	20	0.113	0.629	0.742	0.0474	0.6946	14.654	5464800	37958.5
4	20	0.148	0.376	0.524	0.05775	0.46625	8.07359	5668200	26428
5	20	0.47	0.23	0.7	0.0602	0.6398	10.6279	5724000	36622.2
1	NO PEP	0	?	0
2	NO PEP	0	0.0447	0.0447
3	NO PEP	0	0.0474	0.0474
4	NO PEP	0.00825	0.0495	0.05775
5	NO PEP	0	0.0602	0.0602

## Sheet: 2nd EXP IFNg% FACS  raw
Mouse #	Peptide #	FSC-A,, FSC-H subset/FSC-A,, SSC-A subset/FSC-A,, <V530-A> subset/<R780-A>,, <B695-A> subset/<V450-A>,, <B530-A> subset/Q2: IFNg+,, TNFa+,Freq. of Parent	FSC-A,, FSC-H subset/FSC-A,, SSC-A subset/FSC-A,, <V530-A> subset/<R780-A>,, <B695-A> subset/<V450-A>,, <B530-A> subset/Q3: IFNg+,, TNFa–,Freq. of Parent	IFNg %	background%	IFNg% (w/o background)	IFNg/background	CD8#	IFNg#
1	1	4.62	2.24	6.86	0.02513	6.83487	271.981	3816800	260873
2	1	2.43	1.51	3.94	0.0312	3.9088	125.282	5219500	204020
3	1	1.78	1.02	2.8	0.01832	2.78168	151.838	4765200	132553			spleen	cell count	cd8%	#cd8
4	1	2.38	1.26	3.64	0.01802	3.62198	200.998	2956300	107077			Mouse 1	52000000	0.0734	3.8168e+06
5	1	4.79	9.21	14	0.1	13.9	139	2541000	353199			Mouse 2	65000000	0.0803	5219500
6	1	2.08	0.798	2.878	0.02095	2.85705	136.375	5392600	154069			Mouse 3	66000000	0.0722	4765200
1	2	0.0104	0.0235	0.0339	0.02513	0.00877	0.348985	3816800	334.733			Mouse 4	47000000	0.0629	2956300
2	2	0.0499	0.0318	0.0817	0.0312	0.0505	1.61859	5219500	2635.85			Mouse 5	42000000	0.0605	2541000
3	2	0.012	0.0763	0.0883	0.01832	0.06998	3.81987	4765200	3334.69			Mouse 6	59000000	0.0914	5.3926e+06
4	2	0.0183	0.0256	0.0439	0.01802	0.02588	1.43618	2956300	765.09
5	2	0	0	0	0.1	-0.1	-1	2541000	-2541
6	2	0	0.00889	0.00889	0.02095	-0.01206	-0.575656	5392600	-650.348
1	3	0.032	0.0178	0.0498	0.02513	0.02467	0.981695	3816800	941.605
2	3	0.0347	0.0208	0.0555	0.0312	0.0243	0.778846	5219500	1268.34
3	3	0.00637	0.00956	0.01593	0.01832	-0.00239	-0.130459	4765200	-113.888				pep #
4	3	0.0279	0.0248	0.0527	0.01802	0.03468	1.92453	2956300	1025.24				1	NP 366-374*
5	3	0.538	0.0769	0.6149	0.1	0.5149	5.149	2541000	13083.6				2	NP 36-43
6	3	0.0673	0.0217	0.089	0.02095	0.06805	3.24821	5392600	3669.66				3	NP 55-63
1	4	2.28	0.306	2.586	0.02513	2.56087	101.905	3816800	97743.3				4	PA 224-233*
2	4	2.89	0.481	3.371	0.0312	3.3398	107.045	5219500	174321				5	PB1F2 62-70
3	4	2.13	0.631	2.761	0.01832	2.74268	149.71	4765200	130694				6	PB1 703-711
4	4	2.49	0.333	2.823	0.01802	2.80498	155.659	2956300	82923.6				7	PB1 653-660
5	4	2.17	1.32	3.49	0.1	3.39	33.9	2541000	86139.9				8	PB2 227-234
6	4	2.94	0.333	3.273	0.02095	3.25205	155.229	5392600	175370				9	NS2 114-121
1	5	0.19	0.101	0.291	0.02513	0.26587	10.5798	3816800	10147.7				10	NS2 8-16
2	5	0.647	0.157	0.804	0.0312	0.7728	24.7692	5219500	40336.3				11	M1 128-135
3	5	0.334	0.141	0.475	0.01832	0.45668	24.9279	4765200	21761.7				12	M1 227-237
4	5	0.228	0.0512	0.2792	0.01802	0.26118	14.4939	2956300	7721.26				13	M1 207-216
5	5	0.368	0.184	0.552	0.1	0.452	4.52	2541000	11485.3				14	HA 402-409
6	5	0.192	0.0351	0.2271	0.02095	0.20615	9.8401	5392600	11116.8				15	HA 304-311
1	6	0.428	0.1	0.528	0.02513	0.50287	20.0107	3816800	19193.5				16	HA 41-49
2	6	0.8	0.199	0.999	0.0312	0.9678	31.0192	5219500	50514.3				17	HA 308-316
3	6	0.567	0.223	0.79	0.01832	0.77168	42.1223	4765200	36772.1				18	HA 389-399
4	6	0.132	0.0355	0.1675	0.01802	0.14948	8.29523	2956300	4419.08				19	NA 181-190
5	6	0.256	0.341	0.597	0.1	0.497	4.97	2541000	12628.8				20	NA 181-191
6	6	0.471	0.072	0.543	0.02095	0.52205	24.9189	5392600	28152.1
1	7	0.0129	0.00643	0.01933	0.02513	-0.0058	-0.2308	3816800	-221.374
2	7	0.024	0.03	0.054	0.0312	0.0228	0.730769	5219500	1190.05
3	7	0.00553	0.0166	0.02213	0.01832	0.00381	0.207969	4765200	181.554
4	7	0.0118	0.0118	0.0236	0.01802	0.00558	0.309656	2956300	164.962
5	7	0	0.262	0.262	0.1	0.162	1.62	2541000	4116.42
6	7	0	0.0421	0.0421	0.02095	0.02115	1.00955	5392600	1140.53
1	8	0.0735	0.0396	0.1131	0.02513	0.08797	3.5006	3816800	3357.64
2	8	0.0363	0.0303	0.0666	0.0312	0.0354	1.13462	5219500	1847.7
3	8	0.0162	0.0296	0.0458	0.01832	0.02748	1.5	4765200	1309.48
4	8	0.00492	0.0172	0.02212	0.01802	0.0041	0.227525	2956300	121.208
5	8	0	0.105	0.105	0.1	0.005	0.05	2541000	127.05
6	8	0.0262	0.0246	0.0508	0.02095	0.02985	1.42482	5392600	1609.69
1	9	0.185	0.0637	0.2487	0.02513	0.22357	8.89654	3816800	8533.22
2	9	0.316	0.0874	0.4034	0.0312	0.3722	11.9295	5219500	19427
3	9	0.307	0.112	0.419	0.01832	0.40068	21.8712	4765200	19093.2
4	9	0.0917	0.0188	0.1105	0.01802	0.09248	5.13208	2956300	2733.99
5	9	0.192	0.192	0.384	0.1	0.284	2.84	2541000	7216.44
6	9	0.489	0.0421	0.5311	0.02095	0.51015	24.3508	5392600	27510.3
1	10	0.0289	0.00789	0.03679	0.02513	0.01166	0.463987	3816800	445.039
2	10	0.0168	0.0112	0.028	0.0312	-0.0032	-0.102564	5219500	-167.024
3	10	0	0.0167	0.0167	0.01832	-0.00162	-0.0884279	4765200	-77.1962
4	10	0.00887	0.0133	0.02217	0.01802	0.00415	0.2303	2956300	122.686
5	10	0	0.0915	0.0915	0.1	-0.0085	-0.085	2541000	-215.985
6	10	0.224	0.0203	0.2443	0.02095	0.22335	10.6611	5392600	12044.4
1	11	0.0517	0.0284	0.0801	0.02513	0.05497	2.18743	3816800	2098.09
2	11	0.0677	0.0244	0.0921	0.0312	0.0609	1.95192	5219500	3178.68
3	11	0.0616	0.0205	0.0821	0.01832	0.06378	3.48144	4765200	3039.24
4	11	0.0892	0.0134	0.1026	0.01802	0.08458	4.69367	2956300	2500.44
5	11	0	0.189	0.189	0.1	0.089	0.89	2541000	2261.49
6	11	0.0311	0.00622	0.03732	0.02095	0.01637	0.781384	5392600	882.769
1	12	0.0463	0.0206	0.0669	0.02513	0.04177	1.66216	3816800	1594.28
2	12	0.0409	0.0164	0.0573	0.0312	0.0261	0.836538	5219500	1362.29
3	12	0.0226	0.0201	0.0427	0.01832	0.02438	1.33079	4765200	1161.76
4	12	0.0442	0.0286	0.0728	0.01802	0.05478	3.03996	2956300	1619.46
5	12	0	0.187	0.187	0.1	0.087	0.87	2541000	2210.67
6	12	0.0415	0.019	0.0605	0.02095	0.03955	1.88783	5392600	2132.77
1	13	0.0244	0.0135	0.0379	0.02513	0.01277	0.508158	3816800	487.405
2	13	0.00968	0.0258	0.03548	0.0312	0.00428	0.137179	5219500	223.395
3	13	0.00251	0.00501	0.00752	0.01832	-0.0108	-0.58952	4765200	-514.642
4	13	0.0151	0.00252	0.01762	0.01802	-0.0004	-0.0221976	2956300	-11.8252
5	13	0	0.0935	0.0935	0.1	-0.0065	-0.065	2541000	-165.165
6	13	0.0207	0.0094	0.0301	0.02095	0.00915	0.436754	5392600	493.423
1	14	0.00556	0.025	0.03056	0.02513	0.00543	0.216076	3816800	207.252
2	14	0.0291	0.0116	0.0407	0.0312	0.0095	0.304487	5219500	495.852
3	14	0.0151	0.0177	0.0328	0.01832	0.01448	0.790393	4765200	690.001
4	14	0.00529	0.0318	0.03709	0.01802	0.01907	1.05827	2956300	563.766
5	14	0	0.188	0.188	0.1	0.088	0.88	2541000	2236.08
6	14	0.0221	0.017	0.0391	0.02095	0.01815	0.866348	5392600	978.757
1	15	0.048	0.0427	0.0907	0.02513	0.06557	2.60923	3816800	2502.68
2	15	0.0146	0.0117	0.0263	0.0312	-0.0049	-0.157051	5219500	-255.756
3	15	0	0.0103	0.0103	0.01832	-0.00802	-0.437773	4765200	-382.169
4	15	0.0127	0.0202	0.0329	0.01802	0.01488	0.825749	2956300	439.897
5	15	0	0	0	0.1	-0.1	-1	2541000	-2541
6	15	0.0241	0.00688	0.03098	0.02095	0.01003	0.478759	5392600	540.878
1	16	0.0871	0.0136	0.1007	0.02513	0.07557	3.00716	3816800	2884.36
2	16	0.0157	0.089	0.1047	0.0312	0.0735	2.35577	5219500	3836.33
3	16	0.0435	0.0314	0.0749	0.01832	0.05658	3.08843	4765200	2696.15
4	16	0.0205	0.016	0.0365	0.01802	0.01848	1.02553	2956300	546.324
5	16	0	0	0	0.1	-0.1	-1	2541000	-2541
6	16	0.0237	0.0133	0.037	0.02095	0.01605	0.76611	5392600	865.512
1	17	0.0472	0.0708	0.118	0.02513	0.09287	3.69558	3816800	3544.66
2	17	0.0119	0.0505	0.0624	0.0312	0.0312	1	5219500	1628.48
3	17	0	0.0279	0.0279	0.01832	0.00958	0.522926	4765200	456.506
4	17	0.0101	0.038	0.0481	0.01802	0.03008	1.66926	2956300	889.255
5	17	0	0	0	0.1	-0.1	-1	2541000	-2541
6	17	0.0168	0.052	0.0688	0.02095	0.04785	2.28401	5392600	2580.36
1	18	0.00941	0.0235	0.03291	0.02513	0.00778	0.30959	3816800	296.947
2	18	0.0191	0.0219	0.041	0.0312	0.0098	0.314103	5219500	511.511
3	18	0.00957	0.0191	0.02867	0.01832	0.01035	0.564956	4765200	493.198
4	18	0.00954	0.00954	0.01908	0.01802	0.00106	0.0588235	2956300	31.3368
5	18	0	0.0816	0.0816	0.1	-0.0184	-0.184	2541000	-467.544
6	18	0.023	0.00493	0.02793	0.02095	0.00698	0.333174	5392600	376.403
1	19	0.558	0.0511	0.6091	0.02513	0.58397	23.238	3816800	22289
2	19	0.172	0.0194	0.1914	0.0312	0.1602	5.13462	5219500	8361.64
3	19	0.154	0.0265	0.1805	0.01832	0.16218	8.85262	4765200	7728.2
4	19	0.081	0.00953	0.09053	0.01802	0.07251	4.02386	2956300	2143.61
5	19	0.343	0.428	0.771	0.1	0.671	6.71	2541000	17050.1
6	19	0.102	0.0216	0.1236	0.02095	0.10265	4.89976	5392600	5535.5
1	20	0.249	0.0831	0.3321	0.02513	0.30697	12.2153	3816800	11716.4
2	20	0.507	0.0942	0.6012	0.0312	0.57	18.2692	5219500	29751.1
3	20	0.203	0.094	0.297	0.01832	0.27868	15.2118	4765200	13279.7
4	20	0.0136	0.0136	0.0272	0.01802	0.00918	0.509434	2956300	271.388
5	20	0.0954	0	0.0954	0.1	-0.0046	-0.046	2541000	-116.886
6	20	0.21	0.0406	0.2506	0.02095	0.22965	10.9618	5392600	12384.1
1	no pep	0.00753	0.0176	0.02513	0.02513	0	0
2	no pep	0.017	0.0142	0.0312	0.0312	0	0
3	no pep	0.00262	0.0157	0.01832	0.01832	0	0
4	no pep	0.00772	0.0103	0.01802	0.01802	0	0
5	no pep	0	0.1	0.1	0.1	0	0
6	no pep	0.00805	0.0129	0.02095	0.02095	0	0
